# Supplementary material for: Identification of DNA methylation biomarkers in amniotic fluid for prenatal detection of congenital heart disease (CHD)
Source: Clin Epigenetics. 2026 Feb 26;18:51. doi: 10.1186/s13148-026-02090-4 (PMC13041326; doi:10.1186/s13148-026-02090-4)
Supplement: Supplementary file 1 — Supplementary Material 1 [file 13148_2026_2090_MOESM1_ESM.xlsx]

## Sheet: CHD-vs-Normal.dmr.filtered.anno
Supplementary Table 4. The DMRs of whole-genome methylation sequencing result
Chr	Start (hg19)	End (hg19)	CpGs	CHD	Normal	fold change(log2)	Diff	p_val1	adj.pval1	promoter	upstream2k	exon	intron	downstream2k	cgi	cgi_shore	genebody	tss_500bp	tss_cgi
chr11	69848142	69848282	5	0.18459	1.00E-07	20.8158929676969	0.184589	3.30E-10	4.84E-07	--	--	--	--	--	--	--	--	--	--
chr12	24715470	24715479	5	0.10107	1.00E-07	19.9469234036176	0.101075	9.20E-07	0.000144651	SOX5	--	SOX5	--	--	chr12_24714956_24716243	--	SOX5	SOX5	chr12_24714956_24716243
chr2	54950533	54950569	6	0.1083	1.67E-07	19.3067537095711	0.108302	1.50E-09	1.58E-06	EML6	EML6	--	--	--	chr2_54950394_54952488	--	--	--	chr2_54950394_54952488
chr11	69518417	69518435	5	0.10325	1.67E-07	19.2378622482696	0.103249	9.30E-10	1.11E-06	--	--	FGF19	--	--	chr11_69517840_69519929	chr11	FGF19	--	chr11_69517840_69519929
chr1	234612653	234612660	5	0.99656	0.85021	0.229137440414382	0.146354	8.00E-06	0.000499157	--	--	--	TARBP1	--	--	chr1	TARBP1	--	--
chr3	190853705	190853755	5	0.99523	0.82683	0.267439239175381	0.168402	5.30E-08	2.28E-05	--	--	--	--	--	--	--	--	--	--
chr11	94554765	94554973	5	0.99523	0.83354	0.255778541349066	0.161692	7.50E-06	0.000483807	--	--	AMOTL1	--	--	--	--	AMOTL1	--	--
chr1	199548607	199548647	5	0.99666	0.8809	0.178123175103376	0.115764	2.10E-05	0.000838785	--	--	--	--	--	--	--	--	--	--
chr1	45000036	45000181	5	0.99548	0.85115	0.225978927748779	0.144335	2.80E-06	0.000272951	--	--	--	RNF220	--	--	--	RNF220	--	--
chr14	75828047	75828068	5	0.99619	0.88185	0.175887650338545	0.11434	0.001	0.00601677	--	--	--	--	--	--	--	--	--	--
chr2	55488183	55488217	5	0.99553	0.8667	0.199932087162467	0.128833	1.70E-07	5.04E-05	--	--	--	MTIF2	--	--	--	MTIF2	--	--
chr15	40511352	40511362	5	0.99403	0.83497	0.251565029933584	0.159068	2.70E-05	0.000963074	--	--	--	BUB1B,BUB1B-PAK6	--	--	--	BUB1B,BUB1B-PAK6	--	--
chr2	3504618	3504690	5	0.99416	0.84644	0.232070251517466	0.147724	0.0011	0.00630572	--	--	ADI1	--	--	chr2_3504282_3504628	chr2	ADI1	--	--
chr15	43283421	43283452	5	0.99391	0.84803	0.228999916936647	0.145882	2.90E-05	0.000997071	--	--	--	UBR1	--	--	--	UBR1	--	--
chr2	34271828	34271927	5	0.99327	0.83649	0.247837644651245	0.156778	0.00018	0.00253588	--	--	--	LINC01317	--	--	--	LINC01317	--	--
chr13	78264730	78264742	5	0.99502	0.87771	0.180981179797889	0.117317	3.40E-06	0.000303909	--	--	--	--	--	--	--	--	--	--
chr5	180700500	180700539	5	0.13517	0.0055879	4.59632497845233	0.129579	4.90E-06	0.000381951	--	--	--	--	TRIM52-AS1	chr5_180700377_180700687	--	--	--	--
chr12	64181685	64181700	5	0.99523	0.88813	0.164259107942228	0.107105	0.00037	0.0036902	--	--	--	TMEM5	--	--	--	TMEM5	--	--
chr13	49593593	49593627	5	0.99238	0.83334	0.251987429499807	0.159045	3.40E-06	0.000303909	--	--	--	FNDC3A	--	--	--	FNDC3A	--	--
chr4	79103239	79103261	5	0.99153	0.81826	0.277097095053656	0.173273	3.40E-06	0.000303909	--	--	--	FRAS1	--	chr4_79102900_79103261	--	FRAS1	--	--
chr11	128332279	128332402	8	0.99427	0.87054	0.191727088448302	0.123727	1.90E-07	5.42E-05	--	--	ETS1	--	--	--	--	ETS1	--	--
chr9	115844700	115844709	5	0.1144	0.0051	4.48744599480689	0.109296	0.0027	0.0102877	--	--	--	--	--	chr9_115843794_115845201	chr9	--	--	--
chr8	95504751	95504800	5	0.99297	0.84903	0.225934599641335	0.143937	6.60E-05	0.00154115	--	--	--	KIAA1429	--	--	--	KIAA1429	--	--
chr6	158484895	158484929	5	0.99428	0.87425	0.185606296606135	0.120032	0.00039	0.00378666	--	--	SYNJ2	SYNJ2	--	--	--	SYNJ2	--	--
chr5	178378080	178378154	5	0.99466	0.88198	0.173457518950526	0.112673	2.70E-05	0.000963074	--	--	--	ZNF454	--	--	--	ZNF454	--	--
chr3	171242745	171242758	5	0.99365	0.86468	0.200571450888875	0.128965	0.00011	0.00194756	--	--	--	--	--	--	--	--	--	--
chr1	44179483	44179651	5	0.99125	0.82493	0.264977257139946	0.166319	1.10E-05	0.000582217	--	--	--	LOC101929592,ST3GAL3	--	--	--	LOC101929592,ST3GAL3	--	--
chr1	222663831	222663874	5	0.99507	0.89475	0.153313379578108	0.10032	0.00017	0.00246521	--	--	--	--	--	--	--	--	--	--
chr12	5589893	5589935	5	0.11514	0.0055668	4.37039705512027	0.10957	3.70E-05	0.00113318	--	--	--	NTF3	--	--	--	NTF3	--	--
chr10	3613641	3613710	5	0.99076	0.82479	0.264508782618386	0.16597	0.00029	0.00324656	--	--	--	LOC105376360	--	--	--	LOC105376360	--	--
chr8	6423962	6423989	5	0.99012	0.81498	0.280838731370938	0.175139	6.60E-05	0.00154115	--	--	--	MCPH1	--	--	chr8	MCPH1	--	--
chr3	54208636	54208709	5	0.99297	0.86153	0.204849096621706	0.131439	3.70E-06	0.000319856	--	--	--	CACNA2D3	--	--	--	CACNA2D3	--	--
chr7	1088655	1088690	7	0.99395	0.87903	0.177260876522168	0.114923	2.20E-05	0.00085724	--	--	--	C7orf50,GPR146	--	--	chr7	C7orf50,GPR146	--	--
chr14	63847106	63847119	5	0.99297	0.86363	0.201336771872367	0.129333	0.00014	0.00220205	--	--	--	PPP2R5E	--	--	--	PPP2R5E	--	--
chr17	3435997	3436112	5	0.99462	0.89286	0.155711462185601	0.10176	0.0019	0.00852054	--	--	TRPV3	--	--	chr17_3435953_3436164	--	TRPV3	--	--
chr9	112174802	112174905	5	0.99149	0.84377	0.232748427888654	0.147719	0.00012	0.00204508	--	--	--	PTPN3	--	--	--	PTPN3	--	--
chr20	32849643	32849671	5	0.99167	0.847	0.227498142416259	0.144664	2.10E-06	0.000228354	--	--	--	ASIP	--	--	--	ASIP	--	--
chr4	175932965	175933015	5	0.98926	0.81135	0.286025345637156	0.177913	1.70E-06	0.000201664	--	--	--	--	--	--	--	--	--	--
chr9	96108516	96108761	9	0.12636	0.0067093	4.23523377809646	0.11965	1.40E-10	2.49E-07	C9orf129	C9orf129	C9orf129	--	--	chr9_96108466_96108992	--	C9orf129	C9orf129	chr9_96108466_96108992
chr21	21272141	21272216	5	0.99405	0.88752	0.163538789559597	0.106528	4.20E-05	0.00120796	--	--	--	--	--	--	--	--	--	--
chr17	6916146	6916313	5	0.11051	0.0058935	4.2289084456035	0.104616	9.40E-08	3.41E-05	RNASEK,C17orf49,ALOX12-AS1,RNASEK-C17orf49	C17orf49,ALOX12-AS1	--	RNASEK,RNASEK-C17orf49	--	chr17_6915824_6916201	chr17	RNASEK,RNASEK-C17orf49	RNASEK,ALOX12-AS1,RNASEK-C17orf49	chr17_6915824_6916201
chrX	15336074	15336144	5	0.99412	0.89014	0.159387750666043	0.103982	0.0013	0.00690279	--	--	--	--	PIGA	--	--	--	--	--
chr15	35328233	35328240	5	0.9904	0.8321	0.251254395759438	0.1583	0.00088	0.00574035	--	--	--	--	--	--	--	--	--	--
chr7	48968822	48968907	5	0.98965	0.82233	0.26720092949145	0.167319	5.10E-05	0.00133666	--	--	--	--	CDC14C	--	--	--	--	--
chr7	75061330	75061420	5	0.99107	0.84541	0.229335782114294	0.145654	3.50E-05	0.00110396	--	--	--	POM121C	--	--	--	POM121C	--	--
chr22	50181282	50181304	5	0.99118	0.84877	0.223773412399128	0.142408	0.0028	0.0104586	--	--	BRD1	BRD1	--	--	--	BRD1	--	--
chr7	884272	884284	5	0.98395	0.75404	0.383943949017292	0.229907	0.00012	0.00204508	--	--	--	SUN1	SUN1	--	--	SUN1	--	--
chr21	45947464	45947475	5	0.98885	0.81857	0.27264589919289	0.17028	5.10E-05	0.00133666	--	--	--	TSPEAR	--	--	--	TSPEAR	--	--
chr10	124333443	124333484	5	0.9928	0.87642	0.179880708306279	0.116382	3.70E-05	0.00113318	--	--	--	DMBT1	--	--	--	DMBT1	--	--
chr18	4171437	4171496	5	0.9927	0.87628	0.1799658608257	0.116428	0.00039	0.00378666	--	--	--	DLGAP1	--	--	--	DLGAP1	--	--
chr8	145827319	145827329	5	0.99345	0.89021	0.158301651838371	0.103241	1.60E-05	0.000726245	--	--	--	ARHGAP39	--	--	--	ARHGAP39	--	--
chr10	134681697	134681730	5	0.98677	0.80013	0.302479436272606	0.186644	0.00026	0.00306561	--	--	--	CFAP46	--	--	chr10	CFAP46	--	--
chr20	60903269	60903282	5	0.99082	0.85568	0.211551619568031	0.135141	4.50E-05	0.00125187	--	--	--	LAMA5	--	--	--	LAMA5	--	--
chr3	13655514	13655537	5	0.99262	0.88083	0.172377917173731	0.111789	2.50E-05	0.000920258	--	--	FBLN2	--	--	--	--	FBLN2	--	--
chr15	75795632	75795673	5	0.99073	0.85495	0.212651889207552	0.135779	0.00022	0.00284254	--	--	--	PTPN9	--	--	--	PTPN9	--	--
chr22	45329210	45329243	5	0.98547	0.79327	0.312999962974616	0.1922	3.00E-06	0.000282799	--	--	--	PHF21B	--	--	--	PHF21B	--	--
chr5	25200477	25200506	7	0.99202	0.87565	0.180014871520486	0.116365	0.00024	0.00298415	--	--	--	LOC105374693	--	--	--	LOC105374693	--	--
chr11	27358724	27358771	5	0.99145	0.86793	0.191961325861937	0.123523	0.00014	0.00220205	--	--	--	--	CCDC34	--	--	--	--	--
chr13	20900180	20900260	5	0.99147	0.87052	0.187691676052188	0.12095	0.00011	0.00194756	--	--	--	--	--	--	--	--	--	--
chr11	133809766	133809848	10	0.99128	0.86962	0.188907502415141	0.121659	4.70E-09	3.91E-06	--	--	--	IGSF9B	--	--	--	IGSF9B	--	--
chr1	8363694	8363754	5	0.99119	0.8694	0.18914153675438	0.121793	0.00046	0.00410264	--	--	--	--	--	--	--	--	--	--
chr4	73805702	73805743	5	0.99075	0.86564	0.194753896591011	0.125111	0.0016	0.0077225	--	--	--	--	--	--	--	--	--	--
chr3	101504629	101504705	5	0.99	0.85702	0.208099652751627	0.132983	4.20E-05	0.00120796	--	--	--	NXPE3	--	--	--	NXPE3	--	--
chr11	229149	229191	5	0.99196	0.88342	0.167182451915505	0.108541	4.50E-05	0.00125187	--	--	--	SIRT3	--	--	--	SIRT3	--	--
chr7	150932333	150932364	5	0.99207	0.88527	0.164324387779557	0.106798	7.50E-06	0.000483807	--	--	CHPF2	--	--	--	--	CHPF2	--	--
chr10	33879138	33879364	5	0.989	0.8482	0.221566038050039	0.140796	5.40E-05	0.00138185	--	--	--	--	--	--	--	--	--	--
chr10	131637146	131637177	5	0.9901	0.86552	0.194007087557534	0.12458	0.011	0.0225433	--	--	--	EBF3	--	chr10_131637098_131637310	chr10	EBF3	--	--
chr3	74114485	74114776	5	0.9891	0.85592	0.208640428716188	0.133184	1.70E-05	0.000751865	--	--	--	--	--	--	--	--	--	--
chr15	77971531	77971538	5	0.98982	0.86765	0.190052999671666	0.122173	1.80E-05	0.000774996	--	--	--	LINGO1	--	--	--	LINGO1	--	--
chr8	31318291	31318330	5	0.99053	0.87668	0.176150334769099	0.113853	4.00E-05	0.00118583	--	--	--	--	--	--	--	--	--	--
chr17	26561020	26561081	5	0.11326	0.008698	3.70281091591088	0.10456	1.20E-05	0.000613399	--	--	--	--	--	--	--	--	--	--
chr12	118199065	118199197	5	0.98619	0.83114	0.246774114096357	0.15505	0.00022	0.00284254	--	--	KSR2	--	--	chr12_118198767_118199287	--	KSR2	--	--
chr6	102348292	102348309	8	0.98813	0.852	0.213847427166085	0.136125	3.60E-08	1.74E-05	--	--	--	GRIK2	--	--	--	GRIK2	--	--
chr2	36406608	36406668	5	0.99054	0.8792	0.17202384893508	0.11134	7.50E-06	0.000483807	--	--	--	--	--	--	--	--	--	--
chr8	2201213	2201231	5	0.9887	0.8603	0.200692994471113	0.128396	5.40E-07	0.000104057	--	--	--	--	--	--	--	--	--	--
chr13	81865081	81865200	5	0.9891	0.86501	0.193399576521115	0.124093	4.80E-05	0.0012968	--	--	--	--	--	--	--	--	--	--
chr1	113441996	113442029	5	0.9905	0.88197	0.167427391426424	0.108535	0.00014	0.00220205	--	--	--	--	--	--	--	--	--	--
chr2	37100902	37101214	5	0.98985	0.87522	0.177564212368197	0.114638	0.00039	0.00378666	--	--	--	STRN	--	--	--	STRN	--	--
chr21	37540344	37540536	7	0.98683	0.84365	0.226156973933345	0.14318	5.10E-06	0.000390741	--	--	--	DOPEY2	RPL3P1	--	--	DOPEY2	--	--
chr2	124280448	124280473	5	0.98977	0.87479	0.178156586098102	0.114975	5.80E-08	2.40E-05	--	--	--	--	--	--	--	--	--	--
chr9	34996633	34996669	5	0.98967	0.87415	0.179066686073039	0.115518	4.20E-05	0.00120796	--	--	DNAJB5	--	--	--	--	DNAJB5	--	--
chr16	75068031	75068225	5	0.98973	0.87538	0.177125586463078	0.114353	4.00E-05	0.00118583	--	--	--	ZNRF1	--	--	--	ZNRF1	--	--
chr5	179025051	179025186	5	0.98722	0.84995	0.215993647870673	0.137266	0.0013	0.00690279	--	--	--	LOC101928445,RUFY1	--	--	--	LOC101928445,RUFY1	--	--
chr10	327584	327654	5	0.98803	0.8589	0.202064676616047	0.129136	0.00039	0.00378666	RNA5SP298	--	--	DIP2C	RNA5SP298	--	--	DIP2C	RNA5SP298	--
chr22	19272401	19272527	5	0.98916	0.87072	0.183995038997674	0.118438	0.0014	0.00722879	--	--	--	CLTCL1	--	--	--	CLTCL1	--	--
chr4	111532732	111532748	5	0.14853	0.012793	3.53732782946016	0.135739	0.00051	0.00432711	--	--	--	--	--	chr4_111532647_111533391	--	--	--	--
chr7	5527392	5527426	5	0.98854	0.8653	0.192098941271399	0.123239	0.00051	0.00432711	--	--	--	FBXL18	FBXL18	--	chr7	FBXL18	--	--
chr1	23661632	23661658	5	0.9888	0.86844	0.187252565800727	0.120361	0.0016	0.0077225	--	--	--	HNRNPR	--	--	--	HNRNPR	--	--
chr1	11840013	11840097	5	0.98621	0.84246	0.22728669283166	0.143753	0.00012	0.00204508	LOC102724659	LOC102724659	C1orf167	C1orf167	--	--	--	C1orf167	LOC102724659	--
chr2	50507242	50507288	5	0.98784	0.85951	0.200762963177367	0.128329	1.40E-05	0.000672682	--	--	--	NRXN1	--	--	--	NRXN1	--	--
chr17	80559300	80559336	5	0.98887	0.86998	0.1847986369877	0.118887	4.20E-05	0.00120796	--	--	FOXK2	--	--	chr17_80559025_80559450	chr17	FOXK2	--	--
chr12	79198275	79198298	5	0.98335	0.81687	0.267598500584821	0.166488	9.20E-06	0.000540839	--	--	--	--	--	chr12_79198064_79198400	--	--	--	--
chr9	115843890	115843935	5	0.12674	0.010845	3.54676996252158	0.115897	3.80E-08	1.81E-05	--	--	--	--	--	chr9_115843794_115845201	--	--	--	--
chr3	182793561	182793624	6	0.98992	0.88186	0.166762300670696	0.108057	0.00023	0.00289303	--	--	--	MCCC1	--	--	--	MCCC1	--	--
chr4	150554035	150554042	5	0.98983	0.88097	0.168087877057685	0.10886	0.00067	0.00499336	--	--	--	--	--	--	--	--	--	--
chr17	18769704	18769746	5	0.98283	0.81346	0.272870488863099	0.169375	7.00E-05	0.00158692	--	--	--	PRPSAP2	--	--	--	PRPSAP2	--	--
chr16	15648624	15648685	5	0.98531	0.83713	0.235126019415354	0.148177	3.40E-06	0.000303909	--	--	--	C16orf45	--	--	--	C16orf45	--	--
chr17	57221465	57221487	5	0.98675	0.85115	0.213271210542841	0.135598	0.00019	0.00260911	--	--	--	SKA2	--	--	--	SKA2	--	--
chr19	53799580	53799587	5	0.9857	0.84121	0.228682625537184	0.144486	1.40E-05	0.000672682	--	--	--	--	--	--	--	--	--	--
chr13	65904932	65904972	5	0.98943	0.87853	0.171506091221354	0.1109	0.00039	0.00378666	--	--	--	--	--	--	--	--	--	--
chr7	112337767	112337902	5	0.9903	0.88777	0.157679682119504	0.102529	0.00071	0.00514861	--	--	--	LOC101928012	--	--	--	LOC101928012	--	--
chr19	50826882	50826925	8	0.98754	0.86011	0.199318006498312	0.127426	0.00042	0.00393389	--	--	KCNC3	KCNC3	--	chr19_50826780_50827028	chr19	KCNC3	--	--
chr19	58160863	58161033	5	0.98232	0.81334	0.272334505339701	0.168978	1.10E-06	0.000157284	--	--	--	--	--	--	--	--	--	--
chr16	11643299	11643754	9	0.9873	0.85926	0.200393790517229	0.128039	3.80E-06	0.000326627	--	--	LITAF	LITAF	--	--	--	LITAF	--	--
chr17	47014727	47014948	5	0.98976	0.88382	0.163326160268672	0.105942	0.00071	0.00514861	--	--	--	SNF8	--	--	--	SNF8	--	--
chr2	238087916	238088120	5	0.98754	0.86265	0.195063846825336	0.124881	0.00075	0.00529434	--	--	--	--	--	--	--	--	--	--
chr2	38596972	38597031	5	0.9849	0.83816	0.232751578100078	0.146733	0.00018	0.00253588	--	--	--	ATL2	--	--	--	ATL2	--	--
chr2	67337337	67337355	5	0.9863	0.85137	0.212240279401564	0.134926	0.0013	0.00690279	--	--	--	LINC01828	--	--	--	LINC01828	--	--
chr13	77734303	77734403	5	0.98827	0.87058	0.182928369515799	0.117683	0.0013	0.00690279	--	--	--	MYCBP2	--	--	--	MYCBP2	--	--
chr15	69987513	69987559	5	0.98933	0.88119	0.166998702274946	0.108141	8.90E-05	0.00178388	--	--	--	PCAT29	--	--	--	PCAT29	--	--
chr8	1884069	1884158	5	0.98693	0.85807	0.201852416939633	0.128859	0.0013	0.00690279	--	--	--	ARHGEF10	--	--	--	ARHGEF10	--	--
chr20	32664995	32665074	5	0.97889	0.7879	0.31313421521842	0.190985	1.40E-05	0.000672682	--	--	RALY	RALY	--	--	--	RALY	--	--
chr22	32750542	32750600	5	0.98153	0.8098	0.277466720642222	0.171729	7.00E-05	0.00158692	RFPL3	RFPL3	--	--	--	--	--	--	RFPL3	--
chr3	153035470	153035484	5	0.98333	0.82602	0.251498944835597	0.157318	3.20E-08	1.61E-05	--	--	--	--	--	--	--	--	--	--
chr5	20710659	20710704	5	0.98605	0.85173	0.211264637823065	0.134318	1.00E-04	0.00186643	--	--	--	--	--	--	--	--	--	--
chr7	157167084	157167172	5	0.98913	0.88091	0.167165514138215	0.10822	1.70E-06	0.000201664	--	--	--	DNAJB6	--	--	--	DNAJB6	--	--
chr3	88152832	88153020	5	0.98847	0.87523	0.175534991109101	0.113238	0.00017	0.00246521	--	--	--	CGGBP1	--	--	--	CGGBP1	--	--
chr6	162566769	162566869	5	0.98304	0.82625	0.250671754551377	0.156796	8.50E-07	0.00013783	--	--	--	PARK2	--	--	--	PARK2	--	--
chr2	63699980	63700103	5	0.98978	0.88825	0.156142107110396	0.101531	0.001	0.00601677	--	--	--	WDPCP	--	--	--	WDPCP	--	--
chr12	693735	693929	5	0.98171	0.81557	0.267488203040774	0.166145	8.90E-05	0.00178388	--	--	--	NINJ2	LOC105369595	--	--	NINJ2	--	--
chr13	114507649	114507689	5	0.98177	0.817	0.265049004494657	0.164768	3.40E-07	7.86E-05	--	--	--	TMEM255B	--	chr13_114507535_114507980	chr13	TMEM255B	--	--
chr9	6958322	6958544	5	0.98719	0.86508	0.19049422538085	0.122113	0.00022	0.00284254	--	--	--	KDM4C	--	--	--	KDM4C	--	--
chr5	70848473	70848520	5	0.9889	0.8814	0.166027742874309	0.107497	2.50E-05	0.000920258	--	--	--	BDP1	--	--	--	BDP1	--	--
chr14	47055239	47055287	5	0.9889	0.88168	0.165569505454741	0.107221	3.40E-06	0.000303909	--	--	--	--	--	--	--	--	--	--
chr9	139664476	139664574	5	0.14204	0.013684	3.37573535114043	0.128355	7.40E-09	5.65E-06	--	--	--	--	--	--	--	--	--	--
chrX	142347395	142347456	5	0.97442	0.76177	0.355188272054132	0.212646	0.00067	0.00499336	--	--	--	--	--	--	--	--	--	--
chr11	30480673	30480696	5	0.98917	0.88468	0.161062777257871	0.10449	7.40E-05	0.00162621	--	--	--	MPPED2	--	--	--	MPPED2	--	--
chr21	25964110	25964205	5	0.98687	0.8634	0.192830958743764	0.12347	0.00035	0.00358946	--	--	--	--	--	--	--	--	--	--
chr17	15607712	15607740	5	0.98956	0.88883	0.154879673133253	0.10073	0.0026	0.0101051	--	--	UBE2SP1	ZNF286A	--	chr17_15607552_15608399	--	UBE2SP1,ZNF286A	--	chr17_15607552_15608399
chr11	133810478	133810494	5	0.98177	0.81979	0.260130691134447	0.161978	0.0013	0.00690279	--	--	--	IGSF9B	--	--	--	IGSF9B	--	--
chr1	227694022	227694103	8	0.98924	0.88637	0.158411523513125	0.102867	0.00024	0.00298415	TUBB8P9	--	--	TUBB8P9	--	chr1_227693787_227694509	--	TUBB8P9	TUBB8P9	chr1_227693787_227694509
chr13	20235888	20235955	5	0.97843	0.79457	0.300294315873837	0.18386	0.0013	0.00690279	--	--	MPHOSPH8	--	--	--	--	MPHOSPH8	--	--
chr16	12759697	12759842	5	0.98763	0.87237	0.17903050220791	0.115255	0.00064	0.00488759	--	--	--	CPPED1	--	--	--	CPPED1	--	--
chr2	175536491	175536628	5	0.9866	0.86321	0.192753709268706	0.123393	3.50E-05	0.00110396	--	--	--	WIPF1	--	--	--	WIPF1	--	--
chr3	75114622	75114648	5	0.98626	0.8603	0.197128185370358	0.125959	2.90E-05	0.000997071	--	--	--	--	--	--	--	--	--	--
chr17	38489393	38489419	5	0.9857	0.85567	0.204094115716801	0.130033	0.00018	0.00253588	--	--	--	RARA	--	--	--	RARA	--	--
chr2	231359593	231359619	5	0.98205	0.8248	0.251752146941567	0.157252	6.00E-04	0.00471286	--	--	--	SP100	--	--	--	SP100	--	--
chr8	833655	833716	5	0.98636	0.86188	0.194627278989264	0.124488	0.017	0.0297739	--	--	--	DLGAP2,ERICH1-AS1	--	--	chr8	DLGAP2,ERICH1-AS1	--	--
chr2	146638823	146639006	5	0.97789	0.79336	0.301696528902653	0.184528	1.30E-05	0.000643477	--	--	--	--	--	--	--	--	--	--
chr9	33058412	33058462	5	0.98064	0.81517	0.266622651688291	0.16547	0.00057	0.00457701	--	--	--	SMU1	--	--	--	SMU1	--	--
chr12	66498743	66498756	5	0.98255	0.83063	0.242324846340879	0.151924	1.70E-05	0.000751865	--	--	--	--	--	--	--	--	--	--
chr13	46541932	46541987	5	0.96926	0.73375	0.401595116330486	0.235508	3.40E-06	0.000303909	--	--	ZC3H13	--	--	--	--	ZC3H13	--	--
chr12	11720627	11720685	5	0.98863	0.88395	0.161465918845323	0.104681	0.0011	0.00630572	--	--	--	--	--	--	--	--	--	--
chr18	77473925	77474098	5	0.98657	0.86556	0.188787588327296	0.121012	7.00E-05	0.00158692	--	--	--	CTDP1	--	chr18_77473844_77474114	chr18	CTDP1	--	--
chr2	65099411	65099493	5	0.9801	0.81266	0.27027707049141	0.167435	0.00014	0.00220205	--	--	--	--	--	--	--	--	--	--
chr1	245378011	245378090	5	0.96449	0.7056	0.450915719343487	0.258889	5.10E-05	0.00133666	--	--	--	KIF26B	--	--	--	KIF26B	--	--
chr2	68816449	68816550	5	0.98843	0.88305	0.162643670431675	0.10538	0.0012	0.00665542	--	--	--	--	--	--	--	--	--	--
chr2	234385612	234385846	5	0.98579	0.86012	0.196742394114664	0.125668	0.00083	0.00555725	--	--	USP40	--	--	chr2_234385358_234385730	chr2	USP40	--	--
chr17	81003759	81003846	5	0.98077	0.81894	0.260157094192637	0.161826	0.00014	0.00220205	--	--	--	B3GNTL1	--	--	--	B3GNTL1	--	--
chr3	38778749	38778762	5	0.98689	0.86975	0.182288515194742	0.117143	0.00098	0.00601677	--	--	--	SCN10A	--	--	--	SCN10A	--	--
chr3	37923699	37923709	5	0.9743	0.77182	0.336101637211085	0.202486	8.00E-06	0.000499157	--	--	--	CTDSPL	--	--	--	CTDSPL	--	--
chr3	168934672	168934813	5	0.98797	0.88003	0.166914528918183	0.10794	0.00022	0.00284254	--	--	--	MECOM	--	--	--	MECOM	--	--
chr2	228617718	228617798	5	0.9778	0.7975	0.294054886468543	0.180305	2.40E-06	0.000248425	--	--	--	--	--	--	--	--	--	--
chr8	117263883	117263930	5	0.98146	0.82562	0.249451551628976	0.155841	2.50E-05	0.000920258	--	--	--	LINC00536	--	--	--	LINC00536	--	--
chr5	179643234	179643275	5	0.9843	0.84868	0.213877415285005	0.135618	0.0054	0.0150586	--	--	--	--	--	--	--	--	--	--
chr6	26246970	26246999	5	0.9825	0.83484	0.234957680832378	0.147664	0.00015	0.00229381	HIST1H4G	--	HIST1H4G	--	--	chr6_26246815_26247100	--	HIST1H4G	HIST1H4G	chr6_26246815_26247100
chr2	29322873	29323045	5	0.98483	0.85487	0.204169663847238	0.129962	0.00043	0.00394987	--	--	--	CLIP4	--	--	--	CLIP4	--	--
chr7	24702319	24702624	5	0.97802	0.80182	0.28658556439544	0.176201	8.60E-06	0.000521475	--	--	--	MPP6	--	--	--	MPP6	--	--
chr8	11080924	11080941	5	0.98743	0.87733	0.170558875697228	0.1101	0.0015	0.00754874	--	--	--	--	--	--	--	--	--	--
chr4	184820280	184820331	5	0.98679	0.8723	0.177918705951238	0.11449	0.00048	0.00417606	--	--	--	STOX2	--	--	--	STOX2	--	--
chr9	80379606	80379671	5	0.9837	0.84688	0.216060843366704	0.136823	3.10E-05	0.001037	--	--	--	GNAQ	--	--	--	GNAQ	--	--
chr1	67733570	67733757	8	0.98396	0.84944	0.212087621658333	0.134523	1.70E-08	1.03E-05	--	--	--	--	--	--	--	--	--	--
chr9	115823339	115823362	5	0.21928	0.025395	3.11015785420898	0.19388	0.00014	0.00220205	--	--	--	--	--	chr9_115822071_115823416	chr9	--	--	--
chr9	113195853	113195993	5	0.98582	0.86588	0.187157150693328	0.119948	4.00E-05	0.00118583	--	--	--	SVEP1	--	--	--	SVEP1	--	--
chr10	43855013	43855104	5	0.98647	0.87153	0.178724851167023	0.114938	0.00057	0.00457701	--	--	--	--	--	--	--	--	--	--
chr10	114131115	114131220	5	0.98235	0.83832	0.228736083204445	0.144029	0.00018	0.00253588	--	--	--	--	--	--	--	--	--	--
chr8	145275884	145275996	5	0.97764	0.803	0.283903326281755	0.174644	0.0018	0.00826625	--	--	--	MROH1	--	--	--	MROH1	--	--
chr11	71653447	71653765	5	0.98677	0.87439	0.174436953512361	0.112373	0.0036	0.0120395	--	--	--	RNF121	--	--	--	RNF121	--	--
chr2	62020849	62020896	5	0.11467	0.011945	3.2630092434991	0.102724	0.00039	0.00378666	--	--	--	--	--	--	--	--	--	--
chr18	19840972	19840982	5	0.9856	0.86485	0.188552323308513	0.120753	4.80E-05	0.0012968	--	--	--	--	--	--	--	--	--	--
chr12	21703789	21703863	5	0.96467	0.71884	0.424364811007273	0.24583	5.30E-08	2.28E-05	--	--	--	GYS2	--	--	--	GYS2	--	--
chr2	39782783	39782941	5	0.9878	0.88385	0.160417421066053	0.103955	0.0011	0.00630572	--	--	--	LOC728730	--	--	--	LOC728730	--	--
chr13	60171294	60171342	5	0.98633	0.87167	0.178288357446783	0.114665	0.0039	0.0125524	--	--	--	--	--	--	--	--	--	--
chr5	118635700	118635801	7	0.98235	0.83976	0.22626006135946	0.142586	4.60E-08	2.07E-05	--	--	--	TNFAIP8	--	--	--	TNFAIP8	--	--
chr3	18591225	18591275	5	0.97892	0.81392	0.26630396437771	0.165003	0.011	0.0225433	--	--	--	--	--	--	--	--	--	--
chr3	69326872	69326977	5	0.98616	0.87037	0.180192905850746	0.11579	0.00025	0.00302453	--	--	--	FRMD4B	--	--	--	FRMD4B	--	--
chr15	34717161	34717248	5	0.9779	0.8069	0.277297052998899	0.171002	2.50E-05	0.000920258	--	--	--	GOLGA8A	--	--	--	GOLGA8A	--	--
chr7	31375675	31375797	5	0.1132	0.011959	3.24271	0.101237	1.10E-06	0.000157284	--	--	--	--	NEUROD6	--	chr7	--	--	--
chr19	37735960	37736109	7	0.98418	0.85542	0.202289260767467	0.128757	3.30E-07	7.79E-05	--	--	--	--	ZNF383	--	--	--	--	--
chr18	56476825	56476944	5	0.98737	0.88145	0.163712075862728	0.105921	0.00022	0.00284254	--	--	--	--	--	--	--	--	--	--
chr10	129056870	129056963	5	0.98358	0.85088	0.209086717332801	0.132701	0.0017	0.00799081	--	--	--	DOCK1	--	--	--	DOCK1	--	--
chr2	197300889	197300899	5	0.98503	0.86259	0.191492672834807	0.122447	0.00083	0.00555725	--	--	--	HECW2	--	--	--	HECW2	--	--
chr6	127458445	127458484	5	0.9878	0.88598	0.156944836783115	0.101825	3.70E-05	0.00113318	--	--	--	RSPO3	--	--	--	RSPO3	--	--
chr1	74213841	74213893	5	0.98144	0.83583	0.231690530244986	0.145612	0.00019	0.00260911	--	--	--	--	RNA5SP50	--	--	--	--	--
chr9	123024950	123025010	5	0.98084	0.83134	0.238579186696106	0.1495	5.40E-05	0.00138185	--	--	--	--	--	--	--	--	--	--
chr3	194062598	194062683	5	0.98587	0.87045	0.179635991108137	0.115413	0.00088	0.00574035	--	--	CPN2	--	--	--	--	CPN2	--	--
chr1	232880424	232880455	5	0.98296	0.84824	0.212660192634261	0.13472	2.40E-05	0.000902082	LINC01744	LINC01744	--	--	--	--	--	--	--	--
chr3	142394505	142394526	5	0.98757	0.88517	0.157928455099657	0.102402	0.00016	0.00238532	--	--	--	PLS1	RN7SKP25	--	--	PLS1	--	--
chr4	151814984	151815107	5	0.97883	0.81816	0.258675313706759	0.160677	7.00E-06	0.000466817	--	--	--	LRBA	--	--	--	LRBA	--	--
chr22	46183187	46183332	5	0.98719	0.88249	0.161747849931545	0.104695	0.00051	0.00432711	--	--	--	ATXN10	--	--	--	ATXN10	--	--
chr7	143905515	143905531	5	0.98453	0.86127	0.19296958794326	0.123261	7.00E-05	0.00158692	--	--	--	LOC101928605	--	--	--	LOC101928605	--	--
chr9	115850299	115850425	5	0.24046	0.029989	3.0032916041125	0.210466	3.20E-06	0.00029445	--	--	--	--	--	chr9_115849240_115850647	chr9	--	--	--
chr2	63719669	63719738	5	0.97858	0.81694	0.26045967378837	0.161638	0.0016	0.0077225	--	--	--	WDPCP	--	--	--	WDPCP	--	--
chr15	30831432	30831446	5	0.98747	0.88527	0.157619386482832	0.102202	0.011	0.0225433	--	--	--	--	--	--	--	--	--	--
chr6	17659936	17659948	5	0.98361	0.85467	0.202718919509185	0.128942	3.10E-05	0.001037	--	--	--	NUP153	--	--	--	NUP153	--	--
chr17	68752725	68752773	8	0.98628	0.87591	0.171214638599931	0.110365	4.50E-06	0.000362714	--	--	--	--	--	--	--	--	--	--
chr19	12280754	12280771	5	0.9869	0.88102	0.163729137485896	0.105876	0.0011	0.00630572	--	--	--	ZNF136	--	--	--	ZNF136	--	--
chr16	53446550	53446705	5	0.98133	0.83883	0.226359906047222	0.1425	0.001	0.00601677	--	--	--	--	--	--	--	--	--	--
chr18	68348423	68348479	5	0.98354	0.85544	0.201317058685343	0.128101	0.001	0.00601677	--	--	--	--	--	--	--	--	--	--
chr15	100872546	100872610	5	0.98119	0.83816	0.22730685791478	0.143033	3.30E-05	0.00107189	--	--	--	ADAMTS17	--	--	--	ADAMTS17	--	--
chr6	71337849	71337911	5	0.98193	0.84369	0.218907179350124	0.13824	0.00046	0.00410264	--	--	--	--	--	--	--	--	--	--
chr4	131702675	131702761	5	0.98661	0.87987	0.165189527553131	0.106741	0.00046	0.00410264	--	--	--	--	--	--	--	--	--	--
chr9	127725602	127725708	5	0.97139	0.77221	0.331057397497632	0.199186	2.20E-05	0.00085724	--	--	--	SCAI	--	--	--	SCAI	--	--
chr10	123759809	123759965	5	0.98177	0.8433	0.219339128426204	0.138467	4.00E-06	0.000337172	--	--	--	TACC2	--	--	--	TACC2	--	--
chr1	56807350	56807365	5	0.985	0.86787	0.182644769919291	0.117133	4.80E-05	0.0012968	--	--	--	--	--	--	--	--	--	--
chr5	16803275	16803500	5	0.98591	0.87499	0.17218942552546	0.110926	5.10E-05	0.00133666	--	--	--	MYO10	--	--	--	MYO10	--	--
chr6	116636777	116636903	5	0.97749	0.8133	0.265294329419163	0.164191	7.00E-05	0.00158692	--	--	--	DSE	--	--	--	DSE	--	--
chr20	30465224	30465231	5	0.98625	0.878	0.167732455365463	0.108248	7.00E-05	0.00158692	--	--	--	TTLL9	--	--	--	TTLL9	--	--
chr1	162808675	162808879	5	0.97332	0.78587	0.308623521124955	0.187447	0.00098	0.00601677	--	--	--	--	--	--	--	--	--	--
chr2	135146354	135146425	5	0.98513	0.86956	0.180028540935826	0.115569	0.00046	0.00410264	--	--	--	MGAT5	--	--	--	MGAT5	--	--
chr3	9738044	9738061	5	0.97367	0.78881	0.303755050025506	0.184866	0.00025	0.00302453	--	--	--	MTMR14	--	--	--	MTMR14	--	--
chr5	177115453	177115624	5	0.98545	0.87258	0.175495266564544	0.112865	0.0019	0.00852054	--	--	--	--	--	--	--	--	--	--
chr17	9080943	9081036	5	0.98534	0.87177	0.176674067299985	0.113577	0.0071	0.0176087	--	--	LOC101928266	NTN1	--	--	--	NTN1,LOC101928266	--	--
chr11	113105855	113105887	5	0.9813	0.8415	0.221730988586623	0.1398	0.00046	0.00410264	--	--	NCAM1	NCAM1	--	--	--	NCAM1	--	--
chr1	78470112	78470252	6	0.16344	0.019485	3.06832527256419	0.143951	0.00015	0.00229381	DNAJB4	DNAJB4	--	DNAJB4	--	--	--	DNAJB4	DNAJB4	--
chr5	139904410	139904512	5	0.98586	0.87656	0.169529940956738	0.109301	8.40E-05	0.00173789	--	--	--	ANKHD1,ANKHD1-EIF4EBP3	--	--	--	ANKHD1-EIF4EBP3,ANKHD1	--	--
chr18	63320649	63320662	5	0.98623	0.87957	0.165125740453959	0.106667	0.0022	0.00917816	--	--	--	--	--	--	--	--	--	--
chr1	40029378	40029412	5	0.98167	0.8454	0.215604014639625	0.136272	0.00048	0.00417606	LOC101929516	LOC101929516	PABPC4	--	--	--	--	PABPC4	--	--
chr2	128409064	128409096	5	0.98245	0.85137	0.206597731604452	0.131081	0.0039	0.0125524	--	--	GPR17	LIMS2	--	chr2_128408957_128409355	chr2	LIMS2,GPR17	--	--
chr1	5997714	5997992	5	0.98525	0.87247	0.175384319453802	0.112781	4.20E-05	0.00120796	--	--	--	NPHP4	--	--	--	NPHP4	--	--
chr13	57742042	57742067	5	0.98703	0.88635	0.155217435295099	0.100687	0.0012	0.00665542	--	--	--	PRR20E	--	--	chr13	PRR20E	--	--
chr9	19641658	19641674	5	0.9865	0.88243	0.160837211837865	0.104077	0.0016	0.0077225	--	--	--	SLC24A2	--	--	--	SLC24A2	--	--
chr1	24909489	24909499	5	0.98442	0.8667	0.183741264029469	0.117723	0.0031	0.0110716	--	--	--	NCMAP	--	--	--	NCMAP	--	--
chr5	178418851	178418967	7	0.98626	0.88108	0.162695004715459	0.105182	0.0014	0.00722879	--	--	GRM6	GRM6	--	--	--	GRM6	--	--
chr2	95853572	95853585	5	0.97282	0.78702	0.305772590728517	0.185804	9.90E-07	0.000149432	--	--	--	--	--	--	--	--	--	--
chr10	32564294	32564358	5	0.98375	0.86333	0.188379608803965	0.120419	0.0075	0.0182605	--	--	--	EPC1	--	--	--	EPC1	--	--
chr3	86806827	86806843	5	0.985	0.87274	0.174571803335885	0.112261	0.0012	0.00665542	--	--	--	--	--	--	--	--	--	--
chr7	30662511	30662590	5	0.98363	0.86281	0.1890728392706	0.120827	0.0013	0.00690279	--	--	--	GARS	--	--	--	GARS	--	--
chr3	173943242	173943296	5	0.9845	0.86931	0.179520465554278	0.115191	3.10E-05	0.001037	--	--	--	NLGN1	--	--	--	NLGN1	--	--
chr6	26864302	26864461	7	0.98498	0.87301	0.174096251494836	0.111969	0.00017	0.00246521	--	--	--	GUSBP2	--	--	chr6	GUSBP2	--	--
chr2	149806729	149806980	5	0.98111	0.84494	0.215565999588477	0.136165	0.0018	0.00826625	--	--	KIF5C	KIF5C	--	--	--	KIF5C	--	--
chr18	53090628	53090654	5	0.95997	0.71577	0.423493243428032	0.244202	1.40E-07	4.43E-05	TCF4	TCF4	--	TCF4	--	--	--	TCF4	--	--
chr10	596865	596955	8	0.9834	0.86156	0.190827084316829	0.121838	1.30E-06	0.000173739	--	--	--	DIP2C	--	--	--	DIP2C	--	--
chr16	53142508	53142515	5	0.98583	0.88013	0.163622251220246	0.105706	0.00026	0.00306561	--	--	--	CHD9	--	--	--	CHD9	--	--
chr7	157193710	157193800	7	0.98505	0.87464	0.171507627114384	0.110409	3.90E-05	0.0011766	--	--	--	DNAJB6	--	--	chr7	DNAJB6	--	--
chr11	79515338	79515398	5	0.98215	0.85372	0.202180401125931	0.128423	0.00031	0.00336962	--	--	--	--	--	--	--	--	--	--
chr14	26396855	26396937	5	0.9839	0.86667	0.183028926528014	0.117229	6.10E-06	0.0004309	--	--	--	--	--	--	--	--	--	--
chr1	240126291	240126365	5	0.96394	0.73983	0.381749546639267	0.224104	0.00088	0.00574035	--	--	--	--	--	--	--	--	--	--
chr11	77026426	77026439	5	0.97074	0.77933	0.316850587018316	0.191414	2.50E-05	0.000920258	--	--	--	TOMM20P1	--	--	--	TOMM20P1	--	--
chr22	38090950	38091106	5	0.98379	0.86609	0.183833439644862	0.11771	0.00083	0.00555725	TRIOBP	TRIOBP	--	--	NOL12	--	--	--	--	--
chr3	61380259	61380355	5	0.98357	0.86473	0.185777990312842	0.118837	0.00013	0.00214151	--	--	--	--	--	--	--	--	--	--
chr2	126198277	126198294	5	0.98213	0.85483	0.200276460209389	0.127298	1.70E-05	0.000751865	--	--	--	--	--	--	--	--	--	--
chr4	176761556	176761604	5	0.97203	0.78837	0.302127962503298	0.183663	0.00021	0.00278699	--	--	--	GPM6A	--	--	--	GPM6A	--	--
chr3	189443976	189444021	7	0.98547	0.8795	0.164128375245797	0.105973	2.10E-05	0.000838785	--	--	--	TP63	--	--	--	TP63	--	--
chr6	99751870	99752018	5	0.97201	0.78905	0.300854433413056	0.182964	2.50E-05	0.000920258	--	--	--	FAXC	--	--	--	FAXC	--	--
chr9	140631064	140631081	9	0.98279	0.86064	0.191473284148594	0.122147	2.40E-05	0.000902082	--	--	--	EHMT1	--	--	--	EHMT1	--	--
chr13	110435749	110435851	7	0.98381	0.86829	0.180202750926421	0.115521	0.00042	0.00393389	--	--	IRS2	--	--	chr13_110434466_110440180	--	IRS2	--	chr13_110434466_110440180
chr3	186760924	186761061	5	0.9813	0.85075	0.205959013951564	0.130551	2.70E-05	0.000963074	--	--	ST6GAL1	ST6GAL1	--	--	--	ST6GAL1	--	--
chr6	113060069	113060096	5	0.97695	0.82182	0.249462286705185	0.155135	1.10E-06	0.000157284	--	--	--	--	--	--	--	--	--	--
chr22	50272503	50272559	5	0.98533	0.87968	0.16362817111342	0.105656	0.00013	0.00214151	--	--	--	ZBED4	--	--	--	ZBED4	--	--
chr5	127467150	127467181	5	0.98451	0.87376	0.172168798216376	0.110755	0.00022	0.00284254	--	--	--	SLC12A2	--	--	--	SLC12A2	--	--
chr4	130840725	130840746	5	0.98199	0.85592	0.198232374056367	0.126074	0.00088	0.00574035	--	--	--	--	--	--	--	--	--	--
chr11	81008531	81008610	5	0.98569	0.88244	0.159635801487955	0.103254	0.0015	0.00754874	--	--	--	--	--	--	--	--	--	--
chr16	4078338	4078418	5	0.98324	0.86487	0.185060313140342	0.118375	7.00E-05	0.00158692	--	--	--	ADCY9	--	--	--	ADCY9	--	--
chr10	4331696	4331824	5	0.98087	0.8484	0.209317320078291	0.132464	0.0013	0.00690279	--	--	--	--	--	--	--	--	--	--
chr8	956571	956600	5	0.97147	0.78817	0.301662607151657	0.183304	1.60E-05	0.000726245	--	--	--	DLGAP2,ERICH1-AS1	--	chr8_956288_957205	--	DLGAP2,ERICH1-AS1	--	--
chr10	75264669	75264682	5	0.98	0.84287	0.21747161487897	0.137134	0.00067	0.00499336	--	--	PPP3CB-AS1,USP54	PPP3CB-AS1,USP54	--	--	--	PPP3CB-AS1,USP54	--	--
chr13	72102752	72102813	7	0.98194	0.85707	0.196221834213357	0.124864	0.00014	0.00220205	--	--	--	DACH1	--	--	--	DACH1	--	--
chr15	40301130	40301234	5	0.98443	0.87483	0.170285929182121	0.109601	0.00025	0.00302453	--	--	--	EIF2AK4	--	--	--	EIF2AK4	--	--
chr4	125086435	125086453	6	0.98242	0.86079	0.190678613372416	0.121623	2.80E-07	6.98E-05	--	--	--	--	--	--	--	--	--	--
chr1	171328394	171328506	5	0.97031	0.78397	0.307647293010166	0.186336	3.10E-07	7.43E-05	--	--	--	--	--	--	--	--	--	--
chr4	145954466	145954493	5	0.97927	0.83994	0.221420413615944	0.139339	7.00E-06	0.000466817	--	--	--	ANAPC10	--	--	--	ANAPC10	--	--
chr13	48581635	48581681	5	0.97558	0.81617	0.257390499927362	0.159411	2.40E-05	0.000902082	--	--	--	--	--	--	--	--	--	--
chr3	77593651	77593763	5	0.98362	0.86983	0.177367602142775	0.113785	9.50E-05	0.00184977	--	--	--	ROBO2	--	--	--	ROBO2	--	--
chr11	67670913	67671107	5	0.96636	0.76176	0.34322420522155	0.204609	4.30E-06	0.000350515	SNRPCP12	SNRPCP12	--	--	--	--	--	--	--	--
chr2	17945487	17945586	5	0.97692	0.82516	0.243566537070374	0.151751	0.00039	0.00378666	--	--	--	GEN1	--	--	--	GEN1	--	--
chr9	80658547	80658572	5	0.98227	0.8607	0.190609168869788	0.121571	0.00018	0.00253588	--	--	--	--	--	--	--	--	--	--
chr16	78227805	78227861	5	0.98283	0.86459	0.18492574547238	0.118247	0.0021	0.00897308	--	--	--	WWOX	--	--	--	WWOX	--	--
chr4	1742193	1742234	5	0.9827	0.86382	0.186020336255139	0.118878	0.00075	0.00529434	--	--	--	TACC3	--	--	--	TACC3	--	--
chr8	73937708	73937715	5	0.98434	0.87544	0.169148417543049	0.108899	0.001	0.00601677	--	--	--	TERF1	--	--	--	TERF1	--	--
chr6	76206409	76206422	5	0.97311	0.80226	0.278533028440916	0.170857	0.0019	0.00852054	--	--	--	--	--	--	--	--	--	--
chr5	133661705	133661716	5	0.97633	0.82273	0.24694981096766	0.153604	0.00046	0.00410264	--	--	--	CDKL3	--	--	--	CDKL3	--	--
chr3	14384351	14384505	5	0.98471	0.87875	0.164246124989818	0.105955	0.00029	0.00324656	--	--	--	--	--	--	--	--	--	--
chr7	14073207	14073253	7	0.97298	0.80269	0.277567225663698	0.170288	4.50E-07	9.28E-05	--	--	--	--	--	--	--	--	--	--
chr16	49671936	49671991	5	0.98408	0.87484	0.169756417347213	0.109241	0.0018	0.00826625	--	--	ZNF423	--	--	--	chr16	ZNF423	--	--
chr2	124742025	124742128	5	0.97245	0.80024	0.281191330035762	0.172212	2.40E-05	0.000902082	--	--	--	--	--	--	--	--	--	--
chr18	52721935	52722144	7	0.98199	0.86102	0.189661583756806	0.120964	3.70E-07	8.29E-05	--	--	--	--	--	--	--	--	--	--
chr1	216560153	216560192	5	0.98307	0.86853	0.178718465957945	0.114534	0.005	0.0144749	--	--	--	USH2A	--	--	--	USH2A	--	--
chr3	126023472	126023649	5	0.87485	0.44323	0.980980143161524	0.431619	1.50E-07	4.62E-05	--	--	--	--	--	--	--	--	--	--
chr6	166935966	166936065	5	0.97878	0.8401	0.220423555184975	0.138685	0.003	0.0109413	--	--	--	RPS6KA2	--	--	--	RPS6KA2	--	--
chr12	93203383	93203425	5	0.98031	0.85018	0.205469718982663	0.130125	4.20E-05	0.00120796	--	--	--	EEA1	--	--	--	EEA1	--	--
chr5	163831347	163831518	5	0.985	0.88218	0.159050671266395	0.102816	0.0013	0.00690279	--	--	--	--	--	--	--	--	--	--
chr2	78892305	78892340	5	0.98327	0.8703	0.176074830049556	0.112967	0.0013	0.00690279	--	--	--	--	--	--	--	--	--	--
chr10	24729461	24729504	5	0.98307	0.86904	0.17787156541065	0.114029	0.00035	0.00358946	--	--	--	KIAA1217	--	--	--	KIAA1217	--	--
chr16	86639462	86639474	5	0.97744	0.83238	0.231765844378089	0.145056	0.00079	0.00541166	--	--	--	--	--	--	--	--	--	--
chr7	66079200	66079254	7	0.97557	0.82085	0.249126782397697	0.15472	1.10E-05	0.000582217	--	--	--	--	--	--	--	--	--	--
chr15	73419464	73419504	5	0.98532	0.88511	0.154735579177638	0.10021	0.0078	0.0186686	--	--	--	NEO1	--	--	--	NEO1	--	--
chr3	128558196	128558387	5	0.9819	0.86163	0.188507620981987	0.120273	0.0039	0.0125524	--	--	--	--	--	--	--	--	--	--
chr8	112883158	112883220	9	0.97977	0.84759	0.209076551127949	0.132181	1.10E-09	1.24E-06	--	--	--	--	--	--	--	--	--	--
chr6	166133501	166133532	5	0.97678	0.82879	0.23702706492771	0.147991	1.10E-05	0.000582217	--	--	--	--	--	--	--	--	--	--
chr1	192830518	192830551	5	0.98428	0.8784	0.164190725803855	0.10588	0.003	0.0109413	--	--	--	--	--	--	--	--	--	--
chr11	123448238	123448292	5	0.97567	0.82267	0.246079434579398	0.152995	5.80E-07	0.000108977	--	--	GRAMD1B	GRAMD1B	--	chr11_123448093_123448382	--	GRAMD1B	--	--
chr1	183541412	183541553	5	0.97987	0.85011	0.204940827737846	0.129753	8.60E-06	0.000521475	--	--	--	NCF2	--	--	--	NCF2	--	--
chr4	153137335	153137402	5	0.98273	0.86917	0.177156718215932	0.113564	0.00012	0.00204508	--	--	--	--	--	--	--	--	--	--
chr11	98628712	98628729	5	0.97927	0.84654	0.2101284494302	0.132732	8.60E-06	0.000521475	--	--	--	--	--	--	--	--	--	--
chr6	962683	962711	7	0.98082	0.85684	0.194962566243706	0.123977	5.70E-05	0.00143819	--	--	--	LINC01622	--	--	--	LINC01622	--	--
chr2	107774992	107775188	5	0.98297	0.87108	0.174342164501264	0.111891	4.50E-05	0.00125187	--	--	--	--	--	--	--	--	--	--
chr7	17655279	17655323	5	0.97558	0.8239	0.243790939852886	0.151679	5.30E-06	0.000396531	--	--	--	--	--	--	--	--	--	--
chr1	193206923	193206994	5	0.97499	0.82052	0.248848922362658	0.154472	3.50E-05	0.00110396	--	--	--	CDC73	--	--	--	CDC73	--	--
chr9	84483601	84483661	5	0.97195	0.80279	0.275859453416005	0.169163	3.70E-06	0.000319856	--	--	--	--	--	--	--	--	--	--
chr16	84455467	84455767	5	0.96069	0.7418	0.373040702582719	0.218896	0.00064	0.00488759	--	--	--	ATP2C2	--	--	--	ATP2C2	--	--
chr6	107078826	107078872	5	0.97224	0.80494	0.272431241703579	0.167298	1.50E-07	4.62E-05	RTN4IP1	RTN4IP1	--	QRSL1	--	--	--	QRSL1	RTN4IP1	--
chr4	187680703	187680730	5	0.98232	0.86757	0.179212906187742	0.114752	5.10E-05	0.00133666	--	--	--	--	--	--	--	--	--	--
chr5	171320074	171320148	5	0.98345	0.87516	0.16830490577415	0.10829	0.0018	0.00826625	--	--	--	FBXW11	--	--	--	FBXW11	--	--
chr1	52176607	52176805	5	0.984	0.87895	0.162877217094284	0.105045	0.0014	0.00722879	--	--	--	OSBPL9	--	--	--	OSBPL9	--	--
chr2	171754569	171754628	8	0.98471	0.88396	0.155717821353851	0.100756	1.80E-05	0.000774996	--	--	--	--	--	--	--	--	--	--
chr17	37154790	37154992	5	0.98307	0.8731	0.171147246504092	0.109971	0.00022	0.00284254	--	--	--	--	--	--	--	--	--	--
chr6	31119164	31119350	5	0.98407	0.88003	0.161208236961887	0.104036	0.0034	0.0116292	--	--	--	CCHCR1	--	--	--	CCHCR1	--	--
chr2	214879868	214880185	7	0.94691	0.6798	0.478116947949248	0.267106	3.20E-05	0.00105955	--	--	--	SPAG16	--	--	--	SPAG16	--	--
chr6	134618703	134618874	5	0.9711	0.80001	0.279601832692941	0.171092	1.80E-05	0.000774996	--	--	--	KRT8P42,SGK1	--	--	--	KRT8P42,SGK1	--	--
chr1	81968971	81969111	5	0.98277	0.87165	0.173104863334288	0.111117	1.20E-05	0.000613399	--	--	LOC646555	--	--	--	--	LOC646555	--	--
chr11	67481656	67481914	5	0.11702	0.015543	2.9124182287354	0.101474	0.0019	0.00852054	--	--	--	--	--	--	--	--	--	--
chr18	77082884	77083095	8	0.97345	0.81383	0.258379415606572	0.159624	3.70E-10	5.33E-07	--	--	--	ATP9B	--	--	--	ATP9B	--	--
chr12	32565628	32565749	5	0.98066	0.85808	0.192640874671307	0.122586	0.0024	0.0095845	--	--	--	--	--	--	--	--	--	--
chr1	28857538	28857656	7	0.97317	0.81226	0.260750246713519	0.160902	1.30E-06	0.000173739	--	--	--	RCC1	--	--	chr1	RCC1	--	--
chr16	2146436	2146619	5	0.97458	0.82071	0.247908084310104	0.153868	2.50E-05	0.000920258	--	--	--	PKD1	LOC105371049	--	--	PKD1	--	--
chr12	10983288	10983351	5	0.97418	0.8184	0.251382219744676	0.155784	0.00028	0.00320807	--	--	--	--	--	--	--	--	--	--
chr13	95543044	95543052	5	0.97944	0.85055	0.203561068510854	0.128891	0.0085	0.0196036	--	--	--	LOC101927284	--	--	--	LOC101927284	--	--
chr2	230892001	230892091	5	0.9801	0.85476	0.197409559375734	0.125337	0.00012	0.00204508	--	--	--	--	--	--	--	--	--	--
chr16	2219071	2219111	5	0.98209	0.86789	0.178343039973794	0.114195	0.0013	0.00690279	--	--	--	TRAF7	--	--	--	TRAF7	--	--
chr16	24984315	24984559	5	0.98065	0.85868	0.191617732058488	0.121975	8.40E-05	0.00173789	--	--	--	ARHGAP17	--	--	--	ARHGAP17	--	--
chr6	1608634	1608696	5	0.12673	0.017106	2.88918373485642	0.109624	0.00016	0.00238532	FOXC1	FOXC1	--	--	FOXCUT	chr6_1604606_1615866	--	--	--	chr6_1604606_1615866
chr8	127412106	127412159	5	0.97957	0.8519	0.201464500948656	0.127665	7.40E-05	0.00162621	--	--	--	--	--	--	--	--	--	--
chr2	168930248	168930348	5	0.9711	0.80152	0.276881346461314	0.169577	8.40E-05	0.00173789	--	--	--	STK39	--	--	--	STK39	--	--
chr21	33183218	33183370	5	0.9696	0.79324	0.289632269924611	0.176364	2.70E-05	0.000963074	--	--	--	--	--	--	--	--	--	--
chr5	55330567	55330644	5	0.98413	0.88211	0.157890330413092	0.102024	0.00029	0.00324656	--	--	--	--	--	--	--	--	--	--
chr4	6998907	6999102	5	0.98023	0.85679	0.194178659382141	0.123441	0.00035	0.00358946	RN7SKP292	--	RN7SKP292	TBC1D14	RN7SKP292	--	--	TBC1D14,RN7SKP292	RN7SKP292	--
chr18	61186260	61186273	5	0.97933	0.85131	0.202110502288246	0.128027	0.0012	0.00665542	--	--	--	--	--	--	--	--	--	--
chr15	72886797	72886973	5	0.97871	0.84749	0.207685095283744	0.131217	0.00026	0.00306561	--	--	--	--	--	--	--	--	--	--
chr4	69104968	69105002	13	0.98099	0.86186	0.186784892133103	0.11913	2.30E-09	2.14E-06	--	--	--	TMPRSS11B	--	--	--	TMPRSS11B	--	--
chr6	3301677	3301897	7	0.97973	0.85402	0.198114361038881	0.12571	0.00072	0.00520473	--	--	--	SLC22A23	--	--	--	SLC22A23	--	--
chr2	168380122	168380154	5	0.97947	0.85253	0.200250702567567	0.126937	0.00098	0.00601677	--	--	--	--	--	--	--	--	--	--
chr21	36831310	36831338	5	0.97785	0.84259	0.214782382107412	0.13526	0.0018	0.00826625	--	--	--	LOC100506403	--	--	--	LOC100506403	--	--
chr7	66317546	66317592	5	0.98037	0.85841	0.191659454625505	0.121954	1.10E-05	0.000582217	--	--	--	GTF2IP23	--	--	--	GTF2IP23	--	--
chr9	140660934	140661002	5	0.97527	0.82733	0.237338782113047	0.147935	0.00075	0.00529434	--	--	--	EHMT1	EHMT1-IT1	--	--	EHMT1	--	--
chr9	132421334	132421339	5	0.9813	0.86444	0.182928428959621	0.116863	0.00022	0.00284254	--	--	--	--	--	--	--	--	--	--
chr5	117543774	117543828	5	0.98407	0.88253	0.157115621651265	0.101534	0.005	0.0144749	--	--	--	LINC02147	--	--	--	LINC02147	--	--
chr11	18121420	18121462	5	0.9838	0.88075	0.159632485341002	0.103049	0.0012	0.00665542	--	--	--	SAAL1	--	--	--	SAAL1	--	--
chr19	35842651	35842701	5	0.98127	0.86438	0.182984462294666	0.116883	0.0021	0.00897308	FFAR1	--	FFAR1	--	--	chr19_35842430_35843187	--	FFAR1	FFAR1	chr19_35842430_35843187
chr15	75092576	75092785	5	0.13607	0.018818	2.85416381412677	0.117252	1.40E-05	0.000672682	--	--	CSK	CSK	--	--	--	CSK	--	--
chr12	53658782	53658810	5	0.98	0.8566	0.194160071998891	0.123399	0.001	0.00601677	--	--	--	--	--	--	--	--	--	--
chr17	60594956	60594994	8	0.98336	0.87832	0.162973016675025	0.105038	3.70E-07	8.29E-05	RPS10P26	RPS10P26	--	TLK2	--	--	--	TLK2	--	--
chr2	56347442	56347480	5	0.9814	0.86576	0.180874124973138	0.115638	0.00067	0.00499336	--	--	--	--	--	--	--	--	--	--
chr22	50280471	50280656	9	0.96709	0.78235	0.305835986460786	0.184739	4.40E-06	0.000355692	--	--	ZBED4	--	--	--	chr22	ZBED4	--	--
chr19	17851242	17851255	5	0.97912	0.85177	0.201021768028737	0.127354	0.00014	0.00220205	--	--	--	--	--	--	--	--	--	--
chr1	247169635	247169685	7	0.9818	0.86896	0.17613939832921	0.112847	0.00024	0.00298415	--	--	--	ZNF670-ZNF695,ZNF695	--	--	chr1	ZNF695,ZNF670-ZNF695	--	--
chr6	127193474	127193524	5	0.9835	0.87993	0.160536293151222	0.103565	0.00012	0.00204508	--	--	--	--	--	--	--	--	--	--
chrX	19261306	19261352	5	0.9704	0.80161	0.275679044344936	0.168793	1.70E-05	0.000751865	--	--	--	--	--	--	--	--	--	--
chr14	70255483	70255509	5	0.97059	0.80269	0.274019071611399	0.167903	2.20E-06	0.00023461	--	--	--	SLC10A1	--	--	--	SLC10A1	--	--
chr6	43036491	43036572	5	0.97699	0.83962	0.218607263068737	0.137372	0.00012	0.00204508	--	--	--	KLC4	KLC4	--	--	KLC4	--	--
chr16	17608915	17608960	5	0.97988	0.85736	0.192703971867695	0.122523	5.10E-05	0.00133666	--	--	--	--	--	--	--	--	--	--
chr6	67912315	67912368	7	0.98348	0.88022	0.160031561794604	0.103254	6.40E-05	0.00152958	--	--	--	--	--	--	--	--	--	--
chr4	77341876	77342052	8	0.35496	0.063716	2.47792885379806	0.291243	1.40E-10	2.49E-07	--	--	--	--	--	chr4_77342010_77342707	chr4	--	--	--
chr1	40853380	40853557	5	0.9819	0.87042	0.17386439673465	0.111478	0.00035	0.00358946	--	--	--	SMAP2	--	--	--	SMAP2	--	--
chr5	33736136	33736236	5	0.97216	0.81232	0.259145609772461	0.159841	3.40E-06	0.000303909	--	--	--	ADAMTS12	--	--	--	ADAMTS12	--	--
chr1	161725669	161725892	5	0.9733	0.81942	0.248281449222712	0.153876	0.0031	0.0110716	--	--	--	DUSP12	--	--	--	DUSP12	--	--
chr13	108913760	108913766	5	0.96023	0.75036	0.355797087038972	0.209874	0.00041	0.00386338	--	--	--	--	--	--	--	--	--	--
chr5	70761447	70761581	10	0.97864	0.8511	0.201449599986751	0.127535	1.10E-07	3.77E-05	--	--	--	BDP1	--	--	--	BDP1	--	--
chr2	173136329	173136398	5	0.97166	0.81053	0.261585994194642	0.16113	0.00019	0.00260911	--	--	--	--	--	--	--	--	--	--
chr1	79900577	79900586	5	0.97781	0.8462	0.208555474076656	0.13161	0.00018	0.00253588	--	--	--	--	--	--	--	--	--	--
chr14	79824663	79824698	5	0.9749	0.82919	0.233551524846767	0.145711	1.20E-06	0.000165858	--	--	--	NRXN3	--	--	--	NRXN3	--	--
chr3	183386416	183386461	5	0.9802	0.8611	0.186895358455727	0.119095	0.0014	0.00722879	--	--	--	KLHL24	--	--	--	KLHL24	--	--
chr4	22585789	22585798	5	0.97913	0.85513	0.195356660042692	0.123994	0.0017	0.00799081	--	--	--	--	--	--	--	--	--	--
chr16	86562277	86562317	5	0.9835	0.88247	0.156377818411087	0.101033	0.00025	0.00302453	--	--	--	--	MTHFSD	--	--	--	--	--
chr13	114260546	114260664	5	0.98075	0.86519	0.180868439798807	0.115562	0.0021	0.00897308	--	--	--	TFDP1	--	chr13_114260191_114260565	chr13	TFDP1	--	--
chr3	88120658	88120703	5	0.98103	0.867	0.178265261437214	0.114034	5.80E-05	0.00144364	--	--	--	CGGBP1	--	--	--	CGGBP1	--	--
chr17	41299098	41299178	5	0.98168	0.87125	0.172166072286632	0.110427	0.003	0.0109413	--	--	--	NBR2	HMGN1P29,NBR2,LOC101929767	--	--	NBR2	--	--
chr4	189049871	189049966	5	0.97974	0.85969	0.188582417789783	0.120057	0.0028	0.0104586	--	--	--	--	--	--	--	--	--	--
chr2	720938	721078	5	0.97343	0.82319	0.2418517808383	0.150242	0.00023	0.00289303	--	--	--	--	--	--	--	--	--	--
chr12	125444666	125444693	5	0.98168	0.87208	0.170792336993357	0.109598	0.005	0.0144749	--	--	--	DHX37	--	--	--	DHX37	--	--
chr1	150257864	150257901	5	0.9742	0.82771	0.235092595702882	0.146494	7.40E-05	0.00162621	--	--	--	CIART	--	--	--	CIART	--	--
chr12	96646559	96646787	5	0.98017	0.86283	0.183955652074021	0.11734	0.00093	0.00589187	--	--	--	ELK3	--	--	--	ELK3	--	--
chr8	100456966	100457111	5	0.98345	0.88342	0.154752211359108	0.100031	0.0052	0.0147832	--	--	--	VPS13B	--	--	--	VPS13B	--	--
chr2	133869938	133870002	7	0.97638	0.8406	0.216023287014744	0.135773	1.00E-06	0.000149432	--	--	--	NCKAP5	--	--	--	NCKAP5	--	--
chr1	239879389	239879576	5	0.96765	0.79281	0.287510157694714	0.174842	0.00017	0.00246521	--	--	--	CHRM3-AS2,CHRM3	--	--	--	CHRM3-AS2,CHRM3	--	--
chr17	7805503	7805646	5	0.98003	0.86261	0.184117471750414	0.117422	5.10E-05	0.00133666	--	--	--	CHD3	--	--	--	CHD3	--	--
chr11	69283111	69283140	5	0.9774	0.847	0.206587135027113	0.130401	0.00018	0.00253588	--	--	--	--	--	--	--	--	--	--
chr1	220983741	220983834	5	0.17145	0.025913	2.72603995027442	0.145532	9.20E-07	0.000144651	--	--	--	MARC1	--	--	--	MARC1	--	--
chr7	20800390	20800419	5	0.97927	0.85879	0.18940129604631	0.120484	0.00041	0.00386338	--	--	--	--	--	--	--	--	--	--
chr10	115582128	115582278	5	0.96184	0.76489	0.330544638216085	0.196946	0.0021	0.00897308	--	--	--	--	--	--	--	--	--	--
chr1	231657009	231657026	5	0.9831	0.88247	0.155790939509111	0.100627	0.00083	0.00555725	--	--	--	--	--	--	--	--	--	--
chr2	69768422	69768553	5	0.97897	0.85734	0.191397194649328	0.121626	0.00054	0.00445462	--	--	--	AAK1	--	--	--	AAK1	--	--
chr1	222660733	222660797	5	0.98088	0.86889	0.174903103337299	0.111991	0.00014	0.00220205	--	--	--	--	--	--	--	--	--	--
chr12	38835763	38835785	5	0.96505	0.78125	0.30481940682053	0.183795	0.00021	0.00278699	--	--	--	--	--	--	--	--	--	--
chr4	121472377	121472444	5	0.97597	0.84012	0.216241389509183	0.135848	6.60E-05	0.00154115	--	--	--	--	--	--	--	--	--	--
chr16	71654106	71654117	5	0.98123	0.87123	0.171537710561938	0.11	0.0036	0.0120395	--	--	--	--	--	--	--	--	--	--
chr2	24201234	24201310	5	0.97673	0.8447	0.209520758356366	0.132031	0.0022	0.00917816	--	--	--	UBXN2A	--	--	--	UBXN2A	--	--
chr11	8824845	8825110	7	0.98141	0.87261	0.169518964797215	0.108807	0.002	0.00873245	--	--	--	ST5,LOC102724784	--	--	--	LOC102724784,ST5	--	--
chr17	76153526	76153622	5	0.93498	0.65118	0.521879114775272	0.283804	7.90E-05	0.0016908	--	--	--	C17orf99	--	--	--	C17orf99	--	--
chr3	115928106	115928120	5	0.97552	0.83817	0.218928566032877	0.137352	0.00016	0.00238532	--	--	--	LSAMP	--	--	--	LSAMP	--	--
chr10	63868141	63868262	5	0.97929	0.86008	0.187265294821381	0.119213	0.00014	0.00220205	--	--	--	--	--	--	--	--	--	--
chr9	78559675	78559764	5	0.97337	0.82615	0.236584561864736	0.147217	0.00037	0.0036902	--	--	--	PCSK5	--	--	--	PCSK5	--	--
chr8	2565437	2565467	5	0.96194	0.76693	0.326852005573155	0.195011	1.90E-07	5.42E-05	--	--	--	LOC101927815	--	--	--	LOC101927815	--	--
chr6	71368910	71369064	5	0.97694	0.84654	0.206691721231407	0.130404	0.00083	0.00555725	--	--	--	--	--	--	--	--	--	--
chr7	47313461	47313655	5	0.9807	0.86879	0.174804380385531	0.111905	0.00037	0.0036902	--	--	--	--	TNS3	--	--	--	--	--
chr18	20964601	20964629	5	0.97666	0.84533	0.208341760260661	0.131328	0.00022	0.00284254	--	--	--	TMEM241	--	--	--	TMEM241	--	--
chr9	100440420	100440598	5	0.9794	0.8613	0.185382364780428	0.118099	0.00093	0.00589187	--	--	--	XPA	--	--	--	XPA	--	--
chr5	51760020	51760038	9	0.9761	0.84217	0.212917472968657	0.133932	5.00E-06	0.000385934	--	--	--	--	--	--	--	--	--	--
chr3	104221921	104221974	8	0.97515	0.83706	0.22029311680553	0.138085	5.60E-07	0.000107039	--	--	--	--	--	--	--	--	--	--
chr18	27303683	27303696	5	0.9817	0.87539	0.165356311863901	0.106307	0.0018	0.00826625	--	--	--	--	--	--	--	--	--	--
chr22	38659449	38659491	5	0.98205	0.87767	0.162117884825468	0.10438	0.0013	0.00690279	--	--	--	TMEM184B	--	--	--	TMEM184B	--	--
chr9	139106557	139106590	5	0.97817	0.85458	0.194869665020302	0.123585	0.0033	0.0114924	--	--	--	QSOX2	--	--	--	QSOX2	--	--
chr9	10966116	10966215	5	0.98229	0.87916	0.16002326403604	0.103129	0.00023	0.00289303	--	--	--	--	--	--	--	--	--	--
chr15	24210392	24210585	5	0.93503	0.65374	0.516295680740312	0.281288	0.0013	0.00690279	--	--	--	--	--	--	--	--	--	--
chr22	19894519	19894545	5	0.98106	0.87188	0.170211786649596	0.109178	0.0011	0.00630572	--	--	--	TXNRD2	--	chr22_19894383_19895428	--	TXNRD2	--	--
chr16	88801187	88801250	5	0.96683	0.79294	0.286050534983065	0.173883	4.80E-05	0.0012968	--	--	PIEZO1	PIEZO1,LOC100289580	--	--	--	PIEZO1,LOC100289580	--	--
chr8	69701042	69701051	5	0.97518	0.83772	0.219200420681347	0.137453	8.90E-05	0.00178388	--	--	--	C8orf34	--	--	--	C8orf34	--	--
chr17	20065748	20065755	5	0.98031	0.86744	0.176474068482539	0.112875	0.0028	0.0104586	--	--	--	SPECC1	--	--	--	SPECC1	--	--
chr5	172570350	172570449	5	0.97615	0.84325	0.211142443180427	0.132905	0.0017	0.00799081	BNIP1	BNIP1	--	--	--	--	--	--	--	--
chr3	147328796	147328864	5	0.97805	0.8542	0.195334322727283	0.12385	0.00033	0.00347885	--	--	--	--	--	--	--	--	--	--
chr7	104712633	104712719	5	0.97623	0.84381	0.210302902048901	0.132414	0.0022	0.00917816	--	--	--	KMT2E	--	--	--	KMT2E	--	--
chr9	35719977	35720055	5	0.97972	0.86405	0.181254692478598	0.115668	0.0023	0.00940244	--	--	TLN1	TLN1	--	--	--	TLN1	--	--
chr18	43495561	43495812	5	0.9797	0.864	0.181308727888092	0.115697	0.0026	0.0101051	--	--	EPG5	EPG5	--	--	--	EPG5	--	--
chr11	47434632	47434641	5	0.97813	0.85483	0.194388681880917	0.123301	1.40E-05	0.000672682	--	--	--	SLC39A13	--	--	--	SLC39A13	--	--
chr10	74191032	74191203	5	0.97607	0.84304	0.211383531234129	0.133031	0.00054	0.00445462	--	--	--	MICU1	--	--	--	MICU1	--	--
chr1	108688339	108688473	5	0.97198	0.82054	0.244352963935653	0.15144	6.60E-05	0.00154115	--	--	--	SLC25A24	--	--	--	SLC25A24	--	--
chr2	198455396	198455462	5	0.97736	0.85053	0.200527937516946	0.126838	0.0028	0.0104586	--	--	--	RFTN2	--	--	--	RFTN2	--	--
chr8	83837808	83837878	5	0.97852	0.85738	0.190666574467257	0.121141	0.0027	0.0102877	--	--	--	LOC101927141	--	--	--	LOC101927141	--	--
chr19	17040920	17041020	5	0.9801	0.86666	0.17746283577404	0.113445	0.00014	0.00220205	--	--	--	CPAMD8	--	--	--	CPAMD8	--	--
chr18	29512314	29512470	5	0.97194	0.82052	0.244328756281393	0.151419	0.00088	0.00574035	--	--	--	TRAPPC8	--	--	--	TRAPPC8	--	--
chr3	39501153	39501192	5	0.9738	0.83072	0.229263212157351	0.143085	6.10E-06	0.0004309	--	--	--	--	--	--	--	--	--	--
chr17	79250278	79250684	6	0.97947	0.86313	0.182423438398136	0.116341	1.40E-05	0.000672682	--	--	--	SLC38A10	--	--	--	SLC38A10	--	--
chr7	74612531	74612540	5	0.97843	0.85707	0.191055600283239	0.121365	0.00017	0.00246521	--	--	--	GTF2IP1	--	--	--	GTF2IP1	--	--
chr6	24483323	24483330	5	0.96929	0.80674	0.264824577562442	0.162547	0.00041	0.00386338	--	--	--	GPLD1	--	--	--	GPLD1	--	--
chr21	21354149	21354229	5	0.97719	0.85	0.201176258719722	0.127192	0.00021	0.00278699	--	--	--	--	--	--	--	--	--	--
chr20	30931862	30931901	5	0.97173	0.81978	0.245318716263769	0.151955	3.40E-06	0.000303909	--	--	--	--	--	--	--	--	--	--
chr7	23728481	23728550	5	0.96857	0.80339	0.269755814418588	0.165177	6.80E-08	2.70E-05	--	--	--	FAM221A	--	--	--	FAM221A	--	--
chr3	178980081	178980128	5	0.98162	0.87627	0.163789175872934	0.105351	0.00014	0.00220205	--	--	--	KCNMB3	--	--	chr3	KCNMB3	--	--
chr7	13011945	13012005	5	0.97389	0.83195	0.227262005063638	0.141939	0.00011	0.00194756	--	--	--	--	--	--	--	--	--	--
chr8	67443133	67443265	5	0.96019	0.76206	0.333415319693938	0.198128	3.50E-05	0.00110396	--	--	--	--	--	--	--	--	--	--
chr22	39847543	39847676	5	0.97447	0.83526	0.222392421336448	0.139212	0.0021	0.00897308	--	--	--	--	--	--	--	--	--	--
chr15	41662673	41662723	5	0.97617	0.84496	0.208249368479142	0.13121	7.90E-05	0.0016908	--	--	--	NUSAP1	--	--	--	NUSAP1	--	--
chr2	204526923	204526998	5	0.98194	0.87859	0.160444794521705	0.103348	1.10E-05	0.000582217	--	--	--	--	--	--	--	--	--	--
chr13	33208963	33209007	5	0.98083	0.87213	0.16945990681068	0.1087	0.00033	0.00347885	--	--	--	PDS5B	--	--	--	PDS5B	--	--
chr9	116060307	116060354	5	0.97383	0.83231	0.226548974369524	0.141523	0.0031	0.0110716	--	--	RNF183	--	--	--	--	RNF183	--	--
chr5	120013761	120013826	5	0.97229	0.82398	0.23877736322505	0.148313	2.50E-05	0.000920258	--	--	--	PRR16	--	--	--	PRR16	--	--
chr15	41578735	41578811	5	0.97965	0.86533	0.179015988852769	0.114319	0.00071	0.00514861	--	--	--	OIP5-AS1	--	--	--	OIP5-AS1	--	--
chr6	27854999	27855030	5	0.98016	0.86834	0.174757229068557	0.111823	0.00029	0.00324656	--	--	--	--	--	--	--	--	--	--
chr2	115719398	115719487	5	0.98197	0.87927	0.159372703710526	0.1027	0.00031	0.00336962	--	--	--	DPP10	--	--	--	DPP10	--	--
chr2	128127938	128128061	5	0.98234	0.88154	0.156196412016467	0.1008	0.003	0.0109413	--	--	--	--	--	--	--	--	--	--
chr14	42951867	42951891	5	0.97964	0.86563	0.178501182974112	0.114011	0.00093	0.00589187	--	--	--	--	--	--	--	--	--	--
chr3	10092025	10092080	5	0.97601	0.8449	0.208115331273382	0.131107	0.0071	0.0176087	--	--	--	FANCD2	--	--	--	FANCD2	--	--
chr2	234847806	234847857	6	0.13114	0.019876	2.72200844786128	0.111261	1.70E-06	0.000201664	--	--	TRPM8	TRPM8	--	chr2_234847647_234847857	--	TRPM8	--	--
chr10	4470597	4470708	5	0.9792	0.86349	0.181424087901087	0.115711	0.0012	0.00665542	--	--	--	--	--	--	--	--	--	--
chr10	134521412	134521467	5	0.97057	0.81622	0.24987420589041	0.154351	0.0014	0.00722879	--	--	--	INPP5A	--	--	--	INPP5A	--	--
chr13	90161535	90161646	5	0.97584	0.84493	0.207812797770795	0.13091	0.00028	0.00320807	--	--	--	--	--	--	--	--	--	--
chr12	232429	232460	5	0.97844	0.85962	0.186784335433284	0.118814	0.002	0.00873245	--	--	--	IQSEC3	--	--	--	IQSEC3	--	--
chr9	120293027	120293040	5	0.97913	0.86366	0.181036947068685	0.115464	8.40E-05	0.00173789	--	--	--	--	--	--	--	--	--	--
chr5	101629598	101629681	5	0.956	0.7459	0.358028391444668	0.210103	1.10E-05	0.000582217	--	--	--	SLCO4C1	--	--	--	SLCO4C1	--	--
chr3	176651761	176651906	5	0.92603	0.62848	0.559192097543322	0.297557	7.00E-06	0.000466817	--	--	--	--	--	--	--	--	--	--
chr17	16159898	16159956	5	0.9767	0.85015	0.200198084680712	0.126552	0.0013	0.00690279	--	--	--	PIGL	--	--	--	PIGL	--	--
chr16	53249065	53249117	5	0.97709	0.85247	0.196842391392358	0.124622	0.0012	0.00665542	--	--	--	CHD9	--	--	--	CHD9	--	--
chr10	129448701	129448740	5	0.97367	0.83372	0.223869947072502	0.139948	0.00048	0.00417606	--	--	--	--	--	--	--	--	--	--
chr5	23305277	23305355	5	0.96607	0.79469	0.281735538035853	0.171388	1.90E-05	0.000792719	LOC391771	--	LOC391771	--	--	--	--	LOC391771	LOC391771	--
chr11	38973498	38973507	5	0.98034	0.8715	0.169781524921797	0.108839	0.0023	0.00940244	--	--	--	--	--	--	--	--	--	--
chr15	96834929	96834966	5	0.9675	0.80216	0.270371633823676	0.165343	0.00083	0.00555725	--	--	--	NR2F2-AS1	--	--	--	NR2F2-AS1	--	--
chr4	163333473	163333517	5	0.97577	0.84588	0.206088117122584	0.129882	4.50E-05	0.00125187	--	--	--	--	--	--	--	--	--	--
chr5	16854108	16854186	5	0.97153	0.82305	0.239278469135494	0.148475	0.0024	0.0095845	--	--	--	MYO10	--	--	--	MYO10	--	--
chr12	132508649	132508725	5	0.97667	0.8511	0.198542531345759	0.12558	0.00031	0.00336962	--	--	--	EP400	--	--	--	EP400	--	--
chr3	60363838	60363904	6	0.97999	0.87014	0.171519487668092	0.109857	6.40E-05	0.00152958	--	--	--	FHIT	--	--	--	FHIT	--	--
chr20	50468279	50468337	5	0.97662	0.85111	0.198451720752587	0.125514	0.00022	0.00284254	--	--	--	LINC01429	--	--	--	LINC01429	--	--
chr9	35963907	35964007	5	0.96642	0.79762	0.27694872626711	0.168799	0.013	0.0252883	--	--	--	--	--	--	--	--	--	--
chr13	72672681	72672811	5	0.97626	0.84954	0.200583543803832	0.12672	0.0089	0.0201954	--	--	--	--	--	--	--	--	--	--
chr16	89456684	89456722	7	0.97263	0.83005	0.228692847864076	0.142586	7.90E-07	0.000132643	--	--	--	ANKRD11	--	chr16_89456147_89456770	--	ANKRD11	--	--
chr5	36267376	36267393	5	0.94587	0.70634	0.421279115186017	0.239532	4.30E-07	9.07E-05	--	--	--	RANBP3L	--	--	--	RANBP3L	--	--
chr10	131732716	131732751	5	0.96793	0.80608	0.263979689422012	0.161845	0.00023	0.00289303	--	--	--	EBF3	--	--	--	EBF3	--	--
chr15	44110437	44110497	5	0.94957	0.72177	0.395735176676747	0.227805	0.00028	0.00320807	--	--	--	MFAP1	--	--	--	MFAP1	--	--
chr9	71735010	71735112	5	0.13386	0.020867	2.68142981180389	0.112998	9.50E-05	0.00184977	TJP2	TJP2	--	--	--	--	chr9	--	--	--
chr13	46667327	46667340	5	0.97065	0.82019	0.242993023934606	0.150465	4.90E-06	0.000381951	--	--	--	CPB2,CPB2-AS1	--	--	--	CPB2,CPB2-AS1	--	--
chr7	112562134	112562155	5	0.97737	0.8563	0.190788496822441	0.121064	0.0012	0.00665542	--	--	--	BMT2	--	--	--	BMT2	--	--
chr8	144892698	144893001	5	0.97708	0.85471	0.193041688178665	0.122367	0.0027	0.0102877	--	--	SCRIB	SCRIB	--	chr8_144892920_144893468	chr8	SCRIB	--	--
chr5	37420872	37420965	5	0.97739	0.85648	0.190514786204952	0.120909	0.00013	0.00214151	--	--	--	WDR70	--	--	--	WDR70	--	--
chr2	183362535	183362597	5	0.97843	0.8623	0.182278759538983	0.116135	0.00037	0.0036902	--	--	--	PDE1A	--	--	--	PDE1A	--	--
chr3	170350275	170350325	7	0.98181	0.88181	0.154976023359949	0.100007	0.00021	0.00278699	--	--	--	LOC101928583	--	--	--	LOC101928583	--	--
chr1	211380614	211380661	5	0.96873	0.81078	0.256784118881242	0.157947	2.10E-05	0.000838785	LOC388734	--	LOC388734	--	--	chr1_211380406_211380783	--	LOC388734	LOC388734	chr1_211380406_211380783
chr17	80996651	80996698	5	0.97439	0.8404	0.213423165173722	0.133997	0.0027	0.0102877	--	--	--	B3GNTL1	--	--	chr17	B3GNTL1	--	--
chr10	103854464	103854511	5	0.97226	0.82913	0.229743847465997	0.14313	7.90E-05	0.0016908	--	--	--	--	--	--	--	--	--	--
chr14	30245352	30245616	5	0.97613	0.85013	0.199389825385047	0.126005	0.0021	0.00897308	--	--	--	PRKD1	--	--	--	PRKD1	--	--
chr2	205290425	205290531	5	0.9752	0.84535	0.206149342292143	0.129852	5.10E-05	0.00133666	--	--	--	--	--	--	--	--	--	--
chr8	43005701	43005751	5	0.97963	0.86994	0.171321054072226	0.109688	0.00015	0.00229381	--	--	--	HGSNAT	--	--	--	HGSNAT	--	--
chr5	20324371	20324476	5	0.97325	0.83501	0.221016964304407	0.138238	0.0017	0.00799081	--	--	--	CDH18	--	--	--	CDH18	--	--
chr2	121808413	121808447	6	0.98003	0.87229	0.168018062079281	0.107742	7.00E-05	0.00158692	--	--	--	--	--	--	--	--	--	--
chr9	136607305	136607392	7	0.97703	0.85563	0.191415794262652	0.121396	6.50E-06	0.000445668	--	--	--	--	--	--	--	--	--	--
chr9	128923738	128923791	10	0.97655	0.85304	0.195080520220456	0.123509	1.40E-06	0.00018013	--	--	--	--	--	--	--	--	--	--
chr1	43724221	43724430	5	0.9522	0.73554	0.372460828906356	0.216661	0.00014	0.00220205	--	--	--	--	--	--	--	--	--	--
chr1	53580327	53580407	5	0.96749	0.80613	0.263234236865089	0.161359	1.80E-05	0.000774996	--	--	--	SLC1A7	--	--	--	SLC1A7	--	--
chr16	354289	354314	5	0.96637	0.8006	0.27149405259335	0.165775	0.00051	0.00432711	--	--	AXIN1	AXIN1	--	chr16_354243_354446	--	AXIN1	--	--
chr10	21628104	21628145	5	0.97846	0.86395	0.179565053189164	0.114512	9.50E-05	0.00184977	--	--	--	--	--	--	--	--	--	--
chr8	43038698	43038758	5	0.9784	0.86364	0.179994339679002	0.114762	0.00054	0.00445462	--	--	--	HGSNAT	--	--	--	HGSNAT	--	--
chr2	22410161	22410213	5	0.9702	0.81991	0.242816623069945	0.150283	0.00016	0.00238532	--	--	--	--	--	--	--	--	--	--
chr17	29076716	29076862	5	0.96521	0.79523	0.279470679082707	0.169976	3.40E-06	0.000303909	--	--	--	SUZ12P1	--	--	--	SUZ12P1	--	--
chr8	10990149	10990273	5	0.97327	0.836	0.219337143918702	0.137267	1.20E-06	0.000165858	--	--	--	XKR6	--	--	--	XKR6	--	--
chr22	38046384	38046486	5	0.97026	0.82046	0.241938397704189	0.149803	4.00E-05	0.00118583	--	--	LOC101927051	SH3BP1	--	--	--	LOC101927051,SH3BP1	--	--
chr1	46339712	46339745	5	0.9791	0.86792	0.17389414719751	0.111182	0.00067	0.00499336	--	--	--	MAST2	--	--	--	MAST2	--	--
chr2	173899953	173900018	5	0.97904	0.86779	0.174021842967635	0.111249	0.017	0.0297739	--	--	--	RAPGEF4	--	--	--	RAPGEF4	--	--
chr15	46365946	46366001	5	0.97333	0.83684	0.217977210111879	0.136493	0.00039	0.00378666	--	--	--	--	--	--	--	--	--	--
chr1	2827805	2827946	5	0.9705	0.82228	0.239098473743644	0.148221	4.90E-06	0.000381951	--	--	--	--	--	chr1_2827785_2828294	--	--	--	--
chr2	239215750	239216015	5	0.97763	0.86021	0.184599654225414	0.117419	0.00018	0.00253588	--	--	--	--	--	--	--	--	--	--
chr21	47823211	47823272	5	0.96801	0.80995	0.257189101298184	0.158063	4.50E-05	0.00125187	--	--	--	PCNT	--	chr21_47823082_47824100	--	PCNT	--	--
chr19	52891687	52891829	5	0.97326	0.83681	0.217925170873509	0.136452	3.70E-05	0.00113318	--	--	--	--	ZNF528-AS1	--	--	--	--	--
chr10	15226913	15226982	8	0.97497	0.84592	0.204836595731167	0.129049	2.90E-05	0.000997071	--	--	--	--	--	--	--	--	--	--
chr10	62391008	62391160	5	0.96423	0.79184	0.284168369554053	0.172394	3.30E-05	0.00107189	--	--	--	ANK3	--	--	--	ANK3	--	--
chr7	64164683	64164709	5	0.97657	0.85474	0.192237820406343	0.12183	0.00011	0.00194756	--	--	--	ZNF107	--	--	--	ZNF107	--	--
chr1	242601887	242601967	5	0.97089	0.82496	0.234983681472676	0.145932	0.0011	0.00630572	--	--	--	PLD5	--	--	--	PLD5	--	--
chr18	19288380	19288434	5	0.97344	0.83823	0.21574590216021	0.135214	4.00E-05	0.00118583	--	--	--	--	--	--	--	--	--	--
chr19	42860963	42861122	7	0.97947	0.87091	0.169477666982594	0.108555	5.00E-04	0.0043163	--	--	MEGF8	--	--	--	--	MEGF8	--	--
chr12	82854693	82854917	5	0.97753	0.86056	0.183865195410527	0.116964	0.0057	0.0155649	--	--	--	METTL25	--	--	--	METTL25	--	--
chr1	20060247	20060316	5	0.97587	0.85159	0.196529964043199	0.124279	0.00071	0.00514861	--	--	--	TMCO4	--	--	--	TMCO4	--	--
chr10	55232834	55232850	5	0.98	0.87432	0.164620348313357	0.105684	0.00083	0.00555725	--	--	--	--	--	--	--	--	--	--
chr16	60902329	60902393	5	0.97656	0.85541	0.191092613393947	0.121149	0.00054	0.00445462	--	--	--	--	--	--	--	--	--	--
chr7	28445091	28445328	5	0.96406	0.79231	0.283057926897678	0.17175	7.00E-05	0.00158692	--	--	--	CREB5	--	--	--	CREB5	--	--
chr1	151057947	151058208	7	0.97295	0.83653	0.217948386921898	0.136426	0.00017	0.00246521	--	--	--	GABPB2	--	--	--	GABPB2	--	--
chr8	42962534	42962610	5	0.96803	0.81191	0.253731944504878	0.156121	4.50E-05	0.00125187	--	--	--	POMK	--	--	--	POMK	--	--
chr18	74274269	74274447	5	0.97814	0.86462	0.177974762768773	0.113523	0.003	0.0109413	--	--	--	--	--	--	--	--	--	--
chr8	663562	663646	7	0.97568	0.85136	0.196638746826791	0.124321	3.10E-05	0.001037	--	--	--	ERICH1	--	--	chr8	ERICH1	--	--
chr20	13599766	13599841	5	0.98001	0.87516	0.163249670609114	0.104845	0.025	0.038616	--	--	--	TASP1	--	--	--	TASP1	--	--
chr4	9654220	9654323	5	0.97788	0.86343	0.179578216202517	0.114446	1.20E-05	0.000613399	--	--	--	--	--	--	--	--	--	--
chr6	80213356	80213531	8	0.96603	0.80277	0.267081289236724	0.16326	0.00015	0.00229381	--	--	--	LCA5	--	--	--	LCA5	--	--
chr20	62422007	62422026	5	0.97979	0.87408	0.164707239014134	0.105718	0.00022	0.00284254	--	--	ZBTB46	--	--	chr20_62421090_62422384	--	ZBTB46	--	--
chr6	166648612	166648643	5	0.94206	0.69956	0.429371148266189	0.242508	4.00E-07	8.71E-05	LOC101929297	LOC101929297	--	--	--	--	--	--	--	--
chr20	47874395	47874495	5	0.97036	0.82428	0.235385590862908	0.146081	1.10E-05	0.000582217	--	--	--	ZNFX1	--	--	--	ZNFX1	--	--
chr5	10993046	10993106	5	0.98095	0.88066	0.15559446323783	0.100293	0.0041	0.0129205	--	--	--	CTNND2	--	--	--	CTNND2	--	--
chr8	110406127	110406172	5	0.97503	0.84842	0.200667978544283	0.126606	0.00011	0.00194756	--	--	--	PKHD1L1	--	--	--	PKHD1L1	--	--
chr3	86712197	86712328	5	0.97043	0.82475	0.234667278020881	0.145673	0.00022	0.00284254	--	--	--	--	--	--	--	--	--	--
chr2	202032694	202032749	5	0.9526	0.74242	0.359634973053034	0.210185	1.50E-07	4.62E-05	--	--	CFLAR	--	--	--	--	CFLAR	--	--
chr9	22131652	22131697	5	0.9737	0.84164	0.210274069781049	0.132063	0.0039	0.0125524	--	--	--	--	--	--	--	--	--	--
chr19	51263843	51263901	5	0.96894	0.81797	0.244359400291608	0.15097	3.50E-05	0.00110396	--	--	--	--	GPR32P1	--	--	--	--	--
chr19	52810749	52810775	5	0.97667	0.85778	0.187263504193703	0.118888	0.00025	0.00302453	--	--	--	ZNF480	--	--	--	ZNF480	--	--
chr11	98749501	98749530	6	0.97875	0.86911	0.171401617295803	0.109639	6.60E-06	0.000450846	--	--	--	--	--	--	--	--	--	--
chr20	3070323	3070375	5	0.9799	0.8755	0.162527349277912	0.104396	0.001	0.00601677	--	--	--	--	--	--	--	--	--	--
chr16	15613863	15614002	5	0.97775	0.86379	0.178785016235372	0.113962	1.10E-05	0.000582217	--	--	--	C16orf45	--	--	--	C16orf45	--	--
chr15	43167933	43168029	5	0.96621	0.80495	0.263437612275918	0.161256	5.40E-05	0.00138185	--	--	--	TTBK2	--	--	--	TTBK2	--	--
chr11	45448847	45449046	5	0.97423	0.84512	0.2051062029463	0.129106	0.00039	0.00378666	--	--	--	--	--	--	--	--	--	--
chr2	197691623	197691687	5	0.97337	0.84071	0.21138007670918	0.13266	0.00079	0.00541166	--	--	--	--	--	--	--	--	--	--
chr1	23832242	23832252	5	0.97765	0.86337	0.179339107324635	0.114285	1.20E-05	0.000613399	--	--	--	--	E2F2	--	--	--	--	--
chr19	38940207	38940251	5	0.97782	0.8643	0.178036752825957	0.113521	8.90E-05	0.00178388	--	--	--	RYR1	--	--	--	RYR1	--	--
chr1	92682157	92682168	5	0.97713	0.86059	0.183224438625769	0.116532	0.0021	0.00897308	C1orf146	C1orf146	--	--	--	--	chr1	--	--	--
chr6	46633150	46633205	5	0.9589	0.77128	0.314125668992287	0.187616	1.50E-05	0.000703595	--	--	--	SLC25A27	--	--	--	SLC25A27	--	--
chr3	30679313	30679358	5	0.9791	0.87133	0.168237000274296	0.107767	3.70E-05	0.00113318	--	--	--	TGFBR2	--	--	--	TGFBR2	--	--
chr1	30610486	30610532	5	0.96546	0.80171	0.268136018506249	0.163748	4.90E-06	0.000381951	--	--	--	--	--	--	--	--	--	--
chr20	21088290	21088343	5	0.96479	0.79857	0.272796078807584	0.166214	4.30E-06	0.000350515	--	--	--	--	--	--	chr20	--	--	--
chr10	105076928	105077128	5	0.97712	0.86093	0.182639809719667	0.116198	0.0017	0.00799081	--	--	--	PCGF6	--	--	--	PCGF6	--	--
chr9	85382731	85382781	5	0.97994	0.87637	0.161153319587398	0.103573	3.50E-05	0.00110396	--	--	--	--	--	--	--	--	--	--
chr15	90805313	90805354	5	0.97518	0.85082	0.196814591232824	0.124359	1.50E-05	0.000703595	--	--	--	CIB1	--	--	--	CIB1	--	--
chr18	44140818	44140827	5	0.97343	0.84175	0.20968542146085	0.131678	5.30E-06	0.000396531	LOXHD1	LOXHD1	--	LOXHD1	--	--	chr18	LOXHD1	--	--
chr1	211590125	211590522	16	0.17373	0.029628	2.55181375523433	0.144106	2.20E-09	2.10E-06	SNX25P1	SNX25P1	SNX25P1	LINC00467	--	chr1_211589677_211590293	chr1	SNX25P1,LINC00467	SNX25P1	chr1_211589677_211590293
chr5	176519331	176519362	5	0.97788	0.86525	0.176540400129482	0.112629	0.00093	0.00589187	--	--	FGFR4	--	--	--	chr5	FGFR4	--	--
chr10	38138487	38138590	5	0.97972	0.8753	0.162591921279065	0.104422	0.00051	0.00432711	--	--	--	ZNF248	--	--	--	ZNF248	--	--
chr12	118262382	118262389	5	0.9711	0.83	0.22650852980868	0.141099	5.70E-06	0.000412491	--	--	--	KSR2	--	--	--	KSR2	--	--
chr5	137538097	137538162	5	0.97713	0.86136	0.181934185998774	0.115771	2.70E-05	0.000963074	--	--	--	CDC23	--	--	--	CDC23	--	--
chr2	52006803	52006863	8	0.96957	0.82251	0.237311841172187	0.147068	5.00E-06	0.000385934	--	--	--	LOC730100	--	--	--	LOC730100	--	--
chr6	21629397	21629499	5	0.96894	0.81945	0.24175140815523	0.149494	4.00E-05	0.00118583	--	--	--	--	--	--	--	--	--	--
chr3	447212	447269	5	0.9665	0.80766	0.259021641867303	0.158836	0.00075	0.00529434	--	--	CHL1	--	--	--	--	CHL1	--	--
chr4	1534971	1535043	5	0.9785	0.86894	0.171315287956146	0.109564	0.0023	0.00940244	--	--	--	--	--	chr4_1534542_1534987	chr4	--	--	--
chr6	57111930	57111949	5	0.9719	0.83446	0.219964985397666	0.137432	0.00019	0.00260911	--	--	--	--	--	--	--	--	--	--
chr8	90853593	90853618	5	0.97843	0.86863	0.171726859324004	0.109795	0.00098	0.00601677	--	--	--	--	--	--	--	--	--	--
chr15	63471225	63471256	5	0.97763	0.86445	0.177506036588091	0.113182	7.00E-06	0.000466817	--	--	--	--	--	--	--	--	--	--
chr8	98139864	98139889	5	0.9801	0.87788	0.158905208489051	0.102223	0.0013	0.00690279	--	--	--	CPQ,LOC101927066	--	--	--	CPQ,LOC101927066	--	--
chr8	107441253	107441352	5	0.96185	0.78635	0.29064033305699	0.175499	0.00014	0.00220205	--	--	--	OXR1	--	--	--	OXR1	--	--
chr2	189641884	189641926	5	0.97988	0.87681	0.160340829576127	0.103074	0.0011	0.00630572	--	--	--	DIRC1	--	--	--	DIRC1	--	--
chr15	90430883	90431145	5	0.97083	0.82951	0.22695931704367	0.141322	0.018	0.0310376	--	--	--	C15orf38-AP3S2,AP3S2	--	--	--	C15orf38-AP3S2,AP3S2	--	--
chr2	205651518	205651641	5	0.97673	0.8599	0.183790914560431	0.116836	0.00046	0.00410264	--	--	--	PARD3B	--	--	--	PARD3B	--	--
chr12	93228898	93228949	5	0.9788	0.87099	0.168357946351174	0.107809	0.00079	0.00541166	--	--	--	EEA1	--	--	--	EEA1	--	--
chr3	125594969	125595010	5	0.97464	0.84896	0.199172852416786	0.125686	0.00013	0.00214151	--	--	--	LOC101927056	--	--	--	LOC101927056	--	--
chr4	7210972	7211066	5	0.98	0.87765	0.159136030349507	0.102359	0.00028	0.00320807	--	--	--	SORCS2	--	--	--	SORCS2	--	--
chr14	82504230	82504478	7	0.9787	0.87062	0.168823537333559	0.108083	0.0014	0.00722879	--	--	--	--	--	--	--	--	--	--
chr7	96686409	96686499	5	0.95744	0.76737	0.319259715836937	0.190074	3.70E-05	0.00113318	--	--	--	--	--	--	--	--	--	--
chr18	57472234	57472384	6	0.96747	0.81356	0.249968177341478	0.153912	0.0029	0.0107724	--	--	--	--	--	--	--	--	--	--
chr2	45817883	45817954	5	0.97404	0.8463	0.202811852702713	0.127742	0.024	0.0375555	--	--	--	SRBD1	--	--	--	SRBD1	--	--
chr11	61571208	61571259	5	0.97723	0.86308	0.179203862735025	0.114158	0.00026	0.00306561	--	--	FADS1	FADS1	--	--	--	FADS1	--	--
chr11	77496839	77496929	7	0.95659	0.76429	0.323780555558852	0.192305	2.60E-08	1.40E-05	--	--	--	RSF1	--	--	--	RSF1	--	--
chrX	107980532	107980680	9	0.17963	0.031219	2.52453208356467	0.148407	1.90E-09	1.91E-06	IRS4	IRS4	LOC101928358	--	--	--	chrX	LOC101928358	--	--
chr4	30588701	30588804	5	0.97167	0.83467	0.219260508807709	0.136992	6.60E-05	0.00154115	--	--	--	--	--	--	--	--	--	--
chr5	20954064	20954084	5	0.96837	0.81858	0.242434967002439	0.149794	0.00093	0.00589187	--	--	--	--	--	--	--	--	--	--
chr4	189789969	189790023	5	0.96983	0.82574	0.232044288604597	0.14409	0.0019	0.00852054	--	--	--	--	--	--	--	--	--	--
chr4	84034412	84034472	5	0.88553	0.53295	0.732540994061301	0.352583	6.30E-07	0.000114855	--	--	--	PLAC8	--	--	--	PLAC8	--	--
chr20	45546216	45546272	5	0.97692	0.86198	0.180586028979287	0.114939	2.70E-05	0.000963074	--	--	--	EYA2	--	--	--	EYA2	--	--
chr3	48902793	48902838	5	0.97106	0.83201	0.222959571507932	0.139048	0.00011	0.00194756	--	--	--	SLC25A20	--	--	--	SLC25A20	--	--
chr19	45445733	45445751	5	0.97713	0.86317	0.178905791035679	0.113967	0.00033	0.00347885	APOC4,APOC4-APOC2	--	--	APOC4,APOC4-APOC2	--	--	--	APOC4,APOC4-APOC2	APOC4,APOC4-APOC2	--
chr2	119934236	119934270	5	0.97698	0.86238	0.18000530870254	0.114598	0.00043	0.00394987	--	--	--	--	--	--	--	--	--	--
chr2	100075486	100075531	5	0.97763	0.86594	0.17502149132118	0.111696	0.00043	0.00394987	--	--	--	REV1	--	--	--	REV1	--	--
chr15	82447580	82447881	5	0.97933	0.87513	0.162297735298481	0.104203	9.80E-06	0.000558356	--	--	--	EFL1	--	--	--	EFL1	--	--
chr12	108000647	108000663	5	0.96759	0.81543	0.246834824067441	0.152168	8.90E-05	0.00178388	--	--	--	BTBD11	--	--	--	BTBD11	--	--
chr4	158984624	158984771	5	0.96916	0.82305	0.235754785346056	0.146107	0.00029	0.00324656	--	--	--	--	--	--	--	--	--	--
chr5	6655557	6655585	5	0.97313	0.84283	0.207390879978581	0.130298	0.00088	0.00574035	--	--	--	SRD5A1	--	--	--	SRD5A1	--	--
chr1	104177409	104177416	5	0.97553	0.85516	0.189991867256042	0.120375	3.40E-07	7.86E-05	--	--	--	--	--	--	--	--	--	--
chr7	129397027	129397104	5	0.979	0.87352	0.164468124551277	0.105487	0.0043	0.0132653	--	--	--	--	NRF1	--	--	--	--	--
chr3	69893050	69893069	5	0.9777	0.86661	0.174008968522065	0.111088	0.0016	0.0077225	--	--	--	MITF	--	--	--	MITF	--	--
chr1	9822673	9822803	5	0.97357	0.84518	0.204026084597178	0.128386	0.00057	0.00457701	--	--	--	CLSTN1	--	chr1_9822576_9822817	--	CLSTN1	--	--
chr7	100414954	100414986	5	0.96993	0.827	0.229993302133155	0.142933	2.40E-05	0.000902082	--	--	EPHB4	EPHB4	--	--	--	EPHB4	--	--
chr6	47416928	47416946	5	0.95005	0.73823	0.363933076120283	0.211821	2.20E-06	0.00023461	--	--	--	--	--	--	--	--	--	--
chr3	15668675	15668737	5	0.96793	0.81736	0.243931074194729	0.150573	0.00025	0.00302453	--	--	--	BTD	--	--	--	BTD	--	--
chr7	69686600	69686780	5	0.9683	0.81921	0.241220768207449	0.149091	0.00012	0.00204508	--	--	--	AUTS2	--	--	--	AUTS2	--	--
chr19	41211411	41211564	5	0.97665	0.86128	0.181359308764384	0.115372	0.0019	0.00852054	--	--	--	COQ8B	--	--	--	COQ8B	--	--
chr5	122788876	122789021	5	0.97672	0.86168	0.180792840009608	0.115043	0.00013	0.00214151	--	--	--	--	--	--	--	--	--	--
chr5	74998424	74998616	5	0.92997	0.66356	0.486957254973957	0.266407	0.00098	0.00601677	--	--	POC5	POC5	--	--	--	POC5	--	--
chr16	79774243	79774388	5	0.96	0.78094	0.297822696170326	0.179056	0.0062	0.0163071	--	--	--	MAFTRR	--	--	--	MAFTRR	--	--
chr8	30164561	30164608	6	0.97494	0.85261	0.193427458570401	0.122338	5.00E-05	0.00133666	--	--	--	--	--	--	--	--	--	--
chr20	58984294	58984365	5	0.9471	0.72694	0.381680469131806	0.220153	0.00018	0.00253588	--	--	--	--	--	--	--	--	--	--
chr10	3160959	3160983	5	0.97161	0.83578	0.217254102796624	0.135831	1.50E-05	0.000703595	--	--	PFKP	PFKP	--	chr10_3160888_3161107	--	PFKP	--	--
chr14	103611743	103611760	5	0.9628	0.79391	0.278260673377516	0.168889	0.00026	0.00306561	--	--	--	--	--	--	--	--	--	--
chr2	5465453	5465519	5	0.97637	0.86037	0.182470746760802	0.115996	0.0016	0.0077225	--	--	--	--	--	--	--	--	--	--
chr6	153129580	153129621	5	0.96357	0.79777	0.272416604938525	0.165793	0.00021	0.00278699	--	--	--	--	--	--	--	--	--	--
chr2	1428522	1428567	5	0.9717	0.83667	0.215852262734444	0.135035	8.40E-05	0.00173789	--	--	--	TPO	--	--	--	TPO	--	--
chr12	125449046	125449145	6	0.97316	0.84399	0.205451116809487	0.129166	7.00E-05	0.00158692	--	--	DHX37	--	--	--	--	DHX37	--	--
chr14	89628074	89628118	5	0.97874	0.87306	0.16484485740331	0.105672	7.90E-05	0.0016908	--	--	FOXN3	--	--	--	chr14	FOXN3	--	--
chr8	10798130	10798310	5	0.9682	0.81987	0.23990992254571	0.148333	6.60E-05	0.00154115	--	--	--	XKR6	--	--	--	XKR6	--	--
chr11	22648499	22648619	5	0.97051	0.83114	0.223651568504216	0.139366	0.00018	0.00253588	FANCF	FANCF	--	--	--	--	chr11	--	--	--
chr1	19238252	19238325	5	0.97657	0.86192	0.180169489115171	0.114654	0.0011	0.00630572	--	--	--	IFFO2	--	--	--	IFFO2	--	--
chr2	108161383	108161402	5	0.97195	0.83866	0.212796051040613	0.13329	5.10E-05	0.00133666	--	--	--	--	--	--	chr2	--	--	--
chr12	132416671	132416777	5	0.97781	0.86866	0.170762553844306	0.109148	0.0038	0.0124491	--	--	PUS1	PUS1	--	--	chr12	PUS1	--	--
chr8	98988079	98988422	5	0.9652	0.80636	0.259403840744763	0.158835	0.0011	0.00630572	--	--	--	MATN2	--	--	--	MATN2	--	--
chr2	1780292	1780433	5	0.95324	0.7538	0.338657696382027	0.199436	1.90E-06	0.00021405	--	--	--	--	--	--	--	--	--	--
chr19	5603210	5603415	5	0.96921	0.82546	0.231610983171955	0.14375	0.00021	0.00278699	--	--	--	SAFB2	--	--	--	SAFB2	--	--
chr8	25619421	25619428	5	0.96029	0.78443	0.291825442657104	0.175862	0.00023	0.00289303	--	--	--	--	--	--	--	--	--	--
chr12	133493806	133493977	5	0.95708	0.77052	0.312807116601649	0.186558	0.00039	0.00378666	--	--	--	--	--	--	--	--	--	--
chr1	18003945	18003962	8	0.97521	0.85564	0.188708991619968	0.119567	2.80E-06	0.000272951	--	--	--	ARHGEF10L	--	--	--	ARHGEF10L	--	--
chr3	52325038	52325056	7	0.97885	0.8747	0.16229950283555	0.10415	2.10E-05	0.000838785	GLYCTK-AS1	GLYCTK-AS1	GLYCTK	--	--	--	--	GLYCTK	--	--
chr17	31077402	31077494	5	0.97863	0.87354	0.163889742751774	0.105097	4.00E-05	0.00118583	--	--	--	MYO1D	--	--	--	MYO1D	--	--
chr14	40059292	40059343	7	0.96383	0.80088	0.267192614490263	0.162951	6.30E-07	0.000114855	--	--	--	--	--	--	--	--	--	--
chr2	26247897	26248064	5	0.97676	0.86387	0.177189896808708	0.112898	0.00054	0.00445462	--	--	--	--	--	--	--	--	--	--
chr7	598253	598263	5	0.97528	0.85628	0.187733842750032	0.118999	8.60E-06	0.000521475	--	--	--	PRKAR1B	--	--	chr7	PRKAR1B	--	--
chr18	8408318	8408394	5	0.9681	0.82093	0.237896868672466	0.147176	0.00071	0.00514861	--	--	--	--	PTPRM	--	--	--	--	--
chr1	944061	944093	5	0.97428	0.85129	0.194685767130444	0.122995	7.90E-05	0.0016908	--	--	--	--	--	--	--	--	--	--
chr12	76806023	76806429	7	0.9766	0.86315	0.178156482242695	0.113444	5.50E-06	0.000405815	--	--	--	OSBPL8	--	--	--	OSBPL8	--	--
chr5	124588398	124588478	5	0.95164	0.74843	0.346548524813008	0.203213	0.00046	0.00410264	--	--	--	LOC101927421	--	--	--	LOC101927421	--	--
chr12	70422559	70422642	5	0.96998	0.83011	0.224652476365242	0.139867	8.40E-05	0.00173789	--	--	--	--	--	--	--	--	--	--
chr4	101573930	101574030	5	0.97317	0.84585	0.2022900031983	0.127324	0.0013	0.00690279	--	--	--	--	--	--	--	--	--	--
chr5	175998681	175998727	5	0.96177	0.7921	0.28000934839577	0.169667	4.90E-06	0.000381951	--	--	--	CDHR2	--	--	--	CDHR2	--	--
chr14	86772202	86772304	5	0.96806	0.82119	0.237380408767891	0.146872	0.00046	0.00410264	--	--	--	--	--	--	--	--	--	--
chr4	32800319	32800360	5	0.97223	0.8414	0.208505833797475	0.130829	3.70E-05	0.00113318	--	--	--	--	--	--	--	--	--	--
chr12	11904156	11904169	5	0.96747	0.81867	0.240934896805706	0.148796	0.0057	0.0155649	--	--	--	ETV6	--	--	--	ETV6	--	--
chr4	39886751	39886790	5	0.97933	0.87794	0.157672732832115	0.101393	0.002	0.00873245	--	--	--	PDS5A	--	--	--	PDS5A	--	--
chr1	223431098	223431201	5	0.9735	0.84798	0.199150740384786	0.125518	0.00048	0.00417606	--	--	--	SUSD4	--	--	--	SUSD4	--	--
chr14	25471667	25471756	5	0.96882	0.82514	0.231589728294691	0.14368	0.0015	0.00754874	--	--	--	STXBP6	--	--	--	STXBP6	--	--
chr8	5256817	5256824	5	0.97896	0.87607	0.160203763893327	0.102887	0.00093	0.00589187	--	--	--	--	--	--	--	--	--	--
chr10	91567964	91568277	5	0.97319	0.84658	0.201075089800431	0.126615	0.0013	0.00690279	--	--	--	--	--	--	--	--	--	--
chr2	109592114	109592280	5	0.97098	0.83571	0.216439180612902	0.135263	0.0018	0.00826625	--	--	--	EDAR	--	--	--	EDAR	--	--
chr2	39700204	39700219	5	0.97487	0.85505	0.189201061035594	0.119812	7.40E-05	0.00162621	--	--	--	LOC728730	--	--	--	LOC728730	--	--
chr2	172432815	172432878	5	0.95731	0.7733	0.307957966670932	0.184012	0.00025	0.00302453	--	--	--	--	--	--	--	--	--	--
chr21	34965443	34965538	5	0.97879	0.87533	0.161172345417416	0.103455	0.0013	0.00690279	--	--	--	CRYZL1	--	--	--	CRYZL1	--	--
chr3	197840645	197840667	5	0.12596	0.021456	2.5535126151183	0.104502	0.00013	0.00214151	--	--	--	--	FRG2FP	chr3_197840490_197840783	--	--	--	--
chr5	176399680	176399716	5	0.97231	0.84237	0.206962301842326	0.12994	4.50E-05	0.00125187	--	--	--	UIMC1	--	--	--	UIMC1	--	--
chr4	99345495	99345781	5	0.97553	0.85856	0.184267280304903	0.116973	0.00075	0.00529434	--	--	--	RAP1GDS1	--	--	--	RAP1GDS1	--	--
chr7	136952958	136953037	8	0.95507	0.76402	0.321996071900916	0.19105	9.60E-08	3.46E-05	--	--	--	PTN	--	--	--	PTN	--	--
chr4	123812416	123812446	5	0.97676	0.865	0.175303987945286	0.111763	0.00029	0.00324656	--	--	--	FGF2	NUDT6	--	--	FGF2	--	--
chr18	75886372	75886579	5	0.94195	0.7122	0.403368045934836	0.229745	0.00015	0.00229381	--	--	--	--	--	chr18_75886577_75886801	chr18	--	--	--
chr3	93527037	93527188	5	0.97202	0.84123	0.208485698135551	0.130791	0.0013	0.00690279	--	--	--	--	--	--	--	--	--	--
chr12	86989047	86989240	8	0.96579	0.81156	0.25101176601462	0.154234	1.20E-07	4.00E-05	--	--	--	MGAT4C	--	--	--	MGAT4C	--	--
chr6	52319048	52319167	5	0.97243	0.84329	0.205565555382235	0.129141	0.001	0.00601677	--	--	EFHC1	EFHC1	--	--	--	EFHC1	--	--
chr4	67237709	67237750	5	0.9625	0.79661	0.272912950448167	0.165892	1.40E-05	0.000672682	--	--	--	--	--	--	--	--	--	--
chr11	83368829	83368875	7	0.97783	0.8707	0.167407944827048	0.107131	5.30E-06	0.000396531	--	--	--	DLG2	--	--	--	DLG2	--	--
chr7	114942458	114942875	5	0.97445	0.85346	0.191264622718645	0.120989	5.10E-05	0.00133666	--	--	--	--	--	--	--	--	--	--
chr5	38412154	38412309	5	0.97624	0.86257	0.178594324932584	0.113667	0.00093	0.00589187	--	--	--	EGFLAM	--	--	--	EGFLAM	--	--
chr16	62825553	62825790	5	0.97905	0.87715	0.158558963314772	0.101902	0.00035	0.00358946	--	--	--	--	--	--	--	--	--	--
chr13	54889168	54889305	5	0.97261	0.84437	0.203986103448305	0.128233	2.10E-05	0.000838785	--	--	--	--	--	--	--	--	--	--
chr5	158942981	158943204	5	0.15984	0.028271	2.49923366814217	0.131565	0.0022	0.00917816	--	--	--	--	--	--	--	--	--	--
chr12	26442626	26442754	5	0.96144	0.79227	0.279204652639926	0.169169	0.00035	0.00358946	--	--	--	--	--	--	--	--	--	--
chr11	476670	476720	5	0.97751	0.86929	0.169273912910032	0.108212	0.0033	0.0114924	--	--	--	PTDSS2	--	--	--	PTDSS2	--	--
chr10	13599572	13599604	5	0.96937	0.82894	0.225779753831688	0.140425	2.90E-05	0.000997071	--	--	--	--	--	--	--	--	--	--
chr17	47478445	47478683	5	0.96723	0.81887	0.240224558021565	0.148361	0.00017	0.00246521	RPL21P124	RPL21P124	--	--	--	--	--	--	RPL21P124	--
chr4	9512933	9513087	7	0.9743	0.8531	0.191651202287705	0.121198	2.10E-06	0.000228354	--	--	--	--	--	--	--	--	--	--
chr14	61458466	61458585	5	0.9644	0.80589	0.259048719488246	0.158507	0.00022	0.00284254	--	--	--	SLC38A6	--	--	--	SLC38A6	--	--
chr20	16687852	16687906	5	0.97213	0.84245	0.206558190099402	0.129678	0.00018	0.00253588	--	--	--	--	--	--	--	--	--	--
chr15	64050126	64050186	5	0.97024	0.83329	0.219522991660791	0.136952	0.00012	0.00204508	--	--	--	HERC1	--	--	--	HERC1	--	--
chr1	113539422	113539573	8	0.96585	0.81264	0.249182771629885	0.153213	2.40E-05	0.000902082	--	--	--	--	--	--	--	--	--	--
chr2	61174689	61174703	6	0.96519	0.80962	0.253568039074759	0.15557	1.20E-06	0.000165858	--	--	--	PUS10	--	--	--	PUS10	--	--
chr7	12737693	12737791	5	0.97317	0.84765	0.199223156960905	0.125519	0.00046	0.00410264	--	--	--	--	--	--	--	--	--	--
chr16	65788489	65788498	5	0.97463	0.85503	0.188879590693303	0.119605	0.0026	0.0101051	--	--	--	--	--	--	--	--	--	--
chr17	69492145	69492192	5	0.97252	0.84457	0.203510917585425	0.127949	9.50E-05	0.00184977	--	--	--	--	--	--	--	--	--	--
chr18	56084832	56084869	5	0.96554	0.81156	0.250638268205093	0.153979	0.00011	0.00194756	--	--	--	--	--	--	--	--	--	--
chr19	54073808	54073939	5	0.96853	0.8255	0.230528521538124	0.143036	0.00043	0.00394987	--	--	--	ZNF331	--	--	--	ZNF331	--	--
chr4	76614291	76614359	5	0.96811	0.82352	0.233367293146852	0.14459	0.0012	0.00665542	--	--	--	--	--	--	--	--	--	--
chr10	75525528	75525617	7	0.97509	0.8575	0.185398713280712	0.117588	2.80E-07	6.98E-05	--	--	SEC24C	SEC24C	--	--	--	SEC24C	--	--
chr1	235600676	235600751	5	0.97512	0.85773	0.185056189068671	0.117396	0.00079	0.00541166	--	--	TBCE	--	--	--	--	TBCE	--	--
chr9	136449928	136450054	5	0.12089	0.020719	2.54466863171928	0.100167	0.0016	0.0077225	--	--	--	--	--	--	chr9	--	--	--
chr12	64995723	64995769	5	0.97802	0.8726	0.164543494127505	0.105421	0.00029	0.00324656	--	--	--	--	--	--	--	--	--	--
chr6	32688727	32688805	6	0.32802	0.069917	2.23006859327907	0.258106	4.60E-06	0.000365793	--	--	--	--	--	--	--	--	--	--
chr7	2682627	2682755	5	0.96965	0.83112	0.222407299926457	0.138525	0.00015	0.00229381	--	--	--	TTYH3	--	--	--	TTYH3	--	--
chr21	44508852	44508869	5	0.97011	0.83336	0.219208488059951	0.136755	8.90E-05	0.00178388	--	--	--	--	--	--	--	--	--	--
chr12	56707669	56707682	5	0.9762	0.8634	0.17714765893223	0.1128	0.0011	0.00630572	--	--	--	CNPY2	CNPY2	--	chr12	CNPY2	--	--
chr5	149428483	149428531	5	0.96733	0.82024	0.237962042023492	0.147089	3.30E-05	0.00107189	--	--	--	HMGXB3	--	--	--	HMGXB3	--	--
chr2	174357485	174357496	5	0.97897	0.87766	0.157602492962338	0.101311	0.0016	0.0077225	--	--	--	--	--	--	--	--	--	--
chr1	147236166	147236332	5	0.96485	0.80882	0.254486000083344	0.156021	0.00041	0.00386338	--	--	--	GJA5	--	--	--	GJA5	--	--
chr11	119784328	119784397	5	0.94733	0.7349	0.366319120845248	0.212431	0.00043	0.00394987	--	--	--	--	--	--	--	--	--	--
chr12	96235320	96235441	5	0.97075	0.83674	0.214320397974703	0.134012	0.00016	0.00238532	--	--	--	LOC105369921	--	--	--	LOC105369921	--	--
chr1	45399895	45399962	5	0.97123	0.83906	0.211039005762181	0.132178	5.70E-06	0.000412491	--	--	--	EIF2B3	--	--	--	EIF2B3	--	--
chr4	98776328	98776484	5	0.9715	0.84052	0.208931847309881	0.130976	3.00E-06	0.000282799	--	--	--	STPG2	--	--	--	STPG2	--	--
chr11	115443917	115443936	5	0.97043	0.83538	0.216191546748032	0.135054	9.50E-05	0.00184977	--	--	--	--	--	--	--	--	--	--
chr4	25296815	25296894	5	0.9757	0.86128	0.179955297806293	0.114421	0.0019	0.00852054	--	--	--	--	--	--	--	--	--	--
chr10	47404848	47404887	5	0.97696	0.86774	0.171036660398325	0.109225	0.002	0.00873245	--	--	--	FAM35DP	--	--	--	FAM35DP	--	--
chr10	132059123	132059293	5	0.9666	0.81747	0.241753208063652	0.149126	2.70E-05	0.000963074	--	--	--	--	--	--	--	--	--	--
chr17	9604442	9604502	5	0.93662	0.69579	0.428811900303411	0.240833	7.90E-07	0.000132643	--	--	USP43	--	--	--	--	USP43	--	--
chr7	65512072	65512097	5	0.9738	0.852	0.192772070155927	0.121797	0.00013	0.00214151	--	--	--	--	--	--	--	--	--	--
chr1	228642966	228643113	5	0.97557	0.86086	0.180466760147208	0.114711	0.0012	0.00665542	--	--	--	--	HIST3H2A	--	--	--	--	--
chr7	101699514	101699643	5	0.97487	0.85736	0.185308736690425	0.11751	0.0021	0.00897308	--	--	--	CUX1	--	--	--	CUX1	--	--
chr5	25666510	25666560	5	0.95224	0.75551	0.333874381166933	0.196732	0.00012	0.00204508	--	--	--	--	--	--	--	--	--	--
chr15	44444134	44444176	5	0.96798	0.82439	0.23165023461197	0.143587	8.90E-05	0.00178388	--	--	--	FRMD5	--	--	--	FRMD5	--	--
chr19	3738941	3739001	5	0.97355	0.85113	0.193875572125144	0.122428	4.50E-05	0.00125187	--	--	TJP3	--	--	--	--	TJP3	--	--
chr2	237833657	237833775	5	0.96868	0.82781	0.22672047863063	0.140872	2.90E-05	0.000997071	--	--	--	--	--	--	--	--	--	--
chr4	125571745	125571798	9	0.97615	0.86424	0.175670851061842	0.111906	1.00E-06	0.000149432	--	--	--	--	--	--	--	--	--	--
chr9	72072648	72072821	5	0.97181	0.84287	0.205364143626164	0.128947	1.70E-05	0.000751865	--	--	--	APBA1	--	--	--	APBA1	--	--
chr12	31963825	31963834	5	0.93407	0.68807	0.440975327486123	0.246	0.00014	0.00220205	--	--	--	--	--	--	--	--	--	--
chr14	67805749	67805776	5	0.9729	0.84825	0.197801999578624	0.124651	0.0024	0.0095845	--	--	--	ATP6V1D	--	--	--	ATP6V1D	--	--
chr7	33680972	33681032	5	0.9759	0.86318	0.177071885330677	0.112716	0.00029	0.00324656	--	--	--	--	--	--	--	--	--	--
chr3	46638385	46638595	7	0.96012	0.78952	0.282238918765049	0.170595	9.90E-07	0.000149432	--	--	--	--	--	--	--	--	--	--
chr10	38693028	38693041	5	0.97317	0.84966	0.195806199083147	0.123501	1.10E-06	0.000157284	SEPT7P9	SEPT7P9	--	--	--	--	chr10	--	--	--
chr11	46676675	46676746	5	0.97488	0.85813	0.184028424143516	0.116747	0.00075	0.00529434	--	--	--	ATG13	--	--	--	ATG13	--	--
chr18	74598991	74599057	5	0.9735	0.85143	0.193293054801142	0.122074	1.50E-05	0.000703595	LOC100421894	LOC100421894	LOC100421894	ZNF236	--	--	--	LOC100421894,ZNF236	LOC100421894	--
chr1	7845583	7845678	5	0.97218	0.8451	0.202101390410854	0.127083	0.0019	0.00852054	--	--	PER3	PER3	--	--	chr1	PER3	--	--
chr5	43186270	43186313	5	0.97189	0.8437	0.2040629351565	0.128182	1.50E-06	0.000187043	--	--	--	--	--	--	--	--	--	--
chr6	95946092	95946192	8	0.97064	0.83776	0.212399312283439	0.13288	5.50E-06	0.000405815	--	--	--	--	--	--	--	--	--	--
chr1	121338435	121338563	5	0.95918	0.78593	0.287400754753103	0.173243	0.00011	0.00194756	--	--	--	--	--	--	--	--	--	--
chr3	177047035	177047222	5	0.97522	0.86022	0.181022039190561	0.115007	7.90E-05	0.0016908	--	--	--	--	--	--	--	--	--	--
chr10	114085808	114085968	5	0.96212	0.79903	0.26796717382003	0.163086	4.80E-05	0.0012968	--	--	--	GUCY2GP	--	--	--	GUCY2GP	--	--
chr15	74638522	74638626	5	0.97421	0.85543	0.187582988591132	0.118784	0.0016	0.0077225	--	--	--	CYP11A1	--	--	--	CYP11A1	--	--
chr19	9866201	9866251	5	0.97394	0.85414	0.189360339339928	0.119801	0.0012	0.00665542	--	--	--	--	ZNF846	--	--	--	--	--
chr11	116716919	116717118	5	0.9752	0.86043	0.180640298899735	0.114762	0.00039	0.00378666	--	--	SIK3	SIK3,APOA1-AS	--	--	--	SIK3,APOA1-AS	--	--
chr10	96375056	96375104	5	0.96293	0.80286	0.262282488045839	0.160072	0.0013	0.00690279	--	--	--	--	--	--	--	--	--	--
chr20	14981131	14981142	5	0.97659	0.86747	0.170939139912746	0.109121	1.00E-04	0.00186643	--	--	--	MACROD2	--	--	--	MACROD2	--	--
chr11	70565144	70565227	5	0.97625	0.86591	0.173033559758924	0.110347	0.00088	0.00574035	--	--	--	SHANK2	--	--	chr11	SHANK2	--	--
chr14	74155970	74156031	5	0.9776	0.87275	0.163675833378614	0.10485	0.0017	0.00799081	--	--	--	DNAL1	--	--	--	DNAL1	--	--
chr1	198649117	198649229	5	0.97523	0.86087	0.179947114131958	0.114362	0.00057	0.00457701	PEBP1P3	--	PEBP1P3	PTPRC	--	--	--	PTPRC,PEBP1P3	PEBP1P3	--
chr14	85787822	85788021	5	0.9757	0.86321	0.176726050212574	0.11249	5.30E-06	0.000396531	--	--	--	--	--	--	--	--	--	--
chr17	41239571	41239619	5	0.96197	0.79909	0.267633902477423	0.162882	0.001	0.00601677	--	--	--	BRCA1	--	--	--	BRCA1	--	--
chr2	33659445	33659581	5	0.97712	0.87039	0.166873768881658	0.106722	0.0022	0.00917816	RASGRP3	RASGRP3	--	--	--	--	--	--	--	--
chr1	58181868	58181930	5	0.97431	0.85643	0.186045540273204	0.11788	0.00026	0.00306561	--	--	--	DAB1	--	--	--	DAB1	--	--
chr10	18400051	18400162	5	0.97567	0.86318	0.176731831055462	0.112491	0.002	0.00873245	--	--	--	--	--	--	--	--	--	--
chr19	2012621	2012650	5	0.96621	0.81818	0.23991851263272	0.148028	0.0033	0.0114924	--	--	--	BTBD2	--	--	--	BTBD2	--	--
chr5	1282937	1283157	5	0.97843	0.87713	0.157677958269135	0.101305	0.00057	0.00457701	--	--	--	TERT	--	chr5_1282649_1283244	--	TERT	--	--
chr10	76019456	76019511	7	0.9724	0.84725	0.198762161657372	0.125145	0.00011	0.00194756	--	--	--	ADK	--	--	--	ADK	--	--
chrX	24665541	24665592	7	0.32452	0.07039	2.20486500236821	0.254129	2.00E-08	1.13E-05	PCYT1B	PCYT1B	--	PCYT1B	--	--	--	PCYT1B	PCYT1B	--
chr5	159793761	159793892	5	0.92347	0.65569	0.494051202008291	0.267778	1.10E-05	0.000582217	--	--	--	C1QTNF2	--	--	--	C1QTNF2	--	--
chr6	141757833	141758015	5	0.96417	0.80951	0.25223863873117	0.15466	7.00E-05	0.00158692	--	--	--	--	--	--	--	--	--	--
chr10	70054625	70054634	5	0.97487	0.85972	0.181342978029886	0.115146	0.00064	0.00488759	--	--	--	PBLD	--	--	--	PBLD	--	--
chr4	76619743	76619857	5	0.97801	0.87541	0.159890352292876	0.102601	0.00033	0.00347885	--	--	--	--	--	--	--	--	--	--
chr2	203626538	203626680	5	0.97316	0.85139	0.192856877050902	0.12177	9.50E-05	0.00184977	--	--	--	FAM117B	--	--	--	FAM117B	--	--
chr3	183427589	183427659	5	0.97398	0.85545	0.187208614446537	0.11853	0.00023	0.00289303	--	--	--	YEATS2	--	--	--	YEATS2	--	--
chr10	122627691	122627736	5	0.96695	0.8223	0.233776462454274	0.144653	3.30E-05	0.00107189	--	--	--	WDR11	--	--	--	WDR11	--	--
chr19	38175656	38175688	5	0.96573	0.81677	0.241690018020035	0.148959	9.90E-07	0.000149432	--	--	--	ZNF781	--	--	--	ZNF781	--	--
chr17	18574694	18574723	5	0.96227	0.8014	0.263919241823094	0.160871	4.90E-06	0.000381951	--	--	FOXO3B	ZNF286B	--	--	chr17	ZNF286B,FOXO3B	--	--
chr10	121150004	121150080	5	0.96623	0.81914	0.238256601666657	0.147096	2.90E-05	0.000997071	--	--	--	GRK5	--	--	--	GRK5	--	--
chr4	123812218	123812264	5	0.959	0.78753	0.284195932979235	0.171471	1.40E-06	0.00018013	--	--	--	FGF2	NUDT6	--	--	FGF2	--	--
chr21	18850511	18850544	5	0.97226	0.84746	0.198196893467496	0.124792	0.0014	0.00722879	--	--	--	--	--	--	--	--	--	--
chr19	50237606	50237680	7	0.96146	0.79817	0.268530783038009	0.163292	7.40E-06	0.000483807	--	--	--	--	--	--	--	--	--	--
chr4	185842861	185843060	6	0.95816	0.78404	0.289339327644906	0.174119	3.60E-05	0.00112607	--	--	--	--	--	--	--	--	--	--
chr19	18806012	18806067	6	0.97619	0.86668	0.17166256041531	0.109511	1.90E-05	0.000792719	--	--	--	CRTC1	--	--	--	CRTC1	--	--
chr15	87017422	87017494	5	0.9693	0.83371	0.217397611442173	0.135586	3.50E-05	0.00110396	--	--	--	AGBL1	--	--	--	AGBL1	--	--
chr18	29340080	29340258	5	0.9774	0.87293	0.163083135382654	0.104466	0.00029	0.00324656	--	--	SLC25A52	--	--	--	--	SLC25A52	--	--
chr1	224757577	224757782	5	0.97768	0.87436	0.16113493800511	0.103312	0.00048	0.00417606	--	--	--	CNIH3	--	--	--	CNIH3	--	--
chr9	99426350	99426368	5	0.97683	0.87029	0.166611289284253	0.106548	0.00037	0.0036902	--	--	--	--	--	--	--	--	--	--
chr1	45690495	45690675	5	0.96558	0.81713	0.240830174039798	0.14845	2.10E-05	0.000838785	--	--	--	--	--	--	--	--	--	--
chr4	172152611	172152672	5	0.97407	0.85684	0.184999621804808	0.11723	0.022	0.0354048	--	--	--	--	--	--	--	--	--	--
chr11	116919098	116919149	5	0.97662	0.8694	0.16777722731675	0.107221	0.00088	0.00574035	--	--	--	SIK3	--	--	--	SIK3	--	--
chr3	18735634	18735644	5	0.96579	0.81842	0.238868124479744	0.147374	0.0062	0.0163071	--	--	--	--	--	--	--	--	--	--
chr17	79058058	79058303	5	0.96699	0.82385	0.231119283361053	0.143143	0.001	0.00601677	--	--	--	BAIAP2	--	--	--	BAIAP2	--	--
chr19	30975911	30976006	5	0.97697	0.87137	0.165028817549101	0.105602	0.00023	0.00289303	--	--	--	ZNF536	--	--	--	ZNF536	--	--
chr19	631404	631500	7	0.9705	0.84013	0.208115628090413	0.130371	0.0011	0.00630572	--	--	--	POLRMT	--	--	chr19	POLRMT	--	--
chr11	86822414	86822461	5	0.96406	0.81079	0.249794642739076	0.153262	0.0065	0.0167597	--	--	--	TMEM135	--	--	--	TMEM135	--	--
chr6	17581908	17581986	5	0.97776	0.87538	0.159570963356009	0.102384	1.60E-05	0.000726245	--	--	--	--	--	--	--	--	--	--
chr16	85632424	85632658	5	0.96837	0.8303	0.221925687207543	0.138067	0.00011	0.00194756	--	--	--	--	--	--	--	--	--	--
chr4	54597762	54597834	5	0.97303	0.85236	0.191021395027372	0.120669	0.0011	0.00630572	--	--	--	LOC100506444	--	--	--	LOC100506444	--	--
chr4	99904856	99904942	5	0.95897	0.78905	0.281368960422529	0.169916	0.002	0.00873245	--	--	--	--	--	--	--	--	--	--
chr1	146644740	146644812	8	0.19964	0.038436	2.37687069989301	0.161202	8.80E-07	0.000141312	PRKAB2	PRKAB2	--	--	--	--	chr1	--	--	--
chr10	103533633	103533860	5	0.1734	0.032547	2.41350742346897	0.140855	0.00031	0.00336962	--	--	--	FGF8	--	--	chr10	FGF8	--	--
chr12	3874330	3874387	5	0.96815	0.82979	0.222484317248936	0.138358	1.10E-05	0.000582217	--	--	--	--	--	--	--	--	--	--
chr5	158547334	158547373	5	0.97736	0.87382	0.161553934645022	0.103538	0.0018	0.00826625	--	--	--	--	--	--	--	--	--	--
chr2	55074324	55074570	5	0.97758	0.87493	0.160047173092239	0.102653	0.0016	0.0077225	--	--	--	EML6	--	--	--	EML6	--	--
chr11	74876950	74877050	5	0.9744	0.85938	0.181217930994586	0.115018	0.00025	0.00302453	--	--	SLCO2B1	SLCO2B1	--	--	--	SLCO2B1	--	--
chr19	6206253	6206420	6	0.97387	0.85682	0.184737046573243	0.117049	0.0012	0.00665542	--	--	--	--	--	--	--	--	--	--
chr4	118185188	118185261	5	0.96947	0.83611	0.213503497082122	0.133362	0.0075	0.0182605	--	--	--	--	--	--	--	--	--	--
chr10	15868991	15869278	5	0.97237	0.84973	0.194500882757217	0.122634	4.20E-05	0.00120796	--	--	--	FAM188A	--	--	--	FAM188A	--	--
chr2	202581985	202582168	5	0.97136	0.84497	0.201105957758014	0.126393	0.0041	0.0129205	--	--	--	ALS2	--	--	--	ALS2	--	--
chr5	113424536	113424598	5	0.97467	0.86081	0.179219001695405	0.11386	0.00048	0.00417606	--	--	--	--	--	--	--	--	--	--
chr22	20714623	20714645	5	0.96333	0.80874	0.252354126442859	0.15459	0.00026	0.00306561	--	--	--	--	--	chr22_20708651_20716555	--	--	--	--
chr15	28903697	28903793	5	0.96265	0.80579	0.256607457277282	0.15686	0.00043	0.00394987	--	--	HERC2P9	HERC2P9	--	--	--	HERC2P9	--	--
chr11	113968323	113968359	5	0.97261	0.85113	0.192481921609366	0.121479	4.50E-05	0.00125187	--	--	--	ZBTB16	--	--	--	ZBTB16	--	--
chr8	95995641	95995746	5	0.97667	0.87081	0.165513207781027	0.10586	0.00039	0.00378666	--	--	--	--	--	--	--	--	--	--
chr4	40259867	40259934	5	0.9674	0.82694	0.226329881715752	0.140461	8.00E-06	0.000499157	--	--	--	--	--	--	--	--	--	--
chr15	98649134	98649234	5	0.9758	0.86661	0.171202598988372	0.109184	0.00023	0.00289303	--	--	--	--	--	--	--	--	--	--
chr15	54035723	54035828	7	0.97139	0.84555	0.200160566375614	0.125845	2.50E-05	0.000920258	--	--	--	WDR72	--	--	--	WDR72	--	--
chr4	116788474	116788583	5	0.97454	0.86057	0.179428854199314	0.11397	4.00E-05	0.00118583	--	--	--	--	--	--	--	--	--	--
chr14	44885212	44885245	5	0.97673	0.87127	0.164839940962775	0.105466	0.00035	0.00358946	--	--	--	--	--	--	--	--	--	--
chr12	68592057	68592124	5	0.96974	0.83794	0.210751049062091	0.131798	5.40E-05	0.00138185	--	--	--	--	--	--	--	--	--	--
chr2	52663327	52663517	5	0.97471	0.86152	0.178088757047581	0.113185	0.001	0.00601677	--	--	--	--	--	--	--	--	--	--
chr6	167432120	167432319	5	0.97346	0.85564	0.186117770940965	0.11782	0.00035	0.00358946	--	--	--	FGFR1OP	--	--	--	FGFR1OP	--	--
chr17	1765254	1765286	5	0.97783	0.87701	0.156990375249222	0.100817	0.018	0.0310376	--	--	--	RPA1	--	--	--	RPA1	--	--
chr10	114690466	114690593	5	0.97096	0.84391	0.202322714269533	0.127055	4.50E-05	0.00125187	--	--	--	--	--	--	--	--	--	--
chr1	44695831	44695928	5	0.97044	0.84153	0.205624313672191	0.128912	0.00018	0.00253588	--	--	--	ERI3,ERI3-IT1	--	--	--	ERI3,ERI3-IT1	--	--
chr5	92683588	92683610	5	0.96548	0.819	0.237382922069174	0.146481	0.00051	0.00432711	--	--	--	--	--	--	--	--	--	--
chr22	38316881	38316965	5	0.95501	0.77452	0.302213346414647	0.180496	1.20E-05	0.000613399	--	--	--	MICALL1	--	--	--	MICALL1	--	--
chr11	118074069	118074146	5	0.96932	0.83649	0.212624725430833	0.132822	0.0014	0.00722879	--	--	JAML	JAML	--	--	--	JAML	--	--
chr3	138587725	138587742	5	0.97656	0.87092	0.165168482810448	0.105636	0.00028	0.00320807	--	--	--	--	--	--	--	--	--	--
chr4	39389076	39389100	6	0.96177	0.80304	0.260220074456419	0.158727	7.60E-07	0.000130111	--	--	--	--	--	--	--	--	--	--
chr17	73457910	73457943	5	0.97455	0.86125	0.178304128088555	0.113304	0.00012	0.00204508	--	--	--	TMEM94	--	--	--	TMEM94	--	--
chr17	66095501	66095565	7	0.96819	0.83148	0.21960863125413	0.136707	7.90E-07	0.000132643	--	--	--	--	--	--	chr17	--	--	--
chr4	166127257	166127313	5	0.96992	0.83943	0.208455733279796	0.130489	0.00025	0.00302453	KLHL2	KLHL2	--	--	--	--	chr4	--	--	--
chr2	134809766	134810012	5	0.94982	0.7543	0.332515708874692	0.195522	8.00E-06	0.000499157	--	--	--	--	--	--	--	--	--	--
chr6	170254640	170254798	7	0.97088	0.84397	0.202101273305946	0.126906	0.0024	0.0095845	--	--	--	--	--	--	--	--	--	--
chr11	45949777	45949856	5	0.95914	0.7921	0.276058835015753	0.167041	0.0034	0.0116292	--	--	LARGE2	--	PHF21A	--	--	LARGE2	--	--
chr1	154330258	154330290	5	0.96197	0.8042	0.258437566665674	0.15777	0.00022	0.00284254	--	--	--	--	--	--	--	--	--	--
chr19	58692010	58692215	7	0.97743	0.8756	0.158721431001901	0.101832	2.80E-05	0.000987478	--	--	--	--	--	--	--	--	--	--
chr7	111450378	111450465	5	0.9619	0.80406	0.258583756704579	0.157838	0.0011	0.00630572	--	--	--	DOCK4,DOCK4-AS1	--	--	--	DOCK4,DOCK4-AS1	--	--
chr2	122106282	122106484	5	0.97242	0.85148	0.19160692239463	0.120946	0.00035	0.00358946	--	--	CLASP1	CLASP1	--	--	--	CLASP1	--	--
chr14	77919671	77919729	7	0.97084	0.84419	0.201665811116956	0.126651	0.00052	0.00439351	--	--	VIPAS39	--	--	--	--	VIPAS39	--	--
chr7	119915274	119915314	5	0.96903	0.83588	0.213245488400518	0.133156	0.00017	0.00246521	--	--	KCND2	--	--	chr7_119915062_119915485	chr7	KCND2	--	--
chr2	117828159	117828314	5	0.9432	0.72995	0.369766072438069	0.213257	0.0015	0.00754874	--	--	--	--	--	--	--	--	--	--
chr5	127666312	127666524	7	0.974	0.85921	0.180910987938605	0.114786	0.00048	0.00417606	--	--	FBN2	FBN2	--	--	--	FBN2	--	--
chr12	133497013	133497068	5	0.96152	0.80281	0.260258279131438	0.158714	4.60E-06	0.000365793	--	--	--	--	ZNF605	--	--	--	--	--
chr5	38263420	38263435	5	0.9735	0.8569	0.184054126908691	0.116599	0.00088	0.00574035	--	--	--	EGFLAM	--	--	--	EGFLAM	--	--
chr6	151253071	151253383	5	0.97701	0.87389	0.160921635292033	0.103122	0.0039	0.0125524	--	--	--	MTHFD1L	--	--	--	MTHFD1L	--	--
chr5	118133036	118133060	5	0.96645	0.82449	0.229193099741225	0.141956	0.00075	0.00529434	--	--	--	--	--	--	--	--	--	--
chr1	27097108	27097228	5	0.97439	0.86122	0.17811750377129	0.113171	0.00017	0.00246521	--	--	--	ARID1A	--	--	--	ARID1A	--	--
chr12	98366751	98366858	8	0.95225	0.76491	0.316050373796498	0.187338	7.60E-06	0.000488167	--	--	--	--	--	--	--	--	--	--
chr3	61723645	61723708	5	0.97614	0.86975	0.166487303062906	0.10639	0.0026	0.0101051	--	--	--	PTPRG	--	--	--	PTPRG	--	--
chr7	80466619	80466712	5	0.97022	0.84179	0.204851548022752	0.128431	4.80E-05	0.0012968	--	--	--	SEMA3C	--	--	--	SEMA3C	--	--
chr4	184631689	184631735	5	0.97127	0.84666	0.198089669905016	0.12461	0.00023	0.00289303	--	--	--	TRAPPC11	--	--	--	TRAPPC11	--	--
chr8	122603066	122603161	5	0.97684	0.87328	0.161677977812029	0.103558	0.00021	0.00278699	--	--	--	--	--	--	--	--	--	--
chr16	83100301	83100321	5	0.91743	0.64482	0.508701592602999	0.272614	0.00033	0.00347885	--	--	--	CDH13	--	--	--	CDH13	--	--
chr9	3926508	3926524	5	0.97462	0.86257	0.176198287796702	0.11205	0.00067	0.00499336	--	--	--	GLIS3	--	--	--	GLIS3	--	--
chr18	2679078	2679133	5	0.97626	0.87053	0.165371404555015	0.105723	0.0028	0.0104586	--	--	--	SMCHD1	--	--	--	SMCHD1	--	--
chr4	176385801	176385858	7	0.97475	0.86326	0.175237108274515	0.111482	0.00047	0.0041723	--	--	--	--	--	--	--	--	--	--
chr2	81422474	81422532	5	0.97442	0.86172	0.17732457655967	0.112698	0.0024	0.0095845	--	--	LOC100287912	--	--	chr2_81421204_81422532	--	LOC100287912	--	--
chr22	40487024	40487087	5	0.96778	0.83097	0.21988273179596	0.136811	0.00035	0.00358946	--	--	--	TNRC6B	--	--	--	TNRC6B	--	--
chr20	5788648	5788730	12	0.9764	0.87134	0.164236521644137	0.105067	2.40E-09	2.21E-06	--	--	--	C20orf196	--	--	--	C20orf196	--	--
chr18	11479724	11479750	5	0.96853	0.83453	0.214832823609719	0.134	0.00098	0.00601677	--	--	--	--	--	--	--	--	--	--
chr1	185103471	185103566	5	0.96657	0.82574	0.227186624612952	0.14083	1.90E-06	0.00021405	--	--	--	TRMT1L	--	--	--	TRMT1L	--	--
chr3	126356930	126357038	9	0.97474	0.86348	0.174854686568468	0.111254	1.20E-06	0.000165858	--	--	--	TXNRD3	--	--	--	TXNRD3	--	--
chr3	197517749	197517774	5	0.12327	0.022533	2.45171042724089	0.100733	5.10E-05	0.00133666	LRCH3	LRCH3	--	--	--	--	chr3	--	LRCH3	--
chr16	14334348	14334372	5	0.9636	0.81279	0.245551741268419	0.150817	0.00029	0.00324656	--	--	--	MKL2	--	--	--	MKL2	--	--
chr14	65217149	65217274	5	0.9769	0.874	0.160577609092266	0.102904	0.00023	0.00289303	--	--	--	SPTB	--	--	chr14	SPTB	--	--
chr12	33412301	33412345	5	0.96922	0.83787	0.21009775586836	0.131349	3.40E-06	0.000303909	--	--	--	--	--	--	--	--	--	--
chr2	171687468	171687541	5	0.97751	0.87706	0.15643592002399	0.100449	0.0012	0.00665542	--	--	GAD1	--	--	--	--	GAD1	--	--
chr7	130332607	130332666	5	0.96902	0.83704	0.211229875192712	0.131977	0.00067	0.00499336	--	--	--	COPG2	--	--	--	COPG2	--	--
chr13	30403629	30403774	5	0.97758	0.87749	0.155832085462674	0.100097	1.90E-07	5.42E-05	--	--	--	UBL3	--	--	--	UBL3	--	--
chr1	227014043	227014082	5	0.96589	0.82307	0.230843764271893	0.142825	0.00018	0.00253588	--	--	--	--	--	--	--	--	--	--
chr11	108301186	108301299	5	0.9678	0.83163	0.218767136681529	0.136163	0.00075	0.00529434	--	--	--	C11orf65	--	--	--	C11orf65	--	--
chr11	115861943	115861993	5	0.97136	0.84796	0.196009866770745	0.123409	0.0023	0.00940244	--	--	--	--	--	--	--	--	--	--
chr2	187584786	187584803	5	0.97566	0.8683	0.16818489819855	0.107364	0.0017	0.00799081	--	--	--	FAM171B	--	--	--	FAM171B	--	--
chr21	47836276	47836434	5	0.96998	0.84167	0.204700305040545	0.128317	3.10E-05	0.001037	--	--	PCNT	--	--	--	--	PCNT	--	--
chr1	104503390	104503415	5	0.95649	0.78341	0.287982341441543	0.173086	6.20E-05	0.00149254	--	--	--	--	--	--	--	--	--	--
chr1	115829591	115829611	5	0.95972	0.79682	0.268359699227181	0.162892	0.00033	0.00347885	--	--	--	NGF	--	--	--	NGF	--	--
chr21	47757589	47757654	5	0.96203	0.80662	0.254192706228436	0.155412	0.0013	0.00690279	--	--	--	PCNT	--	--	--	PCNT	--	--
chr17	4790129	4790257	5	0.97155	0.849	0.194523691024417	0.122546	0.0019	0.00852054	--	--	--	MINK1	--	--	--	MINK1	--	--
chr14	91764448	91764635	5	0.97183	0.85035	0.192647198677947	0.121479	2.40E-05	0.000902082	--	--	--	CCDC88C	--	--	--	CCDC88C	--	--
chr17	29500513	29500572	5	0.97685	0.87428	0.160041650124066	0.102569	0.00088	0.00574035	--	--	--	NF1	--	--	--	NF1	--	--
chr7	22340872	22340961	5	0.97258	0.85394	0.187682218523646	0.118637	9.50E-05	0.00184977	--	--	--	RAPGEF5	--	--	--	RAPGEF5	--	--
chr3	124375358	124375390	5	0.92098	0.6579	0.485301514361243	0.26308	0.0019	0.00852054	--	--	--	KALRN	--	--	--	KALRN	--	--
chr2	29450116	29450181	5	0.97609	0.87077	0.164722472789646	0.105319	0.00051	0.00432711	--	--	--	ALK	--	--	--	ALK	--	--
chr1	156780373	156780457	5	0.9601	0.79893	0.265115574932701	0.161165	0.00041	0.00386338	--	--	--	SH2D2A	--	--	--	SH2D2A	--	--
chr3	4693966	4694193	9	0.97628	0.87175	0.163380517349931	0.104534	7.00E-05	0.00158692	--	--	--	ITPR1	--	--	--	ITPR1	--	--
chr5	169246624	169246766	7	0.97154	0.84935	0.193914213485106	0.122185	8.40E-06	0.00051653	--	--	--	DOCK2	--	--	--	DOCK2	--	--
chr21	45317803	45317838	5	0.97618	0.87128	0.164010767206622	0.104894	0.00025	0.00302453	--	--	--	AGPAT3	--	--	--	AGPAT3	--	--
chr10	131748463	131748524	5	0.14161	0.026544	2.41546545054739	0.115062	1.30E-05	0.000643477	--	--	--	EBF3	--	--	--	EBF3	--	--
chr16	79124577	79124749	5	0.9666	0.82715	0.224770015268763	0.139448	0.00031	0.00336962	--	--	--	WWOX	--	--	--	WWOX	--	--
chr5	165377043	165377117	8	0.96753	0.83129	0.218954538543272	0.136244	7.30E-06	0.000481783	--	--	--	--	--	--	--	--	--	--
chr4	160409534	160409742	5	0.96703	0.82907	0.222066730443705	0.137962	6.20E-05	0.00149254	--	--	--	--	--	--	--	--	--	--
chr10	134065933	134065956	5	0.9721	0.8522	0.189912680096125	0.119902	0.00011	0.00194756	--	--	--	STK32C	--	--	--	STK32C	--	--
chr13	50084825	50084911	5	0.97377	0.86003	0.179194069095676	0.113737	1.00E-04	0.00186643	--	--	--	SETDB2-PHF11,PHF11	--	--	--	SETDB2-PHF11,PHF11	--	--
chr1	249154758	249154951	5	0.97704	0.87572	0.157947966599612	0.101323	0.00039	0.00378666	ZNF692	ZNF692	--	--	--	--	chr1	--	--	--
chr4	185881241	185881342	5	0.93606	0.70801	0.40283127008306	0.228053	0.00018	0.00253588	--	--	--	--	--	--	--	--	--	--
chr16	29231092	29231132	5	0.97153	0.84976	0.19320311112106	0.121777	0.00048	0.00417606	--	--	--	--	--	--	chr16	--	--	--
chr3	112217910	112217974	5	0.97223	0.85303	0.188701171685172	0.1192	0.0026	0.0101051	BTLA	--	--	BTLA	--	--	--	BTLA	BTLA	--
chr20	53068597	53068669	5	0.96974	0.84164	0.204394721544248	0.128104	0.00035	0.00358946	--	--	--	--	--	--	--	--	--	--
chr9	139954151	139954196	7	0.94681	0.747	0.341966700567755	0.199809	5.60E-08	2.37E-05	--	--	--	--	--	--	--	--	--	--
chr20	37295746	37295849	8	0.96076	0.80254	0.259602787075714	0.158218	2.10E-07	5.75E-05	--	--	--	--	--	--	--	--	--	--
chr2	115419972	115420059	7	0.12575	0.023328	2.43042387014068	0.102422	4.10E-07	8.85E-05	--	--	--	DPP10	--	chr2_115419728_115420261	--	DPP10	--	--
chr3	56135220	56135257	5	0.95708	0.78737	0.281597776478275	0.169713	9.50E-05	0.00184977	--	--	--	ERC2	--	--	--	ERC2	--	--
chr5	40005252	40005287	5	0.96469	0.8195	0.235321462160842	0.145191	0.0024	0.0095845	--	--	--	--	--	--	--	--	--	--
chr16	21324086	21324221	5	0.97491	0.86595	0.170985314798695	0.108955	0.00026	0.00306561	--	--	--	CRYM-AS1	--	--	--	CRYM-AS1	--	--
chr18	29472715	29472915	5	0.97138	0.84956	0.193319941589532	0.121821	0.00016	0.00238532	--	--	--	TRAPPC8	--	--	--	TRAPPC8	--	--
chr10	86121623	86121648	5	0.95068	0.76243	0.31835492260995	0.188244	0.00039	0.00378666	--	--	--	CCSER2	--	--	--	CCSER2	--	--
chr18	8783210	8783447	5	0.95779	0.79072	0.276542457124165	0.167075	0.00017	0.00246521	--	--	--	MTCL1	--	--	chr18	MTCL1	--	--
chr10	79778084	79778125	5	0.96807	0.83467	0.213905452861721	0.133394	1.70E-05	0.000751865	--	--	--	POLR3A	--	--	--	POLR3A	--	--
chr12	133360606	133360680	6	0.97565	0.86967	0.16589562710286	0.105981	7.00E-05	0.00158692	--	--	GOLGA3	GOLGA3	--	--	--	GOLGA3	--	--
chr2	32313643	32313669	5	0.9738	0.86093	0.177729560032906	0.112867	0.0014	0.00722879	--	--	--	SPAST	--	--	--	SPAST	--	--
chrX	66765368	66765450	8	0.41694	0.10647	1.96939280648162	0.310469	2.60E-10	4.06E-07	--	--	AR	--	--	--	chrX	AR	--	--
chr6	9091504	9091559	5	0.97293	0.85693	0.183158650472622	0.115995	0.00088	0.00574035	--	--	--	--	--	--	--	--	--	--
chr4	148984311	148984610	5	0.97065	0.84647	0.197492239906215	0.124186	0.00023	0.00289303	--	--	ARHGAP10	ARHGAP10	--	--	--	ARHGAP10	--	--
chr19	58933370	58933393	5	0.968	0.83455	0.214008559815994	0.133452	0.00012	0.00204508	--	--	--	--	--	--	--	--	--	--
chr1	183889526	183889646	6	0.97555	0.86945	0.166112753419578	0.106092	0.00024	0.00298415	--	--	--	RGL1	--	--	--	RGL1	--	--
chr22	17905461	17905488	5	0.9654	0.82324	0.229813744453884	0.142157	8.60E-06	0.000521475	--	--	--	CECR2	--	--	--	CECR2	--	--
chr1	33448036	33448071	5	0.9653	0.82285	0.230347917860959	0.142444	0.00017	0.00246521	--	--	--	--	RPL18AP4	--	--	--	--	--
chr17	56563552	56563675	5	0.97094	0.84802	0.195283855711981	0.122917	0.0018	0.00826625	--	--	--	HSF5	--	--	chr17	HSF5	--	--
chr8	136007009	136007249	5	0.96498	0.82152	0.232203343473965	0.143462	3.30E-05	0.00107189	--	--	--	--	--	--	--	--	--	--
chr3	71309202	71309325	5	0.97002	0.84387	0.200993727526503	0.126149	1.20E-05	0.000613399	--	--	--	FOXP1	--	--	--	FOXP1	--	--
chr16	25236229	25236245	5	0.96614	0.82662	0.22500799013164	0.139521	0.00021	0.00278699	--	--	--	AQP8	--	--	--	AQP8	--	--
chr9	99095600	99095617	5	0.94094	0.72703	0.37208783455212	0.213908	7.00E-05	0.00158692	--	--	--	SLC35D2	--	--	--	SLC35D2	--	--
chr5	42681834	42681911	7	0.96621	0.82724	0.224030837550085	0.138969	3.40E-05	0.00109344	--	--	--	GHR	--	--	--	GHR	--	--
chr2	166812643	166812879	5	0.9765	0.87436	0.159392641640237	0.102141	0.0033	0.0114924	LOC102724058	LOC102724058	--	--	--	--	chr2	--	--	--
chr1	5183818	5183860	5	0.92177	0.66385	0.473549519640435	0.257922	1.70E-06	0.000201664	--	--	--	--	--	--	--	--	--	--
chr1	158103422	158103557	5	0.97583	0.87132	0.163427178110142	0.104512	0.00067	0.00499336	--	--	--	LINC01704	--	--	--	LINC01704	--	--
chr15	92506852	92506865	5	0.95399	0.7767	0.29661667760282	0.177285	1.80E-06	0.000208162	--	--	--	SLCO3A1	--	--	--	SLCO3A1	--	--
chr1	43710535	43710752	5	0.93964	0.72311	0.377893001804915	0.216538	0.00029	0.00324656	--	--	--	CFAP57	--	--	--	CFAP57	--	--
chr11	879003	879048	5	0.97238	0.85523	0.18520775897839	0.117148	0.0047	0.0139338	--	--	--	CHID1	--	--	--	CHID1	--	--
chr6	155051858	155051901	7	0.94388	0.73839	0.354220439764502	0.205491	5.10E-08	2.25E-05	--	--	--	--	--	--	--	--	--	--
chr2	101833498	101833515	7	0.97388	0.86236	0.175453755404321	0.111522	8.00E-05	0.00170297	--	--	--	--	--	--	--	--	--	--
chr17	57995792	57995833	5	0.96991	0.84416	0.200334413084602	0.125749	3.70E-05	0.00113318	--	--	--	RPS6KB1	--	--	--	RPS6KB1	--	--
chr22	29529002	29529053	5	0.95702	0.78915	0.278249523968976	0.167871	3.70E-05	0.00113318	--	--	--	KREMEN1	--	--	--	KREMEN1	--	--
chr7	76027001	76027041	5	0.1839	0.036502	2.33287406102722	0.147394	0.00098	0.00601677	ZP3	--	ZP3,SSC4D	--	--	chr7_76026790_76027223	--	ZP3,SSC4D	ZP3	chr7_76026790_76027223
chr8	61289210	61289261	5	0.97186	0.85315	0.187949086204716	0.118709	5.70E-06	0.000412491	--	--	--	--	--	--	--	--	--	--
chr11	46385435	46385477	5	0.92257	0.66722	0.467495845425597	0.255347	0.00033	0.00347885	--	--	--	DGKZ	--	--	--	DGKZ	--	--
chr1	92863434	92863451	5	0.95553	0.78341	0.28653362505193	0.172126	0.00018	0.00253588	--	--	--	--	--	--	--	--	--	--
chr7	53010558	53010694	5	0.97473	0.86657	0.169686355524933	0.108167	0.00017	0.00246521	--	--	--	--	--	--	--	--	--	--
chr18	55309721	55309943	5	0.97459	0.86594	0.170528353796403	0.108651	0.0026	0.0101051	--	--	--	LOC100505549	--	--	--	LOC100505549	--	--
chr7	45062140	45062195	5	0.95547	0.78325	0.286737711347702	0.172223	0.00026	0.00306561	--	--	--	CCM2	--	--	--	CCM2	--	--
chr6	28583218	28583263	5	0.97366	0.8616	0.176399824327384	0.112065	0.00023	0.00289303	--	--	--	ZBED9	--	--	chr6	ZBED9	--	--
chr5	179077698	179077720	5	0.96036	0.80319	0.257834007723764	0.157168	8.40E-05	0.00173789	LOC100502572	LOC100502572	--	--	--	--	--	--	--	--
chr11	96640134	96640180	5	0.9691	0.84097	0.204591206889875	0.128133	3.00E-06	0.000282799	--	--	--	--	--	--	--	--	--	--
chr7	48278343	48278518	5	0.97283	0.8579	0.18137822745193	0.114936	0.0013	0.00690279	--	--	--	ABCA13	--	--	--	ABCA13	--	--
chr19	40740734	40741016	8	0.97428	0.86469	0.172153445637574	0.109589	8.70E-06	0.000523326	--	--	AKT2	AKT2	--	--	--	AKT2	--	--
chr12	24259656	24259720	5	0.9763	0.87421	0.159344649932273	0.102098	0.0016	0.0077225	--	--	--	SOX5	--	--	--	SOX5	--	--
chr9	25665380	25665574	5	0.94834	0.75601	0.326999071043195	0.19233	0.00046	0.00410264	--	--	--	--	--	--	--	--	--	--
chr1	187820542	187820729	5	0.97337	0.86053	0.177762821631409	0.112833	0.0018	0.00826625	--	--	--	--	--	--	--	--	--	--
chr17	29999145	29999245	5	0.96311	0.81511	0.240705816703229	0.148001	2.20E-05	0.00085724	--	--	--	--	--	--	--	--	--	--
chr10	982887	983044	5	0.96429	0.82014	0.233596884463141	0.144146	0.00057	0.00457701	--	--	--	LOC101927762	--	--	--	LOC101927762	--	--
chr3	12555906	12555919	5	0.97094	0.84947	0.192819148034075	0.121467	0.00011	0.00194756	--	--	--	TSEN2	--	--	--	TSEN2	--	--
chr20	3886240	3886511	5	0.95634	0.78722	0.280756745316974	0.169122	0.0016	0.0077225	--	--	--	PANK2	--	--	--	PANK2	--	--
chr19	34743480	34743643	7	0.97017	0.84606	0.197477590092446	0.124107	2.20E-05	0.00085724	KIAA0355	KIAA0355	--	--	--	--	chr19	--	--	--
chr13	99413317	99413406	5	0.97248	0.85671	0.182861651441188	0.115769	0.0034	0.0116292	--	--	--	--	--	--	--	--	--	--
chr7	158502909	158503094	5	0.96553	0.82577	0.22558107912908	0.139758	0.00039	0.00378666	--	--	--	--	--	--	--	--	--	--
chr1	247092567	247092603	5	0.97252	0.85694	0.182533724299919	0.115578	0.0031	0.0110716	--	--	--	AHCTF1	--	--	chr1	AHCTF1	--	--
chr8	52150983	52150999	5	0.96793	0.8363	0.210882153638194	0.131625	0.00079	0.00541166	--	--	--	--	--	--	--	--	--	--
chr16	78721179	78721341	5	0.97368	0.8623	0.175257828373316	0.11138	0.00021	0.00278699	--	--	--	WWOX	--	--	--	WWOX	--	--
chr18	77498244	77498284	5	0.9665	0.83008	0.219519347734261	0.136426	0.00035	0.00358946	--	--	--	CTDP1	--	--	chr18	CTDP1	--	--
chr15	46062191	46062220	5	0.96952	0.84344	0.200985216846727	0.126081	0.00029	0.00324656	--	--	--	LOC105370802	--	--	--	LOC105370802	--	--
chr22	40012567	40012694	5	0.97465	0.8669	0.16901865231987	0.107756	0.00026	0.00306561	--	--	--	CACNA1I	--	--	--	CACNA1I	--	--
chr8	105300448	105300655	5	0.97209	0.85521	0.184811167881342	0.116874	0.003	0.0109413	--	--	--	--	--	--	--	--	--	--
chr2	239455037	239455055	5	0.9557	0.78535	0.283222068110418	0.170348	0.015	0.0274695	--	--	--	LINC01107	--	--	--	LINC01107	--	--
chr7	135289929	135290055	5	0.97457	0.86666	0.169299693287977	0.107906	0.00088	0.00574035	--	--	--	NUP205	--	--	--	NUP205	--	--
chr1	179942070	179942127	6	0.97123	0.85148	0.189840341669527	0.119753	1.20E-05	0.000613399	--	--	--	CEP350	--	--	--	CEP350	--	--
chr12	86160665	86160834	6	0.96787	0.83651	0.210430497158366	0.13136	1.10E-05	0.000582217	--	--	--	--	--	--	--	--	--	--
chr14	102499389	102499473	5	0.9766	0.87641	0.1561618321364	0.100193	0.0043	0.0132653	--	--	DYNC1H1	DYNC1H1	--	--	--	DYNC1H1	--	--
chr1	208572724	208572736	5	0.97657	0.87628	0.156331527858909	0.100291	1.10E-05	0.000582217	--	--	--	--	--	--	--	--	--	--
chr6	138770674	138770754	5	0.97251	0.85741	0.181727841482017	0.115104	0.0011	0.00630572	--	--	--	NHSL1	--	--	--	NHSL1	--	--
chr21	19867753	19867817	5	0.96823	0.83837	0.207762703094325	0.129858	2.70E-05	0.000963074	--	--	--	--	--	--	--	--	--	--
chr9	115839448	115839628	24	0.24321	0.051871	2.22920246068862	0.191341	7.60E-14	4.06E-10	--	--	--	--	--	chr9_115838352_115839759	chr9	--	--	--
chr21	35286100	35286177	5	0.96653	0.83103	0.217913953847784	0.1355	5.80E-05	0.00144364	--	--	--	ATP5O	--	--	chr21	ATP5O	--	--
chr3	182144031	182144131	5	0.94773	0.75559	0.326872498211911	0.192145	0.00014	0.00220205	--	--	--	--	--	--	--	--	--	--
chr5	99614182	99614276	5	0.97356	0.86262	0.174544728631345	0.110935	0.00043	0.00394987	--	--	--	--	--	--	--	--	--	--
chr12	123851186	123851221	5	0.9638	0.81952	0.233954643029883	0.144272	0.00043	0.00394987	MIR8072,SBNO1	MIR8072,SBNO1	--	--	--	--	chr12	--	--	--
chr18	75314907	75314942	5	0.9641	0.8208	0.232152064910424	0.1433	6.00E-04	0.00471286	--	--	--	--	--	--	--	--	--	--
chr18	9563207	9563518	5	0.96324	0.81725	0.23711783144583	0.145987	0.0016	0.0077225	--	--	PPP4R1	PPP4R1	--	--	--	PPP4R1	--	--
chr1	12063588	12063635	5	0.97107	0.85143	0.18968737254316	0.119639	0.00048	0.00417606	--	--	--	MFN2	--	--	--	MFN2	--	--
chr3	115159119	115159286	7	0.95832	0.79709	0.265764848666678	0.161227	6.10E-05	0.00149254	--	--	--	--	--	--	--	--	--	--
chr18	57671820	57672013	5	0.95098	0.76829	0.307764024399366	0.182688	0.00093	0.00589187	--	--	--	--	--	--	--	--	--	--
chr18	19279040	19279160	5	0.97379	0.86396	0.172646166019261	0.10983	0.0015	0.00754874	--	--	--	ABHD3	--	--	--	ABHD3	--	--
chr11	68594007	68594019	5	0.96728	0.83491	0.212312880125328	0.132367	0.00043	0.00394987	--	--	--	CPT1A	--	--	--	CPT1A	--	--
chr1	8255837	8255892	5	0.96003	0.80427	0.255399582136839	0.155767	4.60E-06	0.000365793	--	--	--	--	--	--	--	--	--	--
chr12	118242126	118242143	5	0.95345	0.77809	0.293220245655016	0.175362	7.00E-06	0.000466817	--	--	--	KSR2	--	--	--	KSR2	--	--
chr6	70143296	70143355	5	0.95671	0.79096	0.274476940791124	0.165754	5.10E-05	0.00133666	--	--	--	--	--	--	--	--	--	--
chr7	96767565	96767694	5	0.97586	0.87395	0.159123445659937	0.101913	0.00035	0.00358946	--	--	--	SDHAF3	--	--	--	SDHAF3	--	--
chr4	10913067	10913103	5	0.97358	0.86346	0.173170185353773	0.110119	0.00083	0.00555725	--	--	--	--	--	--	--	--	--	--
chr3	188973111	188973295	5	0.97037	0.84895	0.192855361822849	0.121413	0.0016	0.0077225	--	--	--	TPRG1	--	--	--	TPRG1	--	--
chr2	240090321	240090344	7	0.97501	0.87006	0.164302121918246	0.104956	0.0014	0.00722879	--	--	--	HDAC4	--	--	--	HDAC4	--	--
chr1	240986903	240986951	5	0.97127	0.853	0.187326659676902	0.118268	0.00079	0.00541166	RFKP1	--	RFKP1	RGS7	--	chr1_240986654_240986909	chr1	RFKP1,RGS7	RFKP1	chr1_240986654_240986909
chr17	524998	525222	5	0.9645	0.82344	0.228117706545017	0.141064	0.00048	0.00417606	--	--	--	VPS53	--	--	--	VPS53	--	--
chr20	57368664	57368825	5	0.96922	0.84388	0.199786313493623	0.12534	0.00029	0.00324656	--	--	--	--	--	--	--	--	--	--
chr7	148298042	148298185	6	0.97216	0.85703	0.181848068755229	0.115134	0.00064	0.00488759	--	--	--	C7orf33	--	--	--	C7orf33	--	--
chr13	37824619	37824739	10	0.96419	0.82219	0.229845642014788	0.141996	7.90E-07	0.000132643	--	--	--	--	--	--	--	--	--	--
chr5	65005439	65005456	5	0.97397	0.86535	0.170593571310921	0.108615	0.00023	0.00289303	--	--	--	SGTB	--	--	--	SGTB	--	--
chr4	6884375	6884386	5	0.96713	0.83481	0.212261945077108	0.132321	7.90E-07	0.000132643	--	--	KIAA0232	--	--	--	--	KIAA0232	--	--
chr4	4611234	4611360	5	0.97483	0.86934	0.165230122797282	0.105498	0.003	0.0109413	--	--	--	STX18-AS1	--	--	--	STX18-AS1	--	--
chr12	111977333	111977379	5	0.96254	0.81533	0.239462395768058	0.147209	0.0017	0.00799081	--	--	--	ATXN2	--	--	--	ATXN2	--	--
chr12	128219992	128220010	5	0.96812	0.83918	0.20620558802975	0.128939	2.40E-05	0.000902082	--	--	--	--	--	--	--	--	--	--
chr12	89660508	89660567	5	0.96088	0.80846	0.249179874970609	0.152425	0.00026	0.00306561	--	--	--	--	--	--	--	--	--	--
chr19	42589240	42589265	5	0.96144	0.81085	0.245761773542267	0.150587	0.015	0.0274695	--	--	--	--	POU2F2	--	--	--	--	--
chr4	1230773	1230830	5	0.96443	0.82348	0.227942917373987	0.140947	1.50E-05	0.000703595	--	--	--	CTBP1	--	--	chr4	CTBP1	--	--
chr13	68452555	68452816	5	0.97017	0.8484	0.193492947738274	0.121768	0.003	0.0109413	--	--	--	--	--	--	--	--	--	--
chr4	60360692	60360741	5	0.96082	0.8085	0.249018408152802	0.152318	0.0097	0.0212405	--	--	--	--	--	--	--	--	--	--
chr9	74706927	74706962	8	0.96896	0.84315	0.200647794802295	0.125809	9.60E-06	0.000556458	--	--	--	--	--	--	--	--	--	--
chr4	48617032	48617094	5	0.9686	0.84161	0.202749156122181	0.126993	0.00035	0.00358946	--	--	--	FRYL	--	--	--	FRYL	--	--
chr7	69816185	69816320	5	0.96365	0.82051	0.231988334524928	0.143137	0.0026	0.0101051	--	--	--	AUTS2	--	--	--	AUTS2	--	--
chr21	46936485	46936525	5	0.97127	0.85359	0.186329126457985	0.117676	0.011	0.0225433	--	--	--	SLC19A1	--	--	--	SLC19A1	--	--
chrX	2835419	2835599	5	0.91329	0.645	0.501773876157487	0.268294	0.0015	0.00754874	--	--	--	ARSD	--	--	chrX	ARSD	--	--
chr4	173711780	173711818	5	0.9684	0.84103	0.203445816217558	0.127364	0.0022	0.00917816	--	--	--	GALNTL6	--	--	--	GALNTL6	--	--
chr17	18552342	18552424	5	0.9508	0.7694	0.30540807364582	0.181406	7.00E-06	0.000466817	--	--	--	--	--	--	--	--	--	--
chr18	34343361	34343453	8	0.97293	0.86123	0.175937435186839	0.111704	4.10E-05	0.0012077	--	--	--	FHOD3	--	--	--	FHOD3	--	--
chr13	104622696	104622760	5	0.96413	0.82277	0.228738496654362	0.141363	0.00033	0.00347885	--	--	--	--	--	--	--	--	--	--
chr19	44401091	44401203	5	0.97325	0.86272	0.17391803794015	0.110532	0.00079	0.00541166	--	--	--	LOC100505715	--	--	--	LOC100505715	--	--
chr12	84698802	84698816	6	0.97133	0.85406	0.185624094058005	0.117272	3.10E-06	0.000288776	--	--	--	--	--	--	--	--	--	--
chr9	86068850	86068881	5	0.9465	0.75358	0.328841829571312	0.192926	0.002	0.00873245	--	--	--	FRMD3	--	--	--	FRMD3	--	--
chr19	38616538	38616580	5	0.97581	0.87467	0.157861455741989	0.101141	0.0031	0.0110716	--	--	--	SIPA1L3	--	--	--	SIPA1L3	--	--
chr4	11788390	11788451	7	0.95433	0.78343	0.284683850712751	0.170905	3.60E-06	0.000316494	--	--	--	--	--	--	--	--	--	--
chr9	140729825	140729892	5	0.9638	0.82193	0.229718269644313	0.141866	0.00026	0.00306561	--	--	EHMT1	--	--	chr9_140728478_140729896	chr9	EHMT1	--	--
chr1	44599887	44599941	5	0.9749	0.8707	0.16307851921051	0.1042	0.00037	0.0036902	--	--	KLF17	--	--	--	--	KLF17	--	--
chr7	158802674	158802768	8	0.9711	0.85353	0.186178004063153	0.117563	2.30E-05	0.000888476	--	--	--	LINC00689	--	--	--	LINC00689	--	--
chr20	59980037	59980184	5	0.97314	0.8628	0.173621195595766	0.110343	0.00048	0.00417606	--	--	--	CDH4	--	--	--	CDH4	--	--
chr13	108936339	108936474	8	0.96868	0.843	0.200487523989037	0.125674	3.10E-05	0.001037	--	--	--	TNFSF13B	--	--	--	TNFSF13B	--	--
chr2	104707187	104707371	5	0.96205	0.81491	0.239471141666774	0.147137	0.00093	0.00589187	--	--	--	--	--	--	--	--	--	--
chr7	145610915	145610948	5	0.96143	0.81238	0.243027099009128	0.149053	0.00057	0.00457701	--	--	--	--	--	--	--	--	--	--
chr2	115502527	115502666	7	0.96196	0.81466	0.23977883216888	0.147295	1.30E-06	0.000173739	--	--	--	DPP10	--	--	--	DPP10	--	--
chr17	66837399	66837417	5	0.97481	0.8706	0.163111030767621	0.104216	0.00041	0.00386338	--	--	--	--	--	--	--	--	--	--
chr11	104639252	104639522	5	0.97463	0.86981	0.164154335461155	0.104822	0.0015	0.00754874	--	--	--	--	--	--	--	--	--	--
chr10	35318505	35318872	5	0.96559	0.83005	0.218212491915851	0.135542	4.80E-05	0.0012968	--	--	CUL2	CUL2	--	--	--	CUL2	--	--
chr11	47308064	47308332	6	0.97047	0.85142	0.18881263613474	0.11905	0.0032	0.0113599	--	--	MADD	MADD	--	--	--	MADD	--	--
chr1	210917709	210917770	5	0.96451	0.8258	0.224003777640662	0.138706	8.60E-06	0.000521475	--	--	--	KCNH1	--	--	--	KCNH1	--	--
chr2	61776510	61776575	8	0.96753	0.83869	0.206168740894129	0.128841	1.90E-06	0.00021405	--	--	--	--	--	--	--	--	--	--
chr9	72516343	72516513	12	0.9725	0.86058	0.176388937858272	0.111917	5.60E-09	4.48E-06	--	--	--	C9orf135	--	--	--	C9orf135	--	--
chr15	85797180	85797322	5	0.94936	0.76594	0.309723882152218	0.183423	2.90E-05	0.000997071	DNM1P45	DNM1P45	--	--	ADAMTS7P4	--	chr15	--	--	--
chr4	17617644	17617670	5	0.9742	0.86827	0.16607424570402	0.105932	0.00023	0.00289303	--	--	--	MED28	--	--	chr4	MED28	--	--
chr11	77987964	77988084	5	0.97119	0.85475	0.184251049090729	0.116444	0.0019	0.00852054	--	--	--	GAB2	--	--	--	GAB2	--	--
chr7	67302595	67302621	5	0.97026	0.85072	0.18968702571316	0.119542	0.00035	0.00358946	--	--	--	--	--	--	--	--	--	--
chr11	22110660	22110722	5	0.96151	0.81358	0.241017647836111	0.14793	0.00017	0.00246521	--	--	--	--	--	--	--	--	--	--
chr12	48247397	48247508	7	0.97148	0.85615	0.18232071195464	0.115332	1.10E-06	0.000157284	--	--	--	VDR	--	--	--	VDR	--	--
chr14	105677206	105677300	5	0.97519	0.87298	0.159734730001361	0.102207	0.0024	0.0095845	--	--	--	BRF1	--	--	--	BRF1	--	--
chr4	12091706	12091746	5	0.9665	0.83457	0.211736670964268	0.131933	0.00023	0.00289303	--	--	--	--	--	--	--	--	--	--
chr18	37223208	37223224	5	0.96899	0.8453	0.197018327153655	0.123686	3.70E-05	0.00113318	--	--	--	MIR924HG	--	--	--	MIR924HG	--	--
chr7	147061856	147061872	5	0.97378	0.8666	0.168229633480598	0.107176	2.20E-05	0.00085724	--	--	--	CNTNAP2	--	--	--	CNTNAP2	--	--
chr9	140075127	140075245	5	0.96959	0.84798	0.193344580892813	0.121613	0.00093	0.00589187	--	--	ANAPC2	ANAPC2	--	chr9_140075158_140075375	chr9	ANAPC2	--	--
chr5	1087447	1087581	5	0.94834	0.76264	0.314402187113015	0.185703	7.00E-06	0.000466817	--	--	--	SLC12A7	--	chr5_1087533_1087909	chr5	SLC12A7	--	--
chr6	72933543	72933606	5	0.96203	0.81602	0.237477371847644	0.146007	0.00041	0.00386338	--	--	--	RIMS1	--	--	--	RIMS1	--	--
chr21	45379136	45379311	5	0.95185	0.77585	0.294956486235932	0.176004	3.10E-05	0.001037	--	--	--	AGPAT3	--	--	chr21	AGPAT3	--	--
chr3	183120158	183120199	5	0.97073	0.85318	0.186219931687043	0.117552	0.0016	0.0077225	--	--	--	MCF2L2	--	--	--	MCF2L2	--	--
chr5	80305705	80305753	5	0.95605	0.79217	0.271276004529446	0.163887	0.00093	0.00589187	--	--	--	RASGRF2	--	--	--	RASGRF2	--	--
chr2	242677718	242678103	6	0.95473	0.78707	0.27860084205199	0.167661	2.50E-05	0.000920258	--	--	--	D2HGDH	--	--	--	D2HGDH	--	--
chr5	37246882	37246974	5	0.97209	0.85925	0.17801194392363	0.11284	6.50E-06	0.000445668	--	--	--	C5orf42	--	--	--	C5orf42	--	--
chr7	285053	285120	5	0.97321	0.86427	0.171269060280622	0.108948	0.015	0.0274695	--	--	--	FAM20C	--	chr7_284872_285161	--	FAM20C	--	--
chr13	49632230	49632295	5	0.9491	0.76581	0.309573602774258	0.183294	0.00023	0.00289303	--	--	--	FNDC3A	--	--	--	FNDC3A	--	--
chr3	93854656	93854715	5	0.96088	0.81163	0.243534078606042	0.149246	0.0011	0.00630572	--	--	--	--	--	--	--	--	--	--
chr21	47601247	47601394	5	0.96539	0.83032	0.217444433653024	0.135063	0.0022	0.00917816	--	--	--	SPATC1L	--	--	chr21	SPATC1L	--	--
chr9	23694863	23694886	5	0.95923	0.80506	0.252780470582799	0.154175	4.80E-05	0.0012968	--	--	--	ELAVL2	--	--	--	ELAVL2	--	--
chr6	53626838	53626886	5	0.96441	0.82631	0.222963483013603	0.1381	0.00088	0.00574035	--	--	--	--	--	--	--	--	--	--
chr9	80041251	80041290	5	0.96427	0.82577	0.223697157468981	0.1385	0.00054	0.00445462	--	--	--	GNA14	--	--	--	GNA14	--	--
chr14	104267256	104267291	5	0.91404	0.65126	0.489023681612338	0.262787	9.50E-05	0.00184977	--	--	--	PPP1R13B	--	--	--	PPP1R13B	--	--
chr7	32993585	32993634	5	0.97137	0.85642	0.181702443131626	0.114945	0.00051	0.00432711	--	--	--	--	--	--	--	--	--	--
chr15	63899494	63899647	7	0.95855	0.80261	0.256154556613539	0.155941	2.00E-07	5.60E-05	--	--	--	--	HERC1	--	--	--	--	--
chr21	44450658	44450704	5	0.95704	0.79663	0.264669413530315	0.160407	9.20E-06	0.000540839	--	--	PKNOX1	--	--	--	--	PKNOX1	--	--
chr7	3010725	3010741	5	0.96273	0.81959	0.232228865603416	0.143143	0.00012	0.00204508	--	--	--	CARD11	--	--	--	CARD11	--	--
chr22	32567650	32567680	5	0.96482	0.82833	0.220054173213402	0.136488	0.00021	0.00278699	--	--	--	--	--	--	--	--	--	--
chr17	838037	838069	5	0.96932	0.84756	0.193657516453063	0.121755	0.0012	0.00665542	--	--	--	NXN	--	--	--	NXN	--	--
chr2	76921322	76921366	5	0.95781	0.80002	0.259703431161878	0.157796	3.50E-05	0.00110396	--	--	--	--	--	--	--	--	--	--
chr4	16871733	16871863	5	0.94871	0.7653	0.309941754496948	0.183413	5.10E-05	0.00133666	--	--	--	LDB2	--	--	--	LDB2	--	--
chr11	98125030	98125137	7	0.97047	0.85283	0.186425427131615	0.117635	3.10E-05	0.001037	--	--	--	--	--	--	--	--	--	--
chr7	44801064	44801117	5	0.97258	0.86216	0.173861294413863	0.110418	0.0033	0.0114924	--	--	ZMIZ2	--	--	--	--	ZMIZ2	--	--
chr2	201548330	201548379	5	0.9625	0.8191	0.232746946341262	0.143404	0.00071	0.00514861	--	--	--	--	--	--	--	--	--	--
chr18	72155841	72156019	5	0.94659	0.75768	0.321151014701437	0.188909	0.0028	0.0104586	--	--	--	--	--	--	--	--	--	--
chr1	67321761	67321874	5	0.9252	0.68578	0.432019435660252	0.239416	0.00035	0.00358946	--	--	--	WDR78	--	--	--	WDR78	--	--
chr8	40944503	40944586	5	0.97353	0.8665	0.168025687890228	0.107029	0.0017	0.00799081	--	--	--	--	--	--	--	--	--	--
chr13	54656519	54656581	5	0.97095	0.85506	0.183371346391072	0.115892	0.00033	0.00347885	--	--	--	--	--	--	--	--	--	--
chr12	128195147	128195156	5	0.97126	0.85645	0.181488523971968	0.114803	7.40E-05	0.00162621	--	--	--	--	--	--	--	--	--	--
chr18	12763224	12763260	5	0.97129	0.85661	0.181263589069405	0.114682	0.0019	0.00852054	--	--	--	--	--	--	--	--	--	--
chr16	25940175	25940428	5	0.97287	0.86367	0.171766859620655	0.109199	0.0019	0.00852054	--	--	--	HS3ST4	--	--	--	HS3ST4	--	--
chrX	49125736	49125934	9	0.43044	0.1178	1.86947261196086	0.312636	3.10E-08	1.57E-05	PPP1R3F	PPP1R3F	--	--	--	chrX_49125645_49127200	--	--	PPP1R3F	chrX_49125645_49127200
chr9	28784673	28784690	7	0.97052	0.85336	0.185603455689777	0.117168	0.00063	0.00488759	--	--	--	LINGO2	--	--	--	LINGO2	--	--
chr4	92428610	92428649	7	0.95936	0.80672	0.25000426508932	0.152639	3.40E-06	0.000303909	--	--	--	CCSER1	--	--	--	CCSER1	--	--
chr13	113253881	113253907	5	0.97537	0.87503	0.15661711935181	0.100335	0.0024	0.0095845	--	--	--	--	--	--	--	--	--	--
chr6	170337684	170337767	5	0.95914	0.80588	0.251176382830718	0.153263	3.40E-06	0.000303909	--	--	--	--	--	--	chr6	--	--	--
chr5	32072607	32072710	5	0.95521	0.79053	0.27299772733526	0.16467	1.80E-05	0.000774996	--	--	--	PDZD2	--	--	--	PDZD2	--	--
chr1	107854611	107854741	5	0.96679	0.83745	0.207199493813745	0.129341	0.0018	0.00826625	--	--	--	NTNG1	--	--	--	NTNG1	--	--
chr5	76691002	76691219	8	0.97008	0.85163	0.187876955674692	0.118456	2.90E-05	0.000997071	--	--	--	PDE8B	--	--	--	PDE8B	--	--
chr10	126496078	126496091	5	0.95929	0.80668	0.249970530198598	0.152613	0.00029	0.00324656	--	--	--	FAM175B	--	--	--	FAM175B	--	--
chr8	1856800	1856864	7	0.97529	0.87485	0.156795587758966	0.100432	0.00033	0.00347885	--	--	--	ARHGEF10	--	--	--	ARHGEF10	--	--
chr15	30021761	30021820	5	0.96427	0.82701	0.221532390002828	0.137252	0.00039	0.00378666	HMGN2P5	HMGN2P5	--	TJP1	--	--	--	TJP1	--	--
chr10	120801729	120801760	5	0.97327	0.86594	0.168573020512196	0.107332	0.0013	0.00690279	--	--	EIF3A	--	--	chr10_120801661_120802226	--	EIF3A	--	--
chr1	35800868	35800931	7	0.97519	0.87459	0.157076479203994	0.100596	0.00024	0.00298415	--	--	--	ZMYM4	--	--	--	ZMYM4	--	--
chr6	136146682	136146816	9	0.97217	0.8611	0.175027826683125	0.11107	0.00014	0.00220205	--	--	--	--	--	--	--	--	--	--
chr16	1786382	1786401	7	0.96864	0.84577	0.195695192314775	0.12287	0.00026	0.00306561	--	--	--	MAPK8IP3	MIR3177	--	--	MAPK8IP3	--	--
chr18	60559342	60559478	6	0.93497	0.71853	0.37987168136335	0.216445	1.40E-08	9.13E-06	--	--	--	PHLPP1	--	--	--	PHLPP1	--	--
chr1	32986813	32986844	5	0.92566	0.68862	0.426774298405987	0.237032	1.40E-06	0.00018013	--	--	--	--	--	--	--	--	--	--
chr20	32107673	32107751	8	0.97151	0.85835	0.178662806228716	0.11316	0.00013	0.00214151	--	--	--	CBFA2T2	--	--	--	CBFA2T2	--	--
chr11	57517763	57517774	5	0.96163	0.81674	0.235605018847626	0.144892	0.00018	0.00253588	--	--	--	TMX2-CTNND1,BTBD18	--	--	--	BTBD18,TMX2-CTNND1	--	--
chr1	234291992	234292079	5	0.97368	0.86806	0.165652943691143	0.105625	0.0013	0.00690279	--	--	--	SLC35F3	--	--	--	SLC35F3	--	--
chr12	93198075	93198123	5	0.9742	0.8704	0.162539426590109	0.103792	0.00051	0.00432711	--	--	--	EEA1	--	--	--	EEA1	--	--
chr15	48715377	48715583	5	0.94793	0.76414	0.310943544832532	0.183794	0.0014	0.00722879	--	--	--	FBN1	--	--	--	FBN1	--	--
chr6	107331874	107331895	5	0.96624	0.8359	0.209051217286094	0.130336	1.90E-05	0.000792719	--	--	--	--	--	--	--	--	--	--
chr2	196934977	196935022	5	0.96436	0.82808	0.219801659847375	0.136277	8.00E-06	0.000499157	DNAH7	DNAH7	--	--	--	--	chr2	--	--	--
chr6	152646233	152646315	9	0.97408	0.86996	0.163091195324101	0.104112	3.90E-07	8.58E-05	--	--	SYNE1	--	--	--	--	SYNE1	--	--
chr10	80708073	80708129	5	0.96729	0.8404	0.202872322146997	0.126893	0.00088	0.00574035	--	--	--	ZMIZ1-AS1	--	--	--	ZMIZ1-AS1	--	--
chr4	9604134	9604187	5	0.94522	0.75457	0.324995412766678	0.190653	3.70E-05	0.00113318	--	--	--	--	--	--	--	--	--	--
chr17	62766023	62766071	5	0.97239	0.86255	0.172926968005111	0.109847	0.00012	0.00204508	--	--	--	ARHGAP27P1-BPTFP1-KPNA2P3	--	--	--	ARHGAP27P1-BPTFP1-KPNA2P3	--	--
chr19	57509638	57509733	6	0.96817	0.84428	0.197538852352976	0.123891	1.80E-05	0.000774996	--	--	--	--	--	--	--	--	--	--
chr4	167762992	167763143	5	0.97483	0.87348	0.158375979852282	0.101345	0.00041	0.00386338	--	--	--	SPOCK3	--	--	--	SPOCK3	--	--
chr7	43068992	43069316	5	0.97187	0.86031	0.175906740541659	0.111562	0.0018	0.00826625	--	--	--	--	--	--	--	--	--	--
chr16	28742314	28742351	5	0.96867	0.8465	0.194495193546527	0.122167	0.002	0.00873245	--	--	--	EIF3C	--	--	--	EIF3C	--	--
chr16	89296250	89296465	5	0.967	0.83944	0.204088679246102	0.127553	0.0024	0.0095845	--	--	--	--	ZNF778	--	--	--	--	--
chr18	12735438	12735473	5	0.97429	0.8712	0.161347304176297	0.10309	8.40E-05	0.00173789	--	--	--	--	--	--	--	--	--	--
chr8	141275594	141275854	5	0.95997	0.81064	0.24392795581588	0.149334	0.00011	0.00194756	--	--	--	TRAPPC9	--	--	--	TRAPPC9	--	--
chr3	43634287	43634327	5	0.97087	0.8562	0.181330295422405	0.114666	0.00098	0.00601677	--	--	--	ANO10	--	--	--	ANO10	--	--
chr8	38315816	38316230	5	0.96705	0.83987	0.203424447828085	0.127182	0.00018	0.00253588	--	--	--	FGFR1	--	--	--	FGFR1	--	--
chr4	132644943	132644977	5	0.97019	0.8533	0.185214261361611	0.116897	0.0033	0.0114924	--	--	--	--	--	--	chr4	--	--	--
chr19	19288656	19288716	5	0.95062	0.77493	0.294802758115113	0.175694	0.00028	0.00320807	--	--	--	BORCS8,BORCS8-MEF2B	--	--	--	BORCS8,BORCS8-MEF2B	--	--
chr11	6261108	6261170	5	0.96369	0.82604	0.222357490521806	0.137651	0.00014	0.00220205	--	--	--	CNGA4	--	--	chr11	CNGA4	--	--
chr5	156979072	156979113	5	0.95083	0.77579	0.293521243494281	0.175041	7.40E-05	0.00162621	--	--	--	ADAM19	--	--	--	ADAM19	--	--
chr6	131619084	131619149	5	0.974	0.87019	0.162591334414815	0.103813	6.20E-05	0.00149254	--	--	--	--	--	--	--	--	--	--
chr1	245401591	245401763	5	0.9721	0.86179	0.173768373746593	0.11031	0.0011	0.00630572	--	--	--	KIF26B	--	--	--	KIF26B	--	--
chr1	80378097	80378128	7	0.96164	0.818	0.233396063906849	0.143636	1.30E-05	0.000643477	--	--	--	--	--	--	--	--	--	--
chr18	10104006	10104303	5	0.9655	0.83385	0.211488376368435	0.131653	0.00033	0.00347885	--	--	--	--	--	--	--	--	--	--
chr19	1187432	1187565	5	0.95733	0.80097	0.257268111907036	0.15636	0.0043	0.0132653	--	--	--	--	--	--	--	--	--	--
chr3	109128895	109128983	5	0.96969	0.85161	0.187330715436391	0.118076	0.00067	0.00499336	H3F3AP3,LINC01205	--	H3F3AP3,LINC01205	--	--	--	--	H3F3AP3,LINC01205	H3F3AP3,LINC01205	--
chr2	37460627	37460695	5	0.96681	0.83944	0.203805184943507	0.127372	0.0016	0.0077225	CEBPZ	CEBPZ	--	NDUFAF7	--	--	chr2	NDUFAF7	--	--
chr1	212364488	212364592	5	0.96459	0.83022	0.216422166731028	0.134372	3.50E-05	0.00110396	--	--	--	--	--	--	--	--	--	--
chr2	237052047	237052190	5	0.85694	0.51826	0.725518146428226	0.338677	2.30E-07	6.08E-05	--	--	--	--	--	--	--	--	--	--
chr9	109919441	109919581	5	0.96753	0.84272	0.199253030688943	0.124809	0.0013	0.00690279	--	--	--	--	--	--	--	--	--	--
chr1	156292822	156292835	5	0.96929	0.85024	0.189058234420899	0.11905	0.00067	0.00499336	--	--	--	CCT3	--	--	--	CCT3	--	--
chr22	43223464	43223534	5	0.96044	0.81368	0.239233959433085	0.146761	0.00079	0.00541166	--	--	--	ARFGAP3	--	--	--	ARFGAP3	--	--
chr3	69987146	69987399	5	0.96927	0.85019	0.189113308989191	0.119078	6.60E-05	0.00154115	--	--	MITF	MITF	--	--	--	MITF	--	--
chr10	27614004	27614083	5	0.96922	0.85006	0.189259500371615	0.119155	0.00011	0.00194756	--	--	--	ARMC4P1	--	--	--	ARMC4P1	--	--
chr11	61420482	61420536	5	0.96809	0.84526	0.195745996852153	0.122831	4.00E-05	0.00118583	--	--	--	--	--	--	--	--	--	--
chr5	21668700	21668866	5	0.94361	0.75101	0.329358589829544	0.192602	1.90E-05	0.000792719	--	--	--	--	--	--	--	--	--	--
chr17	19905814	19906090	9	0.96491	0.83219	0.213481431875615	0.132718	1.10E-06	0.000157284	--	--	--	--	--	--	--	--	--	--
chr5	177629718	177629967	5	0.96296	0.82423	0.224428896574637	0.138726	5.40E-05	0.00138185	HNRNPAB	HNRNPAB	--	--	--	--	chr5	--	--	--
chr16	84903315	84903355	5	0.96405	0.82874	0.218188416060447	0.135315	2.20E-05	0.00085724	--	--	--	CRISPLD2	--	--	--	CRISPLD2	--	--
chr4	70442361	70442774	6	0.9667	0.83971	0.203177073046826	0.126991	0.00036	0.00367088	--	--	--	--	--	--	--	--	--	--
chr21	40117543	40117573	6	0.96394	0.82832	0.218755126052064	0.135613	6.60E-06	0.000450846	--	--	--	LINC00114	--	--	--	LINC00114	--	--
chr10	12309486	12309541	5	0.96447	0.83059	0.215599861356422	0.133878	0.0019	0.00852054	--	--	--	--	--	--	--	--	--	--
chr6	152221016	152221154	7	0.96652	0.83908	0.203991218737182	0.127443	8.70E-06	0.000523326	--	--	--	ESR1	--	--	--	ESR1	--	--
chr4	111514342	111514519	8	0.96555	0.83509	0.209419280297443	0.130456	0.00026	0.00306561	--	--	--	--	--	--	--	--	--	--
chr4	87874974	87875008	5	0.96484	0.83216	0.213428776178606	0.13268	4.50E-05	0.00125187	--	--	--	AFF1	--	--	--	AFF1	--	--
chr17	69921488	69921569	7	0.96006	0.81288	0.240082178790339	0.14718	5.70E-05	0.00143819	--	--	--	--	--	--	--	--	--	--
chr2	75560166	75560214	7	0.95818	0.80548	0.250447933166999	0.152709	4.90E-05	0.00131673	--	--	--	--	--	--	--	--	--	--
chr9	21050476	21050509	5	0.97376	0.87038	0.161920832919546	0.103378	0.00039	0.00378666	--	--	--	--	--	--	--	--	--	--
chr11	34062043	34062133	5	0.96956	0.85217	0.186188917038118	0.117393	7.40E-05	0.00162621	--	--	--	--	--	--	--	--	--	--
chr2	44446950	44446997	5	0.95848	0.80688	0.248394197988573	0.151594	3.70E-06	0.000319856	--	--	--	PPM1B	--	--	--	PPM1B	--	--
chr6	151127585	151127618	5	0.95838	0.8065	0.248923268107754	0.151883	0.00011	0.00194756	--	--	--	PLEKHG1	--	--	--	PLEKHG1	--	--
chr3	88919042	88919122	5	0.96931	0.85117	0.187510832055001	0.118134	7.90E-05	0.0016908	--	--	--	--	--	--	--	--	--	--
chr6	16435942	16435973	7	0.96588	0.83679	0.206978350291059	0.129089	4.10E-06	0.000343158	--	--	--	ATXN1	--	--	--	ATXN1	--	--
chr1	47724815	47725022	5	0.96694	0.84124	0.200908921003596	0.125702	0.0021	0.00897308	--	--	--	STIL	--	--	--	STIL	--	--
chr10	72174741	72174913	5	0.97177	0.86186	0.173161357114092	0.10991	0.0038	0.0124491	--	--	--	EIF4EBP2	--	--	--	EIF4EBP2	--	--
chr20	60494817	60494834	5	0.96208	0.82153	0.227843604282628	0.140544	0.00067	0.00499336	--	--	--	CDH4	--	chr20_60494768_60495449	--	CDH4	--	--
chr7	78455483	78455626	5	0.97012	0.85494	0.182340039309061	0.115182	0.00022	0.00284254	--	--	--	MAGI2	--	--	--	MAGI2	--	--
chr13	94107027	94107343	12	0.96676	0.8408	0.201395113075789	0.125958	4.00E-07	8.71E-05	--	--	--	GPC6	--	--	--	GPC6	--	--
chr7	111077448	111077607	5	0.9741	0.87231	0.159228956782884	0.101792	0.00054	0.00445462	--	--	--	IMMP2L	--	--	--	IMMP2L	--	--
chr6	103998880	103998976	5	0.94561	0.7595	0.316195327634665	0.186106	0.0033	0.0114924	--	--	--	--	--	--	--	--	--	--
chr8	117819453	117819537	5	0.9734	0.86925	0.163261612663512	0.104149	6.00E-04	0.00471286	--	--	--	--	--	--	--	--	--	--
chr3	73913453	73913708	5	0.97074	0.85774	0.17854453924685	0.113009	0.00098	0.00601677	--	--	--	--	--	--	--	--	--	--
chr2	39142460	39142594	5	0.95207	0.78313	0.281815834604488	0.168942	0.00017	0.00246521	--	--	--	--	--	--	--	--	--	--
chr9	90474294	90474328	5	0.97308	0.86799	0.164879996764156	0.105086	2.70E-05	0.000963074	LOC392364	LOC392364	--	--	--	chr9_90474180_90474478	--	--	LOC392364	chr9_90474180_90474478
chr4	17416054	17416087	5	0.93794	0.73332	0.355052749665409	0.204614	7.50E-06	0.000483807	--	--	--	--	--	--	--	--	--	--
chr12	129402324	129402379	5	0.95561	0.79673	0.262331051933236	0.158877	0.00039	0.00378666	--	--	--	GLT1D1	--	--	--	GLT1D1	--	--
chr12	40354297	40354460	5	0.96746	0.84418	0.196651363813679	0.123285	0.00067	0.00499336	--	--	--	SLC2A13	--	--	--	SLC2A13	--	--
chr6	108982025	108982316	5	0.9639	0.82958	0.216502368296204	0.134322	4.50E-05	0.00125187	--	--	--	FOXO3	--	--	--	FOXO3	--	--
chr21	20319783	20319932	5	0.96754	0.84459	0.196070140692554	0.122957	0.0019	0.00852054	--	--	--	--	--	--	--	--	--	--
chr3	157501342	157501472	7	0.9485	0.77055	0.299759199230723	0.177952	3.40E-07	7.86E-05	--	--	--	--	--	--	--	--	--	--
chr13	110989764	110989878	5	0.97093	0.85902	0.176675566025144	0.111912	0.0028	0.0104586	--	--	--	COL4A2	--	--	--	COL4A2	--	--
chr2	224910118	224910270	5	0.96861	0.84916	0.189879483351486	0.11945	0.0017	0.00799081	--	--	--	--	--	--	--	--	--	--
chr4	32289806	32289896	5	0.95636	0.79993	0.257680031563956	0.15643	4.00E-05	0.00118583	--	--	--	--	--	--	--	--	--	--
chr2	46302218	46302284	9	0.96522	0.83516	0.20880519380051	0.130058	2.20E-05	0.00085724	--	--	--	PRKCE	--	--	--	PRKCE	--	--
chr18	6891267	6891543	5	0.96235	0.82352	0.224757999925552	0.138829	0.00021	0.00278699	--	--	--	ARHGAP28	--	--	--	ARHGAP28	--	--
chr1	1323660	1323774	5	0.97169	0.86238	0.172172401628587	0.10931	0.0011	0.00630572	--	--	--	CCNL2	--	--	chr1	CCNL2	--	--
chr3	158267775	158267944	5	0.96258	0.82448	0.223421950423316	0.138104	7.40E-05	0.00162621	--	--	--	LOC100996447	--	--	--	LOC100996447	--	--
chr15	22944571	22944737	5	0.94146	0.74617	0.335395442755898	0.195291	0.0038	0.0124491	--	--	--	CYFIP1	--	--	chr15	CYFIP1	--	--
chr7	117896628	117896814	5	0.96075	0.81736	0.233189428876003	0.143387	6.00E-04	0.00471286	--	--	--	--	--	--	--	--	--	--
chr9	102509635	102509702	5	0.96518	0.8352	0.20867630911648	0.129974	4.00E-05	0.00118583	--	--	--	LOC101928438	--	--	--	LOC101928438	--	--
chr1	100008946	100008992	5	0.97225	0.86502	0.168593840184975	0.107224	6.20E-05	0.00149254	--	--	--	--	--	--	--	--	--	--
chr4	152622449	152622557	5	0.97039	0.85706	0.179168477078527	0.11333	0.00043	0.00394987	--	--	GATB	GATB	--	--	--	GATB	--	--
chr7	21939541	21939649	5	0.97015	0.85613	0.180377946349883	0.11402	0.00014	0.00220205	--	--	DNAH11	DNAH11	CDCA7L	--	--	DNAH11	--	--
chr9	106332648	106332696	7	0.96648	0.84078	0.201011526424405	0.125695	0.00012	0.00204508	--	--	--	--	--	--	--	--	--	--
chr5	16968698	16968724	5	0.96796	0.84694	0.192687662828827	0.121021	0.00035	0.00358946	--	--	--	--	--	--	--	--	--	--
chr13	104946328	104946510	5	0.97143	0.86166	0.1729913281889	0.109773	0.00022	0.00284254	--	--	--	--	--	--	--	--	--	--
chr18	77170436	77170455	5	0.97256	0.86657	0.166470964356048	0.105995	0.0043	0.0132653	--	--	NFATC1	NFATC1	--	chr18_77170427_77171445	chr18	NFATC1	--	--
chr11	70142653	70142681	5	0.96043	0.81644	0.234333601972914	0.143984	0.00088	0.00574035	--	--	--	PPFIA1	--	--	--	PPFIA1	--	--
chr12	27015157	27015210	5	0.96605	0.8391	0.203255106249667	0.126947	5.70E-06	0.000412491	--	--	--	--	--	--	--	--	--	--
chr4	186933390	186933426	5	0.96555	0.83706	0.206019931500411	0.12849	0.00012	0.00204508	--	--	--	--	--	--	--	--	--	--
chr7	154787285	154787334	5	0.96341	0.82837	0.217874592591242	0.135041	3.10E-05	0.001037	--	--	--	PAXIP1	--	--	--	PAXIP1	--	--
chr8	24995075	24995093	5	0.9709	0.85954	0.175757930447599	0.111355	0.00031	0.00336962	--	--	--	--	--	--	--	--	--	--
chr2	53537333	53537533	7	0.97429	0.87424	0.156321869490476	0.10005	0.0033	0.0114924	--	--	--	--	--	--	--	--	--	--
chr7	77385540	77385593	5	0.97183	0.86357	0.170390842846552	0.108254	0.00013	0.00214151	--	--	--	RSBN1L	--	--	--	RSBN1L	--	--
chr7	157959516	157959554	5	0.96057	0.81722	0.233166239924001	0.143354	0.00057	0.00457701	--	--	--	PTPRN2	--	--	--	PTPRN2	--	--
chr9	108502226	108502411	5	0.97237	0.86595	0.167221657305053	0.10642	0.00098	0.00601677	--	--	--	TMEM38B	--	--	--	TMEM38B	--	--
chr2	4057730	4057766	5	0.97291	0.86837	0.163996467921906	0.104545	0.0015	0.00754874	--	--	--	--	--	--	--	--	--	--
chr16	78935754	78935809	5	0.90193	0.62817	0.521860423590152	0.273767	0.00048	0.00417606	--	--	--	WWOX	--	--	--	WWOX	--	--
chr16	79576147	79576168	5	0.96481	0.83434	0.209609447593862	0.130473	0.00018	0.00253588	--	--	--	--	--	--	--	--	--	--
chr7	152359908	152359954	8	0.9531	0.78875	0.273059490677375	0.164344	3.30E-07	7.79E-05	--	--	--	XRCC2	--	--	--	XRCC2	--	--
chr5	53730271	53730292	5	0.97377	0.87217	0.158971687660106	0.101601	0.029	0.0426639	--	--	--	--	--	--	--	--	--	--
chr22	43572909	43573043	5	0.95979	0.81449	0.236821795775197	0.145299	0.00071	0.00514861	--	--	--	TTLL12	--	--	--	TTLL12	--	--
chr4	149604671	149604879	5	0.96377	0.83038	0.214917197626758	0.133396	0.00017	0.00246521	--	--	--	--	--	--	--	--	--	--
chr10	109870037	109870174	9	0.97029	0.85739	0.178464413372021	0.112899	2.60E-06	0.000259405	--	--	--	--	--	--	--	--	--	--
chr2	151390625	151390666	7	0.96364	0.82992	0.215522005233871	0.133718	5.40E-07	0.000104057	--	--	--	--	--	--	--	--	--	--
chr22	46462649	46462745	5	0.96713	0.84419	0.196142087694763	0.122942	0.0013	0.00690279	--	--	--	--	--	--	--	--	--	--
chr1	114980022	114980155	5	0.96992	0.85588	0.180457221754321	0.114045	0.00021	0.00278699	--	--	--	TRIM33	--	--	--	TRIM33	--	--
chr12	42285210	42285303	5	0.97264	0.86751	0.165025535811761	0.105126	0.00064	0.00488759	--	--	--	--	--	--	--	--	--	--
chr3	183225639	183225709	5	0.96041	0.81713	0.233084805396685	0.143278	0.00083	0.00555725	--	--	--	KLHL6	--	--	--	KLHL6	--	--
chr2	221056628	221056698	5	0.97041	0.85802	0.177583140807935	0.112391	0.001	0.00601677	--	--	--	--	--	--	--	--	--	--
chr3	57358628	57358671	5	0.97347	0.87116	0.160198806152995	0.102305	0.0068	0.0172053	--	--	--	DNAH12	--	--	--	DNAH12	--	--
chr18	45021065	45021128	5	0.95375	0.79168	0.268693746520248	0.162073	8.40E-05	0.00173789	--	--	--	--	--	--	--	--	--	--
chr8	126919990	126920035	5	0.97308	0.86948	0.162405575752127	0.103602	6.60E-05	0.00154115	--	--	--	--	--	--	--	--	--	--
chr21	40032018	40032109	6	0.1361	0.028217	2.27003055137004	0.107884	5.40E-06	0.000401836	ERG	--	--	ERG	--	--	chr21	ERG	ERG	--
chr15	89122385	89122438	5	0.96277	0.8266	0.220001824292793	0.136173	1.60E-05	0.000726245	--	--	--	--	--	--	--	--	--	--
chr3	176942632	176942676	5	0.90953	0.64952	0.485747274835159	0.26001	5.10E-05	0.00133666	--	--	--	--	--	--	--	--	--	--
chr2	125468577	125468827	8	0.9569	0.80364	0.251818791117715	0.153252	9.40E-05	0.00184977	--	--	--	CNTNAP5	--	--	--	CNTNAP5	--	--
chr12	15999054	15999091	5	0.9577	0.80674	0.247470011992913	0.150958	5.40E-05	0.00138185	--	--	--	--	--	--	--	--	--	--
chr2	179772952	179772982	5	0.94801	0.77085	0.298452124481164	0.177164	0.00043	0.00394987	--	--	--	CCDC141	--	--	--	CCDC141	--	--
chr1	247257192	247257351	5	0.95391	0.79248	0.267478630419707	0.161423	0.00025	0.00302453	--	--	--	--	--	--	--	--	--	--
chr7	86415912	86416021	5	0.95782	0.80736	0.246542449016107	0.150454	0.0016	0.0077225	--	--	GRM3	--	--	chr7_86415620_86416112	--	GRM3	--	--
chr2	136681444	136681527	5	0.97359	0.8719	0.15915167099013	0.101687	0.0013	0.00690279	--	--	--	DARS	--	--	--	DARS	--	--
chr4	47094346	47094410	5	0.96209	0.82413	0.223299930041353	0.137952	4.50E-05	0.00125187	--	--	--	GABRB1	--	--	--	GABRB1	--	--
chr9	17311698	17311763	5	0.96695	0.84381	0.196523106288465	0.123141	0.00046	0.00410264	--	--	--	CNTLN	--	--	--	CNTLN	--	--
chr15	56018324	56018398	5	0.97093	0.86049	0.174208860711704	0.110443	0.00026	0.00306561	--	--	--	PRTG	--	--	--	PRTG	--	--
chr18	23824910	23825009	5	0.97145	0.86271	0.171264064095104	0.108742	0.00026	0.00306561	--	--	--	TAF4B	--	--	--	TAF4B	--	--
chr17	27784984	27785045	5	0.97083	0.86008	0.174747832702335	0.110754	0.00037	0.0036902	--	--	--	TAOK1	--	--	--	TAOK1	--	--
chr8	11882900	11883018	7	0.97335	0.87091	0.16043502858675	0.102433	0.00013	0.00214151	--	--	--	--	--	--	--	--	--	--
chr1	220254367	220254555	7	0.96399	0.83179	0.212798840035328	0.132198	0.00017	0.00246521	--	--	--	BPNT1	--	--	--	BPNT1	--	--
chr3	44619677	44619898	9	0.96473	0.83479	0.208711911822998	0.129939	0.00022	0.00284254	--	--	MPRIPP1	ZKSCAN7	--	chr3_44619873_44620267	chr3	ZKSCAN7,MPRIPP1	--	--
chr22	18145025	18145072	5	0.95454	0.79504	0.263778208032949	0.159506	0.00041	0.00386338	--	--	--	BCL2L13	--	--	--	BCL2L13	--	--
chr14	35096629	35096655	5	0.96213	0.8244	0.222887334735753	0.137735	0.00093	0.00589187	--	--	--	SNX6	--	--	--	SNX6	--	--
chr8	146069806	146069862	5	0.97069	0.85955	0.175429065779872	0.111143	0.0039	0.0125524	--	--	--	ZNF7	ZNF7	--	--	ZNF7	--	--
chr20	25967805	25967841	5	0.19276	0.042266	2.18923621705612	0.15049	0.00011	0.00194756	--	--	--	--	--	--	--	--	--	--
chr17	14605982	14606055	5	0.97264	0.86805	0.164127779067863	0.104581	0.0071	0.0176087	--	--	--	--	--	--	--	--	--	--
chr6	21714962	21715174	5	0.9715	0.86322	0.170485704702767	0.108279	0.00054	0.00445462	--	--	--	CASC15	--	--	--	CASC15	--	--
chr22	23605520	23605560	5	0.96671	0.84318	0.197242518445769	0.123528	0.00051	0.00432711	RN7SL263P	RN7SL263P	FBXW4P1	BCR	--	chr22_23605241_23605566	--	FBXW4P1,BCR	--	chr22_23605241_23605566
chr13	28152547	28152569	5	0.97134	0.86255	0.171368284504539	0.108794	0.00075	0.00529434	--	--	--	LNX2	--	--	--	LNX2	--	--
chr21	47001158	47001347	5	0.95988	0.81593	0.234408671397578	0.143951	5.30E-06	0.000396531	--	--	--	--	--	--	--	--	--	--
chr10	83866405	83866481	5	0.95974	0.8154	0.235135666179529	0.144337	0.001	0.00601677	--	--	--	NRG3	--	--	--	NRG3	--	--
chr22	32257299	32257442	9	0.96724	0.84548	0.194103280364024	0.12176	1.40E-05	0.000672682	--	--	DEPDC5	DEPDC5	--	--	--	DEPDC5	--	--
chr18	66120612	66120689	5	0.96537	0.83789	0.204321137795769	0.127481	0.00011	0.00194756	--	--	--	--	--	--	--	--	--	--
chr2	38970313	38970325	5	0.95154	0.7846	0.278306969101823	0.166942	0.00057	0.00457701	--	--	--	--	SRSF7	--	--	--	--	--
chr8	15420970	15421118	5	0.97027	0.8583	0.17690426794688	0.111967	0.0011	0.00630572	--	--	--	TUSC3	--	--	--	TUSC3	--	--
chr6	165107340	165107385	5	0.96704	0.8449	0.194794967464841	0.122144	0.00039	0.00378666	--	--	--	--	--	--	--	--	--	--
chr13	41293498	41293524	5	0.96833	0.85025	0.187611690606356	0.118081	6.00E-04	0.00471286	--	--	--	--	--	--	--	--	--	--
chr12	105733839	105734117	10	0.97166	0.86432	0.168886034176267	0.107335	2.30E-07	6.08E-05	--	--	--	C12orf75	--	--	--	C12orf75	--	--
chr19	30201247	30201447	5	0.7846	0.40366	0.958816702921008	0.380937	0.0011	0.00630572	--	--	--	C19orf12	--	--	--	C19orf12	--	--
chr16	30276108	30276194	7	0.96263	0.82721	0.218727758797393	0.135418	6.50E-06	0.000445668	--	--	--	--	--	--	--	--	--	--
chr2	110285765	110285844	5	0.96987	0.85681	0.178816065293015	0.113057	5.40E-05	0.00138185	--	--	--	--	--	--	--	--	--	--
chr1	12411432	12411636	5	0.96564	0.83935	0.202212913950527	0.126294	1.70E-05	0.000751865	--	--	--	VPS13D	--	--	--	VPS13D	--	--
chr5	14718645	14718749	5	0.96872	0.85203	0.185175498896791	0.116691	4.00E-05	0.00118583	--	--	--	ANKH	--	--	--	ANKH	--	--
chr7	20542615	20542827	5	0.97347	0.87217	0.15852715230166	0.101299	0.0024	0.0095845	--	--	--	--	--	--	--	--	--	--
chr2	168869796	168869902	5	0.95719	0.8062	0.247667541575249	0.150996	2.40E-06	0.000248425	--	--	--	STK39	--	--	--	STK39	--	--
chr1	119394300	119394325	5	0.9711	0.86211	0.171747906084129	0.108995	0.00098	0.00601677	--	--	--	--	--	--	--	--	--	--
chr1	246948232	246948323	5	0.93382	0.72428	0.36659694988914	0.209538	0.00088	0.00574035	--	--	--	--	--	--	--	--	--	--
chr22	36711117	36711318	5	0.97035	0.85901	0.175830287154332	0.111334	6.20E-05	0.00149254	--	--	--	MYH9	--	--	--	MYH9	--	--
chr4	178220511	178220607	5	0.97117	0.86249	0.17121612681996	0.108682	0.00012	0.00204508	--	--	--	--	--	--	--	--	--	--
chr1	73004334	73004519	5	0.97023	0.85856	0.176407829368234	0.111666	1.90E-05	0.000792719	--	--	--	--	--	--	--	--	--	--
chr3	181575373	181575459	5	0.96581	0.84036	0.200731907945718	0.12545	0.00035	0.00358946	--	--	--	--	--	--	--	--	--	--
chr14	83414616	83414653	5	0.95823	0.81043	0.241684401748469	0.147807	2.60E-06	0.000259405	--	--	--	--	--	--	--	--	--	--
chr3	42938223	42938294	5	0.96899	0.85345	0.183175142697926	0.115535	0.0011	0.00630572	--	--	--	--	--	--	--	--	--	--
chr19	20116919	20117005	5	0.96435	0.83449	0.208662090109582	0.12986	0.00098	0.00601677	--	--	ZNF682	--	--	--	--	ZNF682	--	--
chr13	55257371	55257500	5	0.96167	0.82386	0.223142715210824	0.137806	3.30E-05	0.00107189	--	--	--	--	--	--	--	--	--	--
chr6	44703870	44704009	7	0.96958	0.85607	0.179631170741823	0.113513	1.70E-06	0.000201664	--	--	--	--	--	--	--	--	--	--
chr17	60431502	60431532	5	0.96657	0.84369	0.196161215932768	0.122877	0.00012	0.00204508	--	--	--	--	--	--	--	--	--	--
chr18	70463919	70463994	6	0.97274	0.86949	0.161884808825012	0.103246	0.00016	0.00238532	--	--	--	NETO1	--	--	--	NETO1	--	--
chr2	4772417	4772508	6	0.97333	0.87205	0.15851816655646	0.101284	0.0079	0.0188717	--	--	--	--	--	--	--	--	--	--
chr18	65173946	65173953	5	0.96917	0.85451	0.181652372531727	0.114654	0.00023	0.00289303	--	--	DSEL	--	--	--	--	DSEL	--	--
chr12	9603257	9603267	5	0.85173	0.51767	0.718363452311644	0.334061	4.50E-05	0.00125187	--	--	--	--	--	--	chr12	--	--	--
chr8	108668216	108668260	5	0.97292	0.87035	0.160725503029111	0.102568	0.0031	0.0110716	--	--	--	--	--	--	--	--	--	--
chr17	20547401	20547585	7	0.96398	0.83336	0.210063360156124	0.130624	3.40E-05	0.00109344	--	--	--	--	--	--	--	--	--	--
chr5	99255448	99255535	5	0.96461	0.83592	0.206580887671078	0.128694	0.00019	0.00260911	--	--	--	--	--	--	--	--	--	--
chr10	105209522	105209553	5	0.97173	0.86536	0.167255073705386	0.106374	0.00014	0.00220205	--	--	CALHM2	--	--	--	--	CALHM2	--	--
chr19	8473132	8473255	5	0.94337	0.75698	0.317568539029101	0.186389	0.00011	0.00194756	--	--	--	--	--	--	--	--	--	--
chr6	168435385	168435491	5	0.94975	0.77953	0.284943261172638	0.170216	5.10E-05	0.00133666	--	--	--	KIF25	--	--	chr6	KIF25	--	--
chr17	76212057	76212096	5	0.96933	0.8554	0.180388695076312	0.113928	0.00051	0.00432711	--	--	BIRC5	BIRC5	--	--	chr17	BIRC5	--	--
chr11	2415944	2416009	5	0.92068	0.68493	0.426743255244966	0.235751	2.10E-05	0.000838785	--	--	--	CD81	--	--	chr11	CD81	--	--
chr11	62690699	62690720	5	0.18433	0.040608	2.18245501158073	0.143727	4.60E-07	9.34E-05	CHRM1	CHRM1	--	--	--	--	chr11	--	--	--
chr10	23159543	23159634	5	0.96402	0.83385	0.209275194769642	0.130168	0.00079	0.00541166	--	--	--	--	--	--	--	--	--	--
chr5	23075156	23075310	5	0.97287	0.87043	0.160518756421389	0.102436	0.00019	0.00260911	--	--	--	--	--	--	--	--	--	--
chr13	114838878	114838989	5	0.96075	0.82097	0.22683156748476	0.139778	0.00014	0.00220205	--	--	--	RASA3	--	chr13_114838658_114839092	chr13	RASA3	--	--
chr12	25543777	25543832	5	0.96557	0.8401	0.200819785564004	0.125464	0.00025	0.00302453	--	--	--	--	--	--	--	--	--	--
chr12	37960122	37960323	5	0.96377	0.83289	0.210562922853003	0.130878	2.10E-05	0.000838785	--	--	--	--	--	--	--	--	--	--
chr17	6997469	6997539	5	0.93398	0.72614	0.363143929721241	0.207835	1.50E-08	9.35E-06	--	--	--	--	--	--	--	--	--	--
chr8	28440122	28440202	5	0.96376	0.83291	0.210513310792456	0.130847	0.0016	0.0077225	--	--	--	--	--	--	--	--	--	--
chr7	135172510	135172583	5	0.96531	0.83913	0.202097990692983	0.126178	0.00083	0.00555725	--	--	--	CNOT4	--	--	--	CNOT4	--	--
chr16	88986069	88986081	5	0.94476	0.76233	0.309532232398881	0.182432	2.60E-06	0.000259405	--	--	--	CBFA2T3	--	--	--	CBFA2T3	--	--
chr14	55059398	55059457	5	0.96886	0.8537	0.182559032397765	0.115163	0.00014	0.00220205	--	--	--	SAMD4A	--	--	--	SAMD4A	--	--
chr5	63583002	63583044	5	0.96211	0.82649	0.219204485757373	0.135619	0.0014	0.00722879	--	--	--	RNF180	--	--	--	RNF180	--	--
chr12	11169191	11169215	5	0.9696	0.8568	0.178431218722695	0.112797	4.00E-05	0.00118583	--	--	--	PRH1-PRR4,PRH1,PRH1-TAS2R14	--	--	--	PRH1-PRR4,PRH1-TAS2R14,PRH1	--	--
chr18	7462053	7462187	5	0.9567	0.80567	0.247877562104697	0.151024	0.0011	0.00630572	--	--	--	--	--	--	--	--	--	--
chr3	48377215	48377291	5	0.963	0.83005	0.214337554887006	0.132954	0.0021	0.00897308	--	--	--	--	--	--	--	--	--	--
chr14	81039326	81039335	5	0.95627	0.80406	0.250114855194919	0.152213	0.011	0.0225433	--	--	--	CEP128	--	--	--	CEP128	--	--
chr21	30948030	30948109	5	0.97136	0.86423	0.168590766258159	0.107133	0.00048	0.00417606	--	--	--	GRIK1	--	--	--	GRIK1	--	--
chr2	170732836	170732882	5	0.958	0.81064	0.240964290868025	0.147367	5.40E-05	0.00138185	--	--	--	UBR3	--	--	--	UBR3	--	--
chr17	72832361	72832377	5	0.95913	0.81501	0.234908609645228	0.144122	1.00E-04	0.00186643	--	--	TMEM104	TMEM104	--	chr17_72832055_72832650	--	TMEM104	--	--
chr2	125135047	125135176	5	0.96537	0.83959	0.20139701064178	0.125782	0.00067	0.00499336	--	--	--	CNTNAP5	--	--	--	CNTNAP5	--	--
chr8	48843067	48843298	5	0.96902	0.85456	0.181344652977807	0.114465	0.0023	0.00940244	--	--	PRKDC	PRKDC	--	--	--	PRKDC	--	--
chr1	26637690	26637754	5	0.96388	0.83373	0.209273298177452	0.130156	0.00025	0.00302453	--	--	--	UBXN11	--	--	--	UBXN11	--	--
chr7	9444246	9444260	5	0.9198	0.68306	0.429307887283665	0.236745	5.80E-05	0.00144364	--	--	--	--	--	--	--	--	--	--
chr12	130285282	130285310	7	0.96919	0.85531	0.180332111684948	0.113878	3.60E-06	0.000316494	--	--	--	TMEM132D	--	--	--	TMEM132D	--	--
chr22	32060729	32060742	5	0.95053	0.78313	0.279480345433702	0.167403	3.70E-05	0.00113318	--	--	--	--	--	--	--	--	--	--
chr6	7986027	7986080	5	0.9603	0.81969	0.228406780096366	0.14061	8.90E-05	0.00178388	PIP5K1P1	PIP5K1P1	--	BLOC1S5-TXNDC5	--	--	chr6	BLOC1S5-TXNDC5	PIP5K1P1	--
chr19	39798699	39798729	5	0.21406	0.048698	2.13608080592163	0.165365	0.0062	0.0163071	--	--	LRFN1	--	--	chr19_39797786_39799250	--	LRFN1	--	--
chr17	13765444	13765675	5	0.97217	0.86785	0.163762907509013	0.104312	0.002	0.00873245	--	--	--	--	--	--	--	--	--	--
chr19	36596686	36596726	5	0.94164	0.75208	0.324289474099141	0.189554	0.00021	0.00278699	--	--	--	--	WDR62	--	--	--	--	--
chr12	79667591	79667632	5	0.97057	0.86112	0.172617971470325	0.109457	0.00026	0.00306561	--	--	--	SYT1	--	--	--	SYT1	--	--
chr8	28656609	28656800	5	0.95495	0.79942	0.256471530645513	0.155529	0.00014	0.00220205	--	--	--	INTS9	--	--	--	INTS9	--	--
chr3	52652764	52652853	5	0.95514	0.80018	0.255387642337191	0.15496	4.20E-05	0.00120796	--	--	--	PBRM1	--	--	--	PBRM1	--	--
chr3	84884069	84884129	5	0.96286	0.82983	0.214510230785864	0.133029	0.0038	0.0124491	--	--	--	LINC00971	--	--	--	LINC00971	--	--
chr5	113402336	113402380	5	0.94781	0.77358	0.293047386288206	0.174229	0.00023	0.00289303	--	--	--	--	--	--	--	--	--	--
chr10	7371305	7371323	5	0.95693	0.80696	0.245916231885805	0.149962	0.00093	0.00589187	--	--	--	SFMBT2	--	--	--	SFMBT2	--	--
chr6	12831207	12831473	5	0.96387	0.83387	0.209016093405778	0.13	5.40E-05	0.00138185	--	--	--	PHACTR1	--	--	--	PHACTR1	--	--
chr3	126020358	126020497	5	0.86748	0.55191	0.652397470518596	0.315569	0.0016	0.0077225	--	--	--	--	--	--	--	--	--	--
chr10	93278673	93278689	5	0.96803	0.8507	0.186401304331451	0.117333	0.00048	0.00417606	--	--	--	HECTD2-AS1	--	--	--	HECTD2-AS1	--	--
chr9	140672196	140672235	5	0.96749	0.84852	0.189298084460304	0.118972	0.002	0.00873245	--	--	--	EHMT1	--	--	--	EHMT1	--	--
chr9	131885547	131885706	5	0.97305	0.87175	0.158599480535442	0.101304	3.10E-05	0.001037	--	--	--	PTPA	--	--	--	PTPA	--	--
chr12	1755093	1755123	5	0.9718	0.86645	0.16554293388722	0.105347	0.00067	0.00499336	--	--	WNT5B	--	--	chr12_1754997_1755243	--	WNT5B	--	--
chr3	162292521	162292812	5	0.96967	0.85766	0.177088012929114	0.11201	0.0027	0.0102877	--	--	--	--	--	--	--	--	--	--
chr14	53130233	53130305	5	0.96559	0.84101	0.199287780200232	0.124579	1.20E-05	0.000613399	--	--	--	ERO1A	--	--	--	ERO1A	--	--
chr1	92644530	92644574	5	0.96674	0.84567	0.193033135910856	0.121076	2.40E-05	0.000902082	--	--	--	KIAA1107	--	--	--	KIAA1107	--	--
chr19	12396226	12396365	5	0.96714	0.8473	0.190851875536173	0.119848	0.0041	0.0129205	--	--	--	ZNF44	RPS2P53	--	--	ZNF44	--	--
chr4	184507004	184507063	5	0.95227	0.79021	0.269134579692139	0.162059	0.00054	0.00445462	--	--	--	--	--	--	--	--	--	--
chr19	9272966	9273541	6	0.96578	0.84203	0.197822952741141	0.123742	0.00018	0.00253588	--	--	ZNF317	--	--	--	chr19	ZNF317	--	--
chr13	106446160	106446198	5	0.96477	0.83801	0.203217586866926	0.126757	0.0041	0.0129205	--	--	--	--	--	--	--	--	--	--
chr6	100269941	100270158	5	0.94918	0.77919	0.284706539864656	0.169985	0.00079	0.00541166	--	--	--	--	--	--	--	--	--	--
chr17	40696910	40697006	5	0.91973	0.68405	0.427108617976002	0.235679	0.00011	0.00194756	HSD17B1P1	HSD17B1P1	--	--	NAGLU	--	--	--	--	--
chr2	69860249	69860308	5	0.95227	0.79044	0.268714727274784	0.161824	7.90E-05	0.0016908	--	--	--	AAK1	--	--	--	AAK1	--	--
chr4	160940077	160940125	5	0.94353	0.75958	0.312866470416841	0.183949	0.00046	0.00410264	--	--	--	--	--	--	--	--	--	--
chr1	38003831	38003892	8	0.95036	0.78358	0.278393540468816	0.166773	7.70E-09	5.80E-06	--	--	--	SNIP1	--	--	--	SNIP1	--	--
chr12	106722651	106722716	5	0.95848	0.81367	0.236304528860926	0.144817	1.70E-05	0.000751865	--	--	--	TCP11L2	--	--	--	TCP11L2	--	--
chr11	12363096	12363231	5	0.96687	0.84665	0.191556234559102	0.120221	0.00016	0.00238532	--	--	--	MICALCL	--	--	--	MICALCL	--	--
chr2	110056765	110056829	5	0.96851	0.85338	0.182578645312449	0.115127	0.005	0.0144749	--	--	--	SH3RF3	--	--	--	SH3RF3	--	--
chr14	70744662	70744696	5	0.95936	0.8171	0.231559636373123	0.142256	3.50E-05	0.00110396	--	--	--	--	--	--	--	--	--	--
chr2	152722423	152722519	9	0.96394	0.83496	0.207236264571945	0.128983	2.00E-05	0.000823249	--	--	--	CACNB4	--	--	--	CACNB4	--	--
chr7	140202608	140202804	5	0.9608	0.82267	0.223922316797959	0.138127	0.0013	0.00690279	--	--	--	--	--	--	--	--	--	--
chr17	66064141	66064201	5	0.97009	0.85993	0.173899373023707	0.110153	8.90E-05	0.00178388	--	--	--	--	--	--	--	--	--	--
chr3	2630239	2630300	5	0.96708	0.84763	0.190200589427963	0.119452	0.0016	0.0077225	--	--	--	CNTN4	--	--	--	CNTN4	--	--
chr17	43282481	43282545	5	0.95703	0.80839	0.243512674246897	0.148645	0.014	0.0264198	--	--	--	--	--	--	--	--	--	--
chr7	143771435	143771523	5	0.95754	0.81034	0.240805398390411	0.147202	2.50E-05	0.000920258	OR2A25	--	OR2A25	--	--	--	--	OR2A25	OR2A25	--
chr3	124580597	124580703	5	0.97017	0.86044	0.173162974505625	0.109731	0.0045	0.0136079	--	--	--	ITGB5	--	--	--	ITGB5	--	--
chr1	3272925	3272961	5	0.92158	0.69022	0.417053129656494	0.231356	1.20E-07	4.00E-05	--	--	--	PRDM16	--	--	--	PRDM16	--	--
chr17	74932358	74932439	5	0.93053	0.71753	0.375013510805904	0.213006	0.00023	0.00289303	--	--	--	MGAT5B	--	--	--	MGAT5B	--	--
chr6	169974167	169974206	5	0.96874	0.8546	0.180860195842443	0.114143	0.0011	0.00630572	--	--	--	WDR27	--	--	--	WDR27	--	--
chr1	243313513	243313539	5	0.96023	0.82079	0.226366855977885	0.139441	8.90E-05	0.00178388	--	--	--	CEP170	--	--	--	CEP170	--	--
chr17	71271349	71271367	5	0.95542	0.8026	0.251453921234303	0.152823	0.00016	0.00238532	--	--	--	--	--	--	--	--	--	--
chr2	239347116	239347197	5	0.97217	0.8689	0.162018465329659	0.103273	0.0023	0.00940244	--	--	--	ASB1	--	--	--	ASB1	--	--
chr11	66919184	66919375	5	0.97247	0.87017	0.160356465331079	0.1023	0.0034	0.0116292	--	--	--	KDM2A	--	--	--	KDM2A	--	--
chr4	135593696	135593736	7	0.96573	0.84248	0.196977457018604	0.12325	3.10E-05	0.001037	--	--	--	--	--	--	--	--	--	--
chr10	95334416	95334472	5	0.95298	0.79368	0.263888485538827	0.159292	0.00033	0.00347885	--	--	--	FFAR4	--	--	--	FFAR4	--	--
chr1	150764879	150764984	5	0.97184	0.86758	0.163722018138246	0.104261	0.0013	0.00690279	--	--	--	--	--	--	--	--	--	--
chr7	157385664	157385755	5	0.96494	0.83942	0.201046401096486	0.125516	0.00093	0.00589187	--	--	--	PTPRN2	--	--	chr7	PTPRN2	--	--
chr9	89076370	89076572	5	0.96313	0.83226	0.210696241127038	0.130869	2.10E-05	0.000838785	--	--	--	--	--	--	--	--	--	--
chr2	164383450	164383483	5	0.96295	0.83156	0.211640527013037	0.131393	0.0022	0.00917816	--	--	--	--	--	--	--	--	--	--
chr8	18978234	18978294	5	0.9703	0.86128	0.171948542187425	0.109024	5.10E-05	0.00133666	--	--	--	--	--	--	--	--	--	--
chr2	1652517	1652562	5	0.97191	0.86804	0.163061199991768	0.103863	0.023	0.0365151	--	--	PXDN	--	--	chr2_1651995_1653401	--	PXDN	--	--
chr4	72952889	72952948	5	0.96573	0.84273	0.196549410943791	0.123001	2.50E-05	0.000920258	--	--	--	NPFFR2	--	--	--	NPFFR2	--	--
chr10	128215013	128215059	9	0.96606	0.84406	0.194767238120006	0.122002	8.30E-07	0.000136591	--	--	--	--	--	--	--	--	--	--
chrX	122867033	122867097	8	0.37529	0.10255	1.87167835678011	0.272738	1.20E-09	1.33E-06	THOC2	THOC2	--	--	--	chrX_122866199_122867097	--	--	THOC2	chrX_122866199_122867097
chr7	6225603	6225651	5	0.95993	0.82005	0.227217329226267	0.139883	9.50E-05	0.00184977	--	--	--	CYTH3	--	--	--	CYTH3	--	--
chr17	5251915	5251996	9	0.96052	0.82238	0.224010474969602	0.138141	1.00E-05	0.000558356	--	--	--	RABEP1	--	--	--	RABEP1	--	--
chr22	50458856	50459045	5	0.96761	0.85043	0.186233188606978	0.11718	7.40E-05	0.00162621	--	--	--	--	--	--	--	--	--	--
chr4	55221473	55221759	5	0.9722	0.86942	0.161199850600512	0.102782	0.00023	0.00289303	--	--	--	--	--	--	--	--	--	--
chr6	118073527	118073622	7	0.9475	0.77471	0.290469581102314	0.172796	5.50E-05	0.00140052	--	--	--	--	--	--	--	--	--	--
chr7	31440988	31441043	5	0.96481	0.83935	0.200972335890776	0.125465	0.00028	0.00320807	--	--	--	--	--	--	--	--	--	--
chr3	196494610	196494645	6	0.96022	0.82149	0.225121972218259	0.138735	4.80E-05	0.0012968	--	--	--	PAK2	--	--	--	PAK2	--	--
chr4	29836789	29836863	5	0.96318	0.83299	0.209506259275558	0.130194	0.00016	0.00238532	--	--	--	--	--	--	--	--	--	--
chr22	28529469	28529656	9	0.96994	0.86023	0.173173060395915	0.109709	4.10E-05	0.0012077	--	--	--	TTC28	--	--	--	TTC28	--	--
chr17	68356603	68356664	5	0.96546	0.84207	0.197276320751899	0.123389	0.00054	0.00445462	--	--	--	--	--	--	--	--	--	--
chr7	141907444	141907476	5	0.9464	0.77111	0.295513396241911	0.175284	0.00048	0.00417606	--	--	--	MGAM2	--	--	--	MGAM2	--	--
chr22	50318090	50318292	5	0.96399	0.8364	0.204825118733929	0.127586	6.00E-04	0.00471286	--	--	CRELD2	CRELD2	--	--	chr22	CRELD2	--	--
chr1	225140910	225141096	5	0.95872	0.81604	0.232469658100674	0.142685	0.0012	0.00665542	--	--	--	DNAH14	--	--	--	DNAH14	--	--
chr4	54437644	54437785	5	0.96624	0.84538	0.192781596599817	0.120862	0.00014	0.00220205	--	--	--	LNX1	--	--	--	LNX1	--	--
chr2	55304252	55304370	7	0.96973	0.85955	0.174001552816439	0.110183	0.00011	0.00194756	--	--	--	RTN4	--	--	--	RTN4	--	--
chr7	71279966	71280019	5	0.95479	0.80139	0.252678948949623	0.153406	0.00029	0.00324656	--	--	--	CALN1	--	--	--	CALN1	--	--
chrX	102611253	102611452	8	0.25212	0.060513	2.05879355305866	0.191605	3.30E-08	1.63E-05	TCEAL9	TCEAL9	TCEAL9	--	--	--	--	TCEAL9	TCEAL9	--
chr19	4462821	4462971	5	0.96387	0.83606	0.205232097728303	0.12781	0.00057	0.00457701	--	--	--	--	--	--	--	--	--	--
chr6	168959459	168959654	7	0.96484	0.8399	0.200072150967579	0.124933	2.10E-05	0.000838785	--	--	--	SMOC2	--	--	--	SMOC2	--	--
chr15	66103102	66103151	5	0.96455	0.83879	0.20154636430517	0.125759	0.0017	0.00799081	--	--	--	--	--	--	--	--	--	--
chr11	24920053	24920062	6	0.96297	0.83262	0.20983264035847	0.130356	6.70E-05	0.00155748	--	--	--	LUZP2	--	--	--	LUZP2	--	--
chr7	72134573	72134757	5	0.96743	0.85044	0.185947821573728	0.116985	0.00031	0.00336962	--	--	--	TYW1B	--	--	--	TYW1B	--	--
chr3	104528695	104528752	5	0.97222	0.87016	0.160002113004853	0.102057	0.0023	0.00940244	--	--	--	--	--	--	--	--	--	--
chr20	9533743	9533808	5	0.96328	0.83399	0.207925127226731	0.129293	0.00051	0.00432711	--	--	--	PAK5	--	--	--	PAK5	--	--
chr7	16760425	16760552	5	0.96941	0.85857	0.175171201504576	0.110842	0.00011	0.00194756	--	--	--	--	--	--	--	--	--	--
chr1	165871386	165871429	5	0.96513	0.8414	0.197931463883886	0.123731	0.00019	0.00260911	--	--	--	UCK2	--	--	--	UCK2	--	--
chr9	34285362	34285569	5	0.95407	0.7993	0.255358031238832	0.154769	0.00064	0.00488759	--	--	--	KIF24	--	--	--	KIF24	--	--
chr6	143925713	143925805	5	0.96903	0.85714	0.177010465870667	0.111893	0.00093	0.00589187	--	--	--	--	--	--	--	--	--	--
chr7	127413278	127413378	5	0.9663	0.84615	0.191557723777952	0.120151	0.00035	0.00358946	--	--	--	SND1	--	--	--	SND1	--	--
chr4	27787979	27788035	5	0.9484	0.77903	0.28381677610184	0.169372	0.00071	0.00514861	--	--	--	--	--	--	--	--	--	--
chr7	89973878	89973935	5	0.96399	0.83703	0.2037388493128	0.126965	0.00057	0.00457701	--	--	--	--	LOC101927446	--	chr7	--	--	--
chr18	24727091	24727230	5	0.9412	0.75439	0.319190768417213	0.186805	4.50E-05	0.00125187	--	--	--	CHST9	--	--	--	CHST9	--	--
chr7	74969859	74970062	5	0.96798	0.85296	0.182499152242771	0.115019	0.0019	0.00852054	--	--	SPDYE15P	SPDYE15P	--	--	--	SPDYE15P	--	--
chr4	76563708	76563864	5	0.96897	0.857	0.177156795130009	0.111972	0.0013	0.00690279	--	--	--	--	--	--	--	--	--	--
chr16	2667052	2667083	7	0.96976	0.86023	0.172905302383742	0.109533	6.20E-06	0.000435735	--	--	--	LOC652276	--	--	chr16	LOC652276	--	--
chr5	125590343	125590412	5	0.97214	0.87011	0.159966295301309	0.102034	0.0011	0.00630572	--	--	--	--	--	--	--	--	--	--
chr12	131977793	131977870	5	0.96743	0.85081	0.185320286321948	0.116628	7.90E-05	0.0016908	--	--	--	--	--	chr12_131977468_131977843	chr12	--	--	--
chr17	55381877	55381941	5	0.97243	0.87136	0.158325514493851	0.101072	0.0031	0.0110716	--	--	--	MSI2	--	--	--	MSI2	--	--
chr4	119065067	119065292	5	0.96447	0.83906	0.200962384256438	0.125407	0.00046	0.00410264	--	--	--	NDST3	--	--	--	NDST3	--	--
chr8	10928859	10928899	5	0.96777	0.85225	0.183387523293328	0.115523	0.0012	0.00665542	--	--	--	XKR6	--	--	chr8	XKR6	--	--
chr8	134533610	134533696	5	0.96935	0.8587	0.17486347705961	0.11065	0.0016	0.0077225	--	--	--	ST3GAL1	--	--	--	ST3GAL1	--	--
chr18	77221939	77221984	5	0.9627	0.83225	0.210069324975338	0.130447	0.00033	0.00347885	--	--	--	NFATC1	--	chr18_77221855_77222111	--	NFATC1	--	--
chr13	42353177	42353229	5	0.96153	0.82779	0.216067050348666	0.133744	4.50E-05	0.00125187	--	--	--	VWA8	--	--	--	VWA8	--	--
chr13	106542707	106542973	10	0.9593	0.81929	0.227607851141353	0.140009	2.60E-05	0.000946971	--	--	--	--	--	--	--	--	--	--
chr4	25674410	25674663	5	0.96689	0.84888	0.187791143338952	0.118011	0.00093	0.00589187	--	--	--	SLC34A2	--	--	--	SLC34A2	--	--
chr2	56144895	56144917	5	0.96682	0.84862	0.188128637544646	0.118204	0.00079	0.00541166	--	--	EFEMP1	--	--	--	--	EFEMP1	--	--
chr19	35768100	35768128	5	0.93915	0.7481	0.328124471050056	0.191055	0.00098	0.00601677	--	--	--	USF2	--	--	chr19	USF2	--	--
chr16	53148200	53148358	5	0.96795	0.85319	0.182065469848472	0.114763	0.0015	0.00754874	--	--	--	CHD9	--	--	--	CHD9	--	--
chr3	65772434	65772512	5	0.94294	0.7609	0.309459111599084	0.182035	0.0028	0.0104586	--	--	--	MAGI1	--	--	--	MAGI1	--	--
chr21	32667701	32667742	5	0.9665	0.84751	0.189539341337624	0.118994	0.00046	0.00410264	--	--	--	TIAM1	--	--	--	TIAM1	--	--
chr21	46768961	46769023	7	0.97189	0.86948	0.160640193959213	0.102413	5.90E-05	0.0014578	--	--	--	--	--	--	--	--	--	--
chr9	31400436	31400533	5	0.96237	0.83141	0.211031569566044	0.130967	5.70E-06	0.000412491	--	--	--	--	--	--	--	--	--	--
chr13	64442381	64442394	5	0.89202	0.61436	0.537991769662312	0.277658	3.10E-07	7.43E-05	--	--	--	--	--	--	--	--	--	--
chr10	26766611	26766627	5	0.95665	0.80984	0.240354293738785	0.14681	0.00041	0.00386338	--	--	--	APBB1IP	--	--	--	APBB1IP	--	--
chr7	14055577	14055677	9	0.94883	0.7817	0.279534587802551	0.16713	2.50E-07	6.47E-05	--	--	--	--	--	--	--	--	--	--
chr3	171587475	171587593	5	0.96104	0.8265	0.217581659973293	0.134537	0.0013	0.00690279	--	--	--	--	--	--	--	--	--	--
chr2	39882937	39883000	7	0.97164	0.86874	0.161497417293407	0.102902	3.10E-05	0.001037	--	--	--	--	--	--	--	--	--	--
chr19	21792411	21792510	5	0.94605	0.7721	0.293128720943312	0.173949	0.0034	0.0116292	--	--	--	--	--	--	--	--	--	--
chr5	134724629	134724645	5	0.95302	0.79678	0.25832505600679	0.156238	3.40E-06	0.000303909	--	--	H2AFY	--	--	--	--	H2AFY	--	--
chr12	60930348	60930752	5	0.97058	0.86444	0.167081300712486	0.10614	0.0028	0.0104586	--	--	--	--	--	--	--	--	--	--
chr14	35316318	35316365	5	0.96568	0.84471	0.193089068181485	0.120972	0.0034	0.0116292	--	--	--	BAZ1A	--	--	--	BAZ1A	--	--
chr7	98471032	98471049	5	0.95642	0.80929	0.240987530115923	0.147128	0.001	0.00601677	--	--	--	--	--	--	--	--	--	--
chr2	95731747	95731853	5	0.96806	0.85427	0.180404348834526	0.11379	0.00022	0.00284254	--	--	--	--	--	--	--	--	--	--
chr1	7210826	7210845	5	0.96277	0.8334	0.208182087964784	0.129366	0.00088	0.00574035	--	--	--	CAMTA1	--	--	--	CAMTA1	--	--
chr4	137362868	137362904	5	0.96657	0.84835	0.188214623785649	0.118213	4.80E-05	0.0012968	--	--	--	--	--	--	--	--	--	--
chr12	131517305	131517368	5	0.96973	0.86108	0.17143583677716	0.108644	0.00035	0.00358946	--	--	--	ADGRD1	--	chr12_131517267_131517624	--	ADGRD1	--	--
chr16	76031470	76031580	7	0.97014	0.86282	0.169133338024491	0.107311	0.00048	0.00417606	--	--	--	--	--	--	--	--	--	--
chr10	127817438	127817505	5	0.97129	0.86754	0.162971830190028	0.103747	8.40E-05	0.00173789	--	--	--	ADAM12	--	--	--	ADAM12	--	--
chr8	107445626	107446188	11	0.88075	0.58855	0.581567585743062	0.292199	1.70E-09	1.74E-06	--	--	--	OXR1	--	--	--	OXR1	--	--
chr15	25331670	25331751	5	0.97106	0.86666	0.164094320131628	0.104399	0.0019	0.00852054	SNORD116-19,SNORD116-20	SNORD116-19,SNORD116-20	SNORD116-19	--	SNORD116-18	--	--	SNORD116-19	SNORD116-19	--
chr2	109986757	109986789	5	0.96517	0.84299	0.195267556281611	0.122183	0.0023	0.00940244	--	--	--	SH3RF3	--	--	--	SH3RF3	--	--
chr7	9133460	9133483	5	0.97012	0.86288	0.169003275036722	0.107238	0.0065	0.0167597	--	--	--	--	--	--	--	--	--	--
chr5	158953544	158953695	5	0.9635	0.83651	0.203901879557816	0.126998	0.0039	0.0125524	--	--	--	--	--	--	--	--	--	--
chr15	43915365	43915501	5	0.95694	0.8116	0.237659605681411	0.145339	0.00025	0.00302453	--	--	--	--	--	--	--	--	--	--
chr4	1675986	1676213	5	0.94455	0.76775	0.29899056087123	0.176798	0.00012	0.00204508	--	--	--	FAM53A	--	--	--	FAM53A	--	--
chr13	100456064	100456096	5	0.9716	0.8692	0.160674315454582	0.102395	0.0016	0.0077225	--	--	--	CLYBL,LOC101927437	--	--	--	CLYBL,LOC101927437	--	--
chr3	96641498	96641717	6	0.96169	0.82983	0.212756102905802	0.131863	0.00023	0.00289303	--	--	--	EPHA6	--	--	--	EPHA6	--	--
chr14	63737114	63737279	5	0.96933	0.85997	0.172701569924826	0.109366	0.00075	0.00529434	--	--	--	RHOJ	--	--	--	RHOJ	--	--
chr6	36088508	36088700	5	0.18938	0.043427	2.12461978115523	0.145952	0.0012	0.00665542	--	--	--	--	--	--	--	--	--	--
chr14	93437180	93437216	5	0.9655	0.84469	0.192854287627281	0.120806	0.00039	0.00378666	--	--	--	ITPK1	--	--	--	ITPK1	--	--
chr4	56337962	56338188	5	0.9659	0.84631	0.190687620385871	0.119594	0.00035	0.00358946	--	--	--	CLOCK	--	--	--	CLOCK	--	--
chr18	11217731	11217892	5	0.97032	0.86406	0.1673291133776	0.106261	0.003	0.0109413	--	--	--	--	--	--	--	--	--	--
chr10	131275217	131275240	5	0.9416	0.75818	0.312573920160839	0.183422	0.0015	0.00754874	--	--	--	MGMT	--	--	--	MGMT	--	--
chr18	72590437	72590483	5	0.96743	0.85243	0.182575908934135	0.115	9.50E-05	0.00184977	--	--	--	ZNF407	--	--	--	ZNF407	--	--
chr6	107343637	107343683	5	0.95927	0.82081	0.224888631629042	0.138458	0.00013	0.00214151	--	--	--	--	--	--	--	--	--	--
chr22	46610981	46611074	5	0.96856	0.85699	0.176563053148905	0.111571	0.00048	0.00417606	--	--	PPARA	PPARA	--	--	chr22	PPARA	--	--
chr3	103902991	103903038	5	0.9604	0.82513	0.219013968355121	0.135263	0.00064	0.00488759	--	--	--	--	--	--	--	--	--	--
chr4	84222967	84223104	5	0.96811	0.85521	0.178892258164077	0.112906	0.0016	0.0077225	--	--	--	HPSE	--	--	--	HPSE	--	--
chr7	27994595	27994628	5	0.96875	0.85779	0.175499907946726	0.110962	0.00029	0.00324656	--	--	--	JAZF1	--	--	--	JAZF1	--	--
chr10	17657030	17657053	5	0.9616	0.82983	0.212621081610235	0.131767	0.00029	0.00324656	--	--	--	HACD1	--	--	chr10	HACD1	--	--
chr8	117690353	117690378	5	0.96437	0.84057	0.198218804190238	0.123793	0.00029	0.00324656	--	--	--	EIF3H	--	--	--	EIF3H	--	--
chr17	1311843	1311890	5	0.9721	0.8716	0.157438535158437	0.100504	0.00029	0.00324656	--	--	--	--	--	--	--	--	--	--
chr8	79082745	79082758	5	0.95873	0.81917	0.226961695668206	0.139559	8.90E-05	0.00178388	--	--	--	--	--	--	--	--	--	--
chr7	102450520	102450756	5	0.9696	0.86149	0.170555648772876	0.108107	0.00071	0.00514861	--	--	--	--	FAM185A	--	--	--	--	--
chr17	583216	583300	5	0.9644	0.84084	0.197800348875135	0.123556	2.10E-05	0.000838785	--	--	--	VPS53	--	--	--	VPS53	--	--
chr6	141225702	141225794	5	0.9625	0.83349	0.207621650465758	0.129016	0.00025	0.00302453	--	--	--	--	--	--	--	--	--	--
chr9	132635962	132636020	5	0.96373	0.83827	0.201214016318307	0.12546	0.0012	0.00665542	--	--	USP20	USP20	--	--	chr9	USP20	--	--
chr4	111571854	111571939	5	0.95844	0.81821	0.22821694985223	0.140231	6.60E-05	0.00154115	--	--	--	--	--	--	--	--	--	--
chr5	143194969	143195186	5	0.96573	0.84619	0.190638258461924	0.119544	0.0013	0.00690279	--	--	--	HMHB1	--	--	--	HMHB1	--	--
chr13	67383124	67383165	5	0.96162	0.83027	0.211886331296041	0.131352	0.0039	0.0125524	--	--	--	PCDH9	--	--	--	PCDH9	--	--
chr7	22897090	22897136	5	0.95826	0.8176	0.229022	0.140658	4.20E-05	0.00120796	--	--	--	--	SNORD93	--	--	--	--	--
chr9	106121988	106122057	5	0.95471	0.80454	0.246898420312235	0.150175	0.0019	0.00852054	--	--	--	--	--	--	--	--	--	--
chr1	27789383	27789407	5	0.97036	0.86474	0.166253656052086	0.10562	0.0028	0.0104586	--	--	--	WASF2	--	--	--	WASF2	--	--
chr4	26895743	26895788	5	0.96787	0.85471	0.179378282288513	0.113167	0.002	0.00873245	--	--	--	STIM2	--	--	--	STIM2	--	--
chr14	58699290	58699368	5	0.93533	0.73853	0.340818935416659	0.196796	0.0016	0.0077225	--	--	--	ACTR10	--	--	--	ACTR10	--	--
chr18	46896412	46896520	5	0.96835	0.85664	0.176839544730937	0.111703	0.001	0.00601677	--	--	--	DYM	--	--	--	DYM	--	--
chr6	18007603	18007657	5	0.95271	0.79741	0.256715434334589	0.155299	0.0036	0.0120395	--	--	--	--	--	--	--	--	--	--
chrX	48768162	48768280	5	0.40391	0.11692	1.78851213045688	0.286997	1.80E-06	0.000208162	--	--	--	SLC35A2	--	--	chrX	SLC35A2	--	--
chr16	7025210	7025403	5	0.96966	0.86211	0.169607011547845	0.107547	1.00E-04	0.00186643	--	--	--	RBFOX1	--	--	--	RBFOX1	--	--
chr12	26449761	26449826	5	0.96303	0.83603	0.204026028409024	0.127005	0.00033	0.00347885	--	--	--	--	--	--	--	--	--	--
chr2	40018310	40018657	5	0.96829	0.85668	0.176682787319393	0.111607	0.00028	0.00320807	--	--	--	--	--	--	--	--	--	--
chrX	147055668	147055732	5	0.95467	0.80479	0.246389745201756	0.149878	4.00E-05	0.00118583	--	--	--	--	--	--	--	--	--	--
chr14	65511381	65511443	5	0.93709	0.74468	0.331567002499763	0.192413	1.50E-05	0.000703595	MIR4706	MIR4706	MIR4706	MAX,CHURC1-FNTB,FNTB	MIR4706	--	--	MAX,CHURC1-FNTB,FNTB,MIR4706	MIR4706	--
chr6	17325744	17325961	5	0.95765	0.81576	0.231353711289938	0.141894	0.00017	0.00246521	--	--	--	--	--	--	--	--	--	--
chr11	39215522	39215617	7	0.97035	0.86502	0.165771723998666	0.105322	0.00013	0.00214151	--	--	--	--	--	--	--	--	--	--
chr16	473311	473344	7	0.96954	0.86181	0.169930581528607	0.107727	0.0026	0.0101051	--	--	--	--	--	--	chr16	--	--	--
chr6	96693290	96693333	5	0.96316	0.83667	0.203116772148983	0.126493	0.0038	0.0124491	--	--	--	--	--	--	--	--	--	--
chr4	109924881	109924913	5	0.96867	0.85835	0.174439221981415	0.110321	2.90E-05	0.000997071	--	--	--	COL25A1	--	--	--	COL25A1	--	--
chr12	69995844	69996024	5	0.96957	0.86203	0.169606982033797	0.107535	0.0023	0.00940244	--	--	--	--	CCT2	--	--	--	--	--
chr13	52876661	52876900	5	0.96836	0.85721	0.175894806996465	0.11115	0.00051	0.00432711	--	--	--	--	--	--	--	--	--	--
chr17	14633822	14633876	5	0.97117	0.86857	0.161081732959154	0.102607	0.00071	0.00514861	--	--	--	--	--	--	--	--	--	--
chr5	165040214	165040414	5	0.95372	0.80175	0.250413322906001	0.151962	0.00017	0.00246521	--	--	--	--	--	--	--	--	--	--
chr2	223622536	223622582	5	0.96767	0.85454	0.17936711147247	0.113131	8.90E-05	0.00178388	--	--	--	--	--	--	--	--	--	--
chr19	35324148	35324302	5	0.96449	0.84217	0.195654795876652	0.122317	0.00083	0.00555725	LINC01801	LINC01801	--	--	--	--	chr19	--	LINC01801	--
chr14	69153589	69153769	5	0.94531	0.77251	0.291233908204973	0.172795	0.00033	0.00347885	--	--	--	--	--	--	--	--	--	--
chr6	56074950	56075122	5	0.95787	0.81709	0.229334874231325	0.140775	3.10E-05	0.001037	--	--	--	COL21A1	--	--	--	COL21A1	--	--
chr7	82156192	82156278	7	0.95666	0.81264	0.235389898340812	0.144021	1.70E-05	0.000751865	--	--	--	--	--	--	--	--	--	--
chr1	236329012	236329139	5	0.96147	0.83061	0.211070602007099	0.130859	0.0019	0.00852054	--	--	--	GPR137B	--	--	--	GPR137B	--	--
chr3	88022251	88022387	5	0.96695	0.85184	0.182858814976675	0.115108	0.00033	0.00347885	--	--	--	HTR1F	--	--	--	HTR1F	--	--
chr1	150334796	150334881	6	0.96444	0.84202	0.195836986559794	0.122427	0.0062	0.0163071	RPRD2	RPRD2	--	--	--	--	chr1	--	--	--
chr20	37245767	37245878	5	0.39492	0.11371	1.79620129753805	0.281209	5.80E-08	2.40E-05	LOC391247	LOC391247	--	ARHGAP40	--	--	--	ARHGAP40	--	--
chr20	48465434	48465542	5	0.96237	0.83409	0.206388608237096	0.128284	0.00018	0.00253588	--	--	--	SLC9A8	--	--	--	SLC9A8	--	--
chr3	178968275	178968622	6	0.9625	0.83462	0.205667048376481	0.127881	0.00086	0.00572458	--	--	KCNMB3	KCNMB3	--	--	--	KCNMB3	--	--
chr10	16951135	16951180	8	0.96704	0.85229	0.182231160546219	0.114755	1.70E-06	0.000201664	--	--	--	CUBN	--	--	--	CUBN	--	--
chr4	127535904	127535958	5	0.9683	0.85729	0.175671	0.111016	6.00E-04	0.00471286	--	--	--	--	--	--	--	--	--	--
chr2	98953150	98953171	5	0.95747	0.81579	0.231029461794714	0.141678	2.90E-05	0.000997071	--	--	--	--	--	--	--	--	--	--
chr13	100315864	100316022	5	0.9451	0.77207	0.291735331518407	0.173031	0.00031	0.00336962	--	--	--	CLYBL	--	--	--	CLYBL	--	--
chr2	230198814	230198874	5	0.96481	0.84365	0.193600259628711	0.121151	0.0031	0.0110716	--	--	--	--	--	--	--	--	--	--
chr21	39380063	39380094	5	0.96924	0.86114	0.170606142134402	0.108101	0.00028	0.00320807	--	--	--	--	--	--	--	--	--	--
chr8	40075454	40075543	5	0.96613	0.84885	0.186707689362897	0.117277	0.00028	0.00320807	--	--	--	--	--	--	--	--	--	--
chr2	85255327	85255369	7	0.97138	0.86985	0.159269143645801	0.101528	6.60E-05	0.00154115	--	--	--	KCMF1	--	--	--	KCMF1	--	--
chr12	42680869	42681073	5	0.95972	0.82434	0.219374056986672	0.135385	0.00054	0.00445462	LOC727884	--	LOC727884	--	--	chr12_42680607_42680889	chr12	LOC727884	LOC727884	chr12_42680607_42680889
chr6	40647550	40647732	5	0.92265	0.70144	0.395463773251602	0.221216	0.00067	0.00499336	--	--	--	--	--	--	--	--	--	--
chr3	150902339	150902368	5	0.95873	0.82065	0.224357520526699	0.138084	0.003	0.0109413	--	--	--	MED12L	--	--	--	MED12L	--	--
chr5	129818715	129818801	5	0.93061	0.72541	0.359380056419716	0.205208	5.70E-06	0.000412491	--	--	--	--	--	--	--	--	--	--
chr1	1650138	1650233	7	0.9698	0.8635	0.167491075980043	0.106302	0.00023	0.00289303	--	--	--	CDK11A	--	--	--	CDK11A	--	--
chr11	76609714	76609745	5	0.96563	0.84703	0.189057430500157	0.1186	7.00E-05	0.00158692	--	--	--	ACER3	--	--	--	ACER3	--	--
chr9	87007808	87007872	5	0.95588	0.81027	0.238426789199468	0.145617	0.00075	0.00529434	--	--	--	--	--	--	--	--	--	--
chr5	139219194	139219394	5	0.97062	0.86691	0.163024362754306	0.103712	0.0043	0.0132653	--	--	--	PSD2	--	--	--	PSD2	--	--
chr2	114084372	114084508	5	0.94148	0.76035	0.30826678313064	0.181133	0.00021	0.00278699	--	--	--	--	--	--	--	--	--	--
chr3	58861889	58862022	5	0.95681	0.81376	0.233629100651023	0.143047	6.60E-05	0.00154115	--	--	--	C3orf67-AS1,C3orf67	--	--	--	C3orf67,C3orf67-AS1	--	--
chr8	14924550	14924724	5	0.95985	0.82503	0.218362387078318	0.134814	0.00079	0.00541166	--	--	--	SGCZ	--	--	--	SGCZ	--	--
chr20	56241516	56241588	5	0.96907	0.86077	0.170973084113088	0.108293	7.00E-05	0.00158692	--	--	--	PMEPA1	--	--	chr20	PMEPA1	--	--
chr11	35852361	35852498	5	0.94408	0.76913	0.295681650495254	0.17495	0.00029	0.00324656	--	--	--	--	--	--	--	--	--	--
chr4	129545627	129545834	5	0.96494	0.84451	0.192324731997753	0.120428	7.90E-05	0.0016908	--	--	--	--	--	--	--	--	--	--
chr6	6922087	6922114	5	0.9711	0.86897	0.160313495440677	0.102138	0.0023	0.00940244	--	--	--	--	--	--	--	--	--	--
chr21	44994480	44994585	5	0.96283	0.8364	0.203088032291382	0.12643	0.00025	0.00302453	--	--	--	HSF2BP	--	--	--	HSF2BP	--	--
chr1	102142712	102142811	9	0.94431	0.77	0.294402102386526	0.174319	4.70E-08	2.10E-05	--	--	--	--	--	--	--	--	--	--
chr6	145251749	145251862	5	0.9656	0.84715	0.188808234166782	0.118449	0.00054	0.00445462	--	--	--	--	--	--	--	--	--	--
chr11	86144514	86144527	5	0.96685	0.85206	0.182337057924012	0.11479	0.0011	0.00630572	--	--	--	--	--	--	chr11	--	--	--
chr15	80745104	80745186	5	0.95491	0.80714	0.242545832488817	0.147771	1.40E-05	0.000672682	--	--	--	ARNT2	--	--	--	ARNT2	--	--
chr8	82707074	82707249	8	0.91675	0.68521	0.41998215457467	0.231546	1.10E-06	0.000157284	--	--	--	--	--	--	--	--	--	--
chr11	122705596	122705622	5	0.96757	0.85507	0.178323507970591	0.112499	5.10E-05	0.00133666	--	--	--	--	--	--	--	--	--	--
chr2	153403521	153403542	5	0.97118	0.86953	0.159502908366913	0.101652	0.0012	0.00665542	--	--	--	FMNL2	--	--	--	FMNL2	--	--
chr1	16301137	16301173	5	0.93866	0.75169	0.320464870414616	0.186971	3.10E-05	0.001037	--	--	--	ZBTB17	--	--	chr1	ZBTB17	--	--
chr16	1187721	1187831	5	0.93405	0.73699	0.341854735986805	0.197055	2.70E-07	6.83E-05	--	--	--	--	--	--	--	--	--	--
chr8	38323142	38323369	12	0.14298	0.031957	2.1616094722772	0.11102	2.30E-08	1.28E-05	--	--	--	FGFR1	--	--	chr8	FGFR1	--	--
chr8	141011180	141011395	5	0.96832	0.85813	0.174287671342944	0.110194	0.00018	0.00253588	--	--	--	TRAPPC9	--	--	--	TRAPPC9	--	--
chr10	14640176	14640393	5	0.95994	0.82585	0.217064467347371	0.134092	0.0031	0.0110716	--	--	--	FAM107B	--	--	--	FAM107B	--	--
chr11	9279400	9279465	5	0.96907	0.86112	0.170386585241191	0.107954	0.015	0.0274695	--	--	--	DENND5A	--	--	--	DENND5A	--	--
chr2	35725421	35725445	5	0.95611	0.81172	0.236194448562384	0.144394	0.00023	0.00289303	--	--	--	--	--	--	--	--	--	--
chr6	10107058	10107184	5	0.96868	0.8596	0.172354672390698	0.109084	0.0031	0.0110716	--	--	--	--	--	--	--	--	--	--
chr12	79651556	79651570	7	0.96261	0.83597	0.2035002406831	0.126634	0.00018	0.00253588	--	--	--	SYT1	--	--	--	SYT1	--	--
chr6	139767133	139767424	5	0.96775	0.85592	0.177158443504318	0.111836	0.00075	0.00529434	--	--	--	--	--	--	--	--	--	--
chr20	8862381	8862544	5	0.94395	0.76937	0.295032867824302	0.174588	2.70E-05	0.000963074	--	--	PLCB1	--	--	--	--	PLCB1	--	--
chr19	33659057	33659183	5	0.9474	0.78109	0.278484881461233	0.16631	7.40E-05	0.00162621	--	--	--	WDR88	--	--	--	WDR88	--	--
chr6	4580258	4580332	5	0.96174	0.8328	0.207676855078308	0.128933	0.00016	0.00238532	--	--	--	--	--	--	--	--	--	--
chr2	122307408	122307451	5	0.96693	0.85281	0.181187095760203	0.114127	0.003	0.0109413	--	--	--	CLASP1	--	--	--	CLASP1	--	--
chr11	107979282	107979295	5	0.96844	0.8588	0.173340477782719	0.109639	0.00071	0.00514861	--	--	--	--	CUL5	--	--	--	--	--
chr8	103465367	103465432	9	0.9713	0.87028	0.158437319718399	0.10102	5.10E-05	0.00133666	--	--	--	--	--	--	--	--	--	--
chr15	24232521	24232690	5	0.92445	0.7081	0.384642175422621	0.216351	0.0015	0.00754874	--	--	--	--	--	--	--	--	--	--
chr8	118798540	118798693	7	0.97145	0.87098	0.157500151879108	0.100467	8.00E-05	0.00170297	--	--	--	--	--	--	--	--	--	--
chr11	47932499	47932541	5	0.96884	0.86051	0.171066472127572	0.108331	0.00083	0.00555725	--	--	--	--	--	--	--	--	--	--
chrX	99662959	99663047	10	0.2849	0.073266	1.95923986349891	0.211632	9.10E-11	1.91E-07	--	--	PCDH19	--	--	chrX_99661653_99665358	--	PCDH19	--	chrX_99661653_99665358
chr12	64333780	64334022	5	0.94298	0.76645	0.29903549304095	0.176533	0.00079	0.00541166	--	--	--	SRGAP1	--	--	--	SRGAP1	--	--
chr4	31731257	31731270	5	0.96837	0.85867	0.173454597357547	0.1097	0.00033	0.00347885	--	--	--	--	--	--	--	--	--	--
chr7	98444602	98444640	5	0.94893	0.7867	0.270488083855653	0.162232	7.90E-05	0.0016908	--	--	TMEM130	--	--	--	--	TMEM130	--	--
chr4	7985235	7985412	7	0.96538	0.84698	0.188769035289716	0.118393	1.20E-05	0.000613399	--	--	ABLIM2	ABLIM2	--	--	--	ABLIM2	--	--
chr9	80890247	80890349	7	0.9584	0.82061	0.223931173025541	0.137798	1.60E-05	0.000726245	--	--	--	--	--	--	--	--	--	--
chr16	67986685	67986719	5	0.95988	0.82612	0.216502698760243	0.133764	1.10E-05	0.000582217	--	--	--	SLC12A4	--	--	--	SLC12A4	--	--
chr7	100849861	100850056	5	0.94772	0.78261	0.276167338961413	0.165115	0.002	0.00873245	--	--	--	PLOD3	--	--	--	PLOD3	--	--
chr10	131543639	131543701	8	0.95932	0.82405	0.219280257821998	0.135262	2.10E-05	0.000838785	--	--	--	MGMT	--	--	--	MGMT	--	--
chr6	124651860	124652009	5	0.92227	0.70207	0.393574288163087	0.2202	0.0011	0.00630572	--	--	--	NKAIN2	--	--	--	NKAIN2	--	--
chr11	129801697	129801728	5	0.96783	0.85664	0.176064615293282	0.111196	0.0013	0.00690279	--	--	--	PRDM10	--	--	--	PRDM10	--	--
chr14	55957123	55957241	5	0.96023	0.82754	0.214550962362767	0.132689	0.0065	0.0167597	--	--	--	--	--	--	--	--	--	--
chr8	23020673	23020706	5	0.25348	0.063226	2.0032820653968	0.19025	2.60E-06	0.000259405	--	--	--	TNFRSF10D	--	--	chr8	TNFRSF10D	--	--
chr2	147314717	147314826	7	0.96891	0.86101	0.170332669409022	0.107904	0.0012	0.00665542	--	--	--	--	--	--	--	--	--	--
chr19	58795166	58795212	5	0.94386	0.76969	0.294295381129069	0.174162	0.00012	0.00204508	--	--	--	ZNF8-ERVK3-1,ZNF8	--	--	--	ZNF8-ERVK3-1,ZNF8	--	--
chr2	99280313	99280490	5	0.95708	0.81596	0.23014109101886	0.141122	2.10E-05	0.000838785	MGAT4A	MGAT4A	--	MGAT4A	--	--	--	MGAT4A	MGAT4A	--
chr12	78335942	78336066	5	0.96427	0.84293	0.194024334763727	0.121335	0.00031	0.00336962	--	--	--	NAV3	--	--	--	NAV3	--	--
chr11	66076283	66076333	6	0.95829	0.82043	0.224082067197534	0.137862	2.10E-05	0.000838785	--	--	--	--	--	--	--	--	--	--
chr2	193513977	193514016	5	0.96359	0.84033	0.197463431928181	0.123261	0.00011	0.00194756	--	--	--	--	--	--	--	--	--	--
chr16	85813156	85813273	5	0.96954	0.86359	0.166953882694928	0.105952	0.00023	0.00289303	--	--	EMC8	--	--	--	--	EMC8	--	--
chr22	22137934	22137970	5	0.96659	0.85197	0.182101438792048	0.114619	0.0036	0.0120395	--	--	--	MAPK1	--	--	--	MAPK1	--	--
chr3	98400502	98400565	5	0.97057	0.86778	0.16150293127218	0.102791	0.0018	0.00826625	--	--	--	--	--	--	--	--	--	--
chr10	70279619	70279864	5	0.96569	0.8486	0.186475459459919	0.117092	0.0022	0.00917816	SLC25A16	SLC25A16	--	SLC25A16	--	--	--	SLC25A16	--	--
chr7	68646531	68646650	5	0.96944	0.86335	0.167206067612673	0.106087	7.00E-05	0.00158692	--	--	--	--	--	--	--	--	--	--
chr7	43718733	43718815	7	0.96458	0.84434	0.192076834607067	0.120233	7.10E-05	0.00159931	--	--	--	COA1	--	--	--	COA1	--	--
chr13	27270505	27270562	5	0.94993	0.79075	0.264599554939149	0.159177	3.10E-07	7.43E-05	--	--	--	--	--	--	--	--	--	--
chr5	112228098	112228281	5	0.95196	0.7979	0.254693008554204	0.15406	0.00023	0.00289303	--	--	SRP19,ZRSR1	REEP5	--	--	--	ZRSR1,REEP5,SRP19	--	--
chr8	64088862	64088933	5	0.94702	0.78078	0.278478795967396	0.166237	4.80E-05	0.0012968	--	--	--	YTHDF3	--	--	--	YTHDF3	--	--
chr3	185580823	185581029	5	0.96479	0.84527	0.190802706610277	0.119518	0.0052	0.0147832	--	--	--	--	--	--	--	--	--	--
chr19	41684414	41684452	5	0.94453	0.77248	0.290099038768454	0.172054	2.50E-05	0.000920258	--	--	--	--	--	--	--	--	--	--
chr5	55203981	55204055	5	0.96488	0.84566	0.190271788446302	0.119219	0.00051	0.00432711	--	--	--	IL31RA	--	--	--	IL31RA	--	--
chr18	76835235	76835392	5	0.96426	0.84331	0.193359140542507	0.120951	0.00025	0.00302453	--	--	--	ATP9B	--	--	--	ATP9B	--	--
chr2	26004661	26004685	5	0.95278	0.80103	0.250286854468691	0.15175	0.00022	0.00284254	--	--	--	ASXL2	--	--	--	ASXL2	--	--
chr2	100163595	100163695	6	0.95709	0.81655	0.229113365601818	0.140533	3.40E-05	0.00109344	--	--	--	--	AFF3	--	--	--	--	--
chr18	77208036	77208109	5	0.9523	0.79938	0.252534654845482	0.15292	0.00011	0.00194756	--	--	--	NFATC1	--	--	chr18	NFATC1	--	--
chr13	30060356	30060374	5	0.96394	0.8422	0.194780473856535	0.121743	0.00041	0.00386338	--	--	--	MTUS2-AS1,MTUS2	--	--	--	MTUS2-AS1,MTUS2	--	--
chr7	98368225	98368309	5	0.95621	0.81347	0.233238351744846	0.14274	6.60E-05	0.00154115	--	--	--	--	--	--	--	--	--	--
chr18	34824800	34824823	5	0.94542	0.77586	0.285159035785907	0.169562	9.50E-05	0.00184977	--	--	CELF4	--	--	--	chr18	CELF4	--	--
chr1	15018640	15018838	5	0.9705	0.86798	0.161066412473379	0.102519	0.002	0.00873245	TBCAP2	--	TBCAP2	KAZN	--	--	--	KAZN,TBCAP2	TBCAP2	--
chr14	103373896	103373976	5	0.97081	0.86927	0.159384613711045	0.101535	0.00067	0.00499336	--	--	TRAF3	--	--	chr14_103373837_103374140	--	TRAF3	--	--
chr22	46859814	46859921	5	0.96743	0.8559	0.176715028803469	0.111527	0.0054	0.0150586	--	--	CELSR1	--	--	chr22_46859615_46860229	--	CELSR1	--	--
chr3	27381008	27381361	7	0.96008	0.82794	0.213628404593737	0.132136	0.0012	0.00665542	--	--	--	NEK10	--	--	--	NEK10	--	--
chr11	133409171	133409183	5	0.94694	0.78122	0.27754413245627	0.16572	1.60E-05	0.000726245	--	--	--	--	--	--	--	--	--	--
chr1	51085800	51085831	7	0.96816	0.85884	0.172856104296226	0.109327	9.60E-05	0.00185941	--	--	--	FAF1	--	--	--	FAF1	--	--
chr6	169719411	169719579	5	0.96487	0.8461	0.189506391992573	0.118767	4.20E-05	0.00120796	--	--	--	--	--	--	--	--	--	--
chr12	83324267	83324356	5	0.93806	0.75205	0.318851620467668	0.186011	8.90E-05	0.00178388	--	--	TMTC2	TMTC2	--	--	--	TMTC2	--	--
chr14	94558597	94558642	5	0.96563	0.84911	0.185519034861472	0.116523	0.00039	0.00378666	--	--	--	IFI27L1	--	--	--	IFI27L1	--	--
chr21	24367590	24367647	5	0.9693	0.86349	0.166763781194955	0.105808	0.00025	0.00302453	--	--	--	--	--	--	--	--	--	--
chr21	43749265	43749619	5	0.96981	0.86555	0.164084968084103	0.104258	0.0012	0.00665542	--	--	--	--	--	--	--	--	--	--
chr21	26734200	26734380	10	0.96669	0.85337	0.179881923797314	0.113324	4.10E-05	0.0012077	RPL13AP7	--	RPL13AP7	--	--	chr21_26734108_26734485	--	RPL13AP7	RPL13AP7	chr21_26734108_26734485
chr4	151424145	151424465	5	0.95849	0.8224	0.220923115691664	0.136091	0.0065	0.0167597	--	--	--	LRBA	--	--	--	LRBA	--	--
chr22	38338569	38338595	5	0.95233	0.80026	0.250992781034065	0.152074	6.20E-05	0.00149254	--	--	--	--	MICALL1,C22orf23	--	--	--	--	--
chr1	237148157	237148252	5	0.95291	0.80237	0.248072295884541	0.150541	0.00039	0.00378666	--	--	--	--	--	--	--	--	--	--
chr18	6038407	6038625	9	0.96913	0.86304	0.167262776390388	0.106088	2.60E-05	0.000946971	--	--	--	L3MBTL4	--	--	--	L3MBTL4	--	--
chr17	2547015	2547150	7	0.96244	0.83723	0.20107259584122	0.125216	3.90E-06	0.000332977	--	--	--	PAFAH1B1	--	--	--	PAFAH1B1	--	--
chr19	11114784	11114986	5	0.97085	0.86989	0.158415431306439	0.100965	0.00023	0.00289303	--	--	--	SMARCA4	--	--	--	SMARCA4	--	--
chr1	117796602	117796661	5	0.96979	0.86569	0.163821883128292	0.104098	0.0038	0.0124491	--	--	--	--	--	--	--	--	--	--
chr7	55842921	55843001	5	0.30788	0.081993	1.90879549972428	0.225888	8.00E-06	0.000499157	--	--	--	--	PSPHP1	--	--	--	--	--
chr6	151781184	151781253	5	0.95817	0.82141	0.222179132786511	0.136758	0.00054	0.00445462	--	--	--	ARMT1	--	--	--	ARMT1	--	--
chr16	76502096	76502264	5	0.96288	0.83894	0.198788377278235	0.12394	0.00041	0.00386338	--	--	--	CNTNAP4	--	--	--	CNTNAP4	--	--
chr14	47015355	47015596	5	0.9708	0.86976	0.158556747271105	0.101038	0.00093	0.00589187	--	--	--	--	--	--	--	--	--	--
chr15	44144537	44144573	5	0.96783	0.85802	0.1737423827967	0.109811	0.001	0.00601677	--	--	--	WDR76	--	--	--	WDR76	--	--
chr4	182437820	182437844	5	0.96987	0.86609	0.163274432634049	0.103773	0.0031	0.0110716	--	--	--	--	--	--	--	--	--	--
chr11	36127431	36127648	5	0.97056	0.86884	0.159726879037848	0.101719	0.00054	0.00445462	--	--	--	LDLRAD3	--	--	--	LDLRAD3	--	--
chr15	31166827	31166872	5	0.9702	0.86747	0.161468314175683	0.102733	0.00093	0.00589187	--	--	--	--	--	--	--	--	--	--
chr6	38384009	38384180	5	0.95731	0.8185	0.226003763019248	0.138811	0.0013	0.00690279	--	--	--	BTBD9	--	--	--	BTBD9	--	--
chr19	45641791	45641894	5	0.29191	0.076558	1.93089858779807	0.215351	6.30E-07	0.000114855	--	--	PPP1R37	PPP1R37	--	--	--	PPP1R37	--	--
chr2	125469089	125469220	5	0.88141	0.59916	0.556871952242173	0.282256	0.00018	0.00253588	--	--	--	CNTNAP5	--	--	--	CNTNAP5	--	--
chr4	148540408	148540451	5	0.9655	0.84916	0.185239845022588	0.11634	0.00079	0.00541166	--	--	--	TMEM184C	--	--	chr4	TMEM184C	--	--
chr21	43272626	43272823	5	0.96883	0.86213	0.168338110314756	0.106703	0.00035	0.00358946	--	--	--	PRDM15	--	--	chr21	PRDM15	--	--
chr4	15492660	15492772	5	0.96344	0.84137	0.195454444729842	0.122068	0.011	0.0225433	--	--	--	CC2D2A	--	--	--	CC2D2A	--	--
chr7	43304391	43304578	5	0.95063	0.79492	0.25807425472423	0.155712	0.00039	0.00378666	--	--	--	HECW1	--	--	--	HECW1	--	--
chr1	52171188	52171367	5	0.9596	0.82708	0.214406275609337	0.132514	0.0019	0.00852054	--	--	--	OSBPL9	--	--	--	OSBPL9	--	--
chr8	125509581	125509684	5	0.95121	0.797	0.255184157893236	0.154216	0.00037	0.0036902	--	--	--	TATDN1	--	--	--	TATDN1	--	--
chr1	183138934	183138948	5	0.96816	0.85971	0.171395402201092	0.108443	0.00035	0.00358946	--	--	--	--	--	--	--	--	--	--
chr5	55305680	55305788	5	0.96662	0.85374	0.179152070406028	0.112882	0.00067	0.00499336	--	--	--	--	--	--	--	--	--	--
chr10	114110299	114110313	5	0.95123	0.79723	0.254798215443181	0.154002	7.00E-06	0.000466817	--	--	--	GUCY2GP	--	--	--	GUCY2GP	--	--
chr17	58444429	58444480	7	0.96347	0.84171	0.194916487887032	0.121756	5.50E-05	0.00140052	--	--	--	USP32	--	--	--	USP32	--	--
chr2	239403832	239403929	5	0.9446	0.77467	0.286121664783199	0.169938	5.10E-05	0.00133666	--	--	--	--	--	--	--	--	--	--
chr11	43710036	43710077	5	0.9541	0.80737	0.240910503594001	0.14673	0.0023	0.00940244	--	--	--	HSD17B12	--	--	--	HSD17B12	--	--
chr2	219376252	219376416	5	0.95469	0.80947	0.238054734354973	0.145225	8.40E-05	0.00173789	--	--	--	USP37	--	--	--	USP37	--	--
chr3	13435803	13435917	5	0.93951	0.75799	0.309729702196557	0.18152	6.00E-04	0.00471286	--	--	--	NUP210	--	--	--	NUP210	--	--
chr2	146516634	146516811	5	0.91718	0.69091	0.408707102808249	0.226269	0.00071	0.00514861	--	--	--	--	--	--	--	--	--	--
chr5	19431749	19431820	5	0.96949	0.86515	0.164275728049151	0.104345	0.0036	0.0120395	--	--	--	--	--	--	--	--	--	--
chr20	5558677	5558699	5	0.96975	0.86621	0.162896042997785	0.103539	0.0019	0.00852054	--	--	--	GPCPD1	--	--	--	GPCPD1	--	--
chr9	124763410	124763519	5	0.91941	0.69748	0.398556509021944	0.221929	1.70E-06	0.000201664	--	--	--	TTLL11	--	--	--	TTLL11	--	--
chr1	100679332	100679372	5	0.95737	0.81946	0.224403069394404	0.13791	6.20E-05	0.00149254	--	--	BRI3P1	DBT	--	--	chr1	BRI3P1,DBT	--	--
chr7	72285023	72285111	7	0.94484	0.7759	0.284199316702793	0.168939	8.30E-07	0.000136591	--	--	--	TYW1B	--	--	--	TYW1B	--	--
chr1	115008564	115008590	6	0.96973	0.86624	0.162816323826297	0.103494	0.002	0.00873245	--	--	--	TRIM33	--	--	--	TRIM33	--	--
chr2	30394535	30394583	5	0.96997	0.86723	0.161525462616317	0.102741	0.00028	0.00320807	--	--	--	--	--	--	--	--	--	--
chr5	169221153	169221280	5	0.94872	0.7892	0.265591404929849	0.159524	0.00048	0.00417606	--	--	--	DOCK2	--	--	--	DOCK2	--	--
chr1	216638658	216638709	5	0.96577	0.85096	0.182588330777891	0.11481	0.00022	0.00284254	--	--	--	--	--	--	--	--	--	--
chr17	65408960	65408973	5	0.95543	0.81267	0.233480539739428	0.142767	0.00075	0.00529434	--	--	--	PITPNC1	--	--	--	PITPNC1	--	--
chr18	2882795	2882838	5	0.96617	0.85255	0.180492609954607	0.113615	0.00041	0.00386338	--	--	--	EMILIN2	--	--	--	EMILIN2	--	--
chr11	126391189	126391239	5	0.9693	0.86477	0.164626776357735	0.10453	0.0016	0.0077225	--	--	KIRREL3	KIRREL3	--	--	--	KIRREL3	--	--
chr3	9554845	9554886	5	0.96643	0.85361	0.179088162252707	0.112815	6.00E-04	0.00471286	--	--	--	LHFPL4	--	--	--	LHFPL4	--	--
chr15	69289546	69289749	5	0.96724	0.85675	0.174999621416173	0.110484	0.00022	0.00284254	--	--	--	NOX5	--	--	--	NOX5	--	--
chr3	68377149	68377215	5	0.96542	0.84975	0.184118257732516	0.11566	0.00016	0.00238532	--	--	--	FAM19A1	--	--	--	FAM19A1	--	--
chr12	57725530	57725570	6	0.96326	0.84158	0.194824838530924	0.121676	0.002	0.00873245	--	--	--	R3HDM2	--	--	--	R3HDM2	--	--
chr8	117964701	117964809	5	0.96347	0.8424	0.193734309010457	0.121068	0.00048	0.00417606	--	--	--	SLC30A8	--	--	--	SLC30A8	--	--
chr7	113197164	113197291	5	0.94842	0.78845	0.266506817666825	0.159973	0.00011	0.00194756	--	--	--	--	--	--	--	--	--	--
chr10	101363285	101363405	11	0.9707	0.87046	0.157247488305081	0.100244	0.00016	0.00238532	--	--	--	--	--	--	--	--	--	--
chrX	106871661	106871753	5	0.28656	0.075331	1.92752165645388	0.211233	0.00093	0.00589187	PRPS1	--	PRPS1	--	--	chrX_106871621_106871827	--	PRPS1	PRPS1	chrX_106871621_106871827
chr3	140185493	140185547	5	0.95484	0.81095	0.235646038568312	0.143894	0.0023	0.00940244	--	--	CLSTN2	--	--	--	--	CLSTN2	--	--
chr16	903729	903892	5	0.95551	0.81335	0.232394666898483	0.142164	0.00048	0.00417606	--	--	LMF1	--	--	--	chr16	LMF1	--	--
chr10	59833857	59834010	8	0.96756	0.85821	0.173020416245522	0.109354	0.00019	0.00260911	--	--	--	--	--	--	--	--	--	--
chr8	77083323	77083340	5	0.96662	0.85465	0.17761512320852	0.111967	1.20E-05	0.000613399	--	--	--	--	--	--	--	--	--	--
chr1	11983352	11983402	5	0.95223	0.80189	0.247905734477709	0.150344	0.00075	0.00529434	--	--	KIAA2013	--	--	--	--	KIAA2013	--	--
chr11	82667633	82667726	5	0.92963	0.72851	0.351707850774048	0.201127	0.00023	0.00289303	RPL7AP54	RPL7AP54	--	--	--	--	--	--	--	--
chr12	122352946	122352958	5	0.96144	0.83512	0.203213310875457	0.126324	6.20E-05	0.00149254	--	--	--	PSMD9	--	--	--	PSMD9	--	--
chr5	60316741	60316764	5	0.95932	0.82732	0.213566675826707	0.131994	3.70E-06	0.000319856	--	--	--	NDUFAF2	--	--	--	NDUFAF2	--	--
chr2	173883427	173883490	7	0.96988	0.86741	0.161092183009171	0.102466	0.0032	0.0113599	--	--	RAPGEF4	--	--	--	--	RAPGEF4	--	--
chr13	41950330	41950425	5	0.96086	0.83304	0.205940470592492	0.127819	0.0015	0.00754874	--	--	NAA16	--	--	--	--	NAA16	--	--
chr1	66713304	66713333	5	0.95818	0.82327	0.218931045382205	0.13491	0.00035	0.00358946	--	--	PDE4B	--	--	--	--	PDE4B	--	--
chr8	1791981	1792168	5	0.96471	0.84752	0.186847907451353	0.117188	0.0014	0.00722879	--	--	--	ARHGEF10	--	--	--	ARHGEF10	--	--
chr19	12678170	12678428	5	0.96149	0.83544	0.202735632963145	0.126042	0.0093	0.02072	--	--	--	--	--	--	--	--	--	--
chr9	134599854	134599906	5	0.9706	0.87036	0.157264605360921	0.100239	0.0011	0.00630572	--	--	--	RAPGEF1	--	--	--	RAPGEF1	--	--
chr3	23913755	23913833	5	0.94662	0.78291	0.273938932404454	0.16371	5.70E-06	0.000412491	--	--	--	UBE2E1	--	--	--	UBE2E1	--	--
chr13	24882828	24882886	5	0.94475	0.77667	0.282630872628553	0.168076	0.00075	0.00529434	C1QTNF9	C1QTNF9	--	C1QTNF9	SPATA13	chr13_24882098_24882951	--	C1QTNF9	--	--
chr2	49162559	49162691	5	0.9653	0.8499	0.18368427647233	0.115392	0.0015	0.00754874	--	--	--	--	--	--	--	--	--	--
chr9	73439381	73439429	5	0.96825	0.86127	0.168914016473501	0.106977	0.00093	0.00589187	--	--	--	TRPM3	--	--	--	TRPM3	--	--
chr1	17412640	17412692	5	0.95127	0.799	0.251659377759904	0.152267	3.50E-05	0.00110396	--	--	--	PADI2	--	--	--	PADI2	--	--
chr4	188475506	188475539	5	0.96105	0.83405	0.204477617637541	0.127	7.40E-05	0.00162621	--	--	--	LOC100506272	--	--	--	LOC100506272	--	--
chr8	21899963	21900174	5	0.15641	0.036408	2.10300535709348	0.120005	6.20E-05	0.00149254	FGF17	FGF17	--	--	--	--	--	--	FGF17	--
chr3	61959233	61959378	5	0.97037	0.86971	0.158000526280052	0.100654	0.0071	0.0176087	--	--	--	PTPRG	--	--	--	PTPRG	--	--
chr3	57631044	57631137	5	0.96843	0.86215	0.167708875304582	0.106278	0.017	0.0297739	--	--	--	PDE12,DENND6A	--	--	--	PDE12,DENND6A	--	--
chr19	56308300	56308324	5	0.96452	0.84716	0.187176682071036	0.117357	2.20E-05	0.00085724	--	--	--	NLRP11	--	--	--	NLRP11	--	--
chr5	145560829	145560876	5	0.90345	0.65613	0.461463073191577	0.247317	8.40E-05	0.00173789	--	--	--	LARS	--	--	--	LARS	--	--
chr19	15497790	15497879	7	0.96703	0.85676	0.17466952106221	0.110267	8.30E-05	0.00173789	--	--	--	AKAP8L	--	--	--	AKAP8L	--	--
chr20	14213944	14214077	10	0.92105	0.70413	0.387437665373928	0.216915	4.30E-08	1.97E-05	--	--	--	MACROD2	--	--	--	MACROD2	--	--
chr9	138336871	138336972	8	0.96392	0.84497	0.190013295214265	0.118958	3.60E-05	0.00112607	--	--	--	--	--	--	--	--	--	--
chr11	56345905	56345921	5	0.96093	0.83383	0.204678060958282	0.127095	0.0012	0.00665542	OR5M10	OR5M10	--	--	--	--	--	--	--	--
chr6	158604690	158604723	5	0.84256	0.52199	0.69075725780222	0.320563	1.10E-05	0.000582217	--	--	--	GTF2H5	--	--	--	GTF2H5	--	--
chr20	57248402	57248549	5	0.95901	0.82682	0.213972572284079	0.132185	2.40E-05	0.000902082	--	--	--	STX16,STX16-NPEPL1	--	--	--	STX16,STX16-NPEPL1	--	--
chr6	117802676	117802711	7	0.17073	0.040334	2.08164819252368	0.130392	4.70E-05	0.00129426	DCBLD1	DCBLD1	--	--	--	--	chr6	--	--	--
chr5	151394182	151394301	6	0.92038	0.70239	0.389957328696779	0.217996	0.017	0.0297739	--	--	--	LINC01933	--	--	--	LINC01933	--	--
chr6	155430277	155430361	5	0.92967	0.72965	0.349514106308575	0.200028	0.0068	0.0172053	--	--	--	TIAM2	--	--	--	TIAM2	--	--
chr6	152077498	152077528	5	0.96323	0.8425	0.193203639541931	0.120729	5.80E-05	0.00144364	--	--	--	ESR1	--	--	--	ESR1	--	--
chr6	20515309	20515372	5	0.95263	0.80419	0.244379585909259	0.148447	0.00046	0.00410264	--	--	--	--	--	--	--	--	--	--
chr2	198206196	198206260	5	0.96648	0.85485	0.177068584716801	0.111629	0.00011	0.00194756	--	--	--	--	--	--	--	--	--	--
chr6	1766564	1766606	5	0.95801	0.82338	0.21848230948268	0.134624	0.00051	0.00432711	--	--	--	GMDS	--	--	--	GMDS	--	--
chr5	61600884	61600931	5	0.9529	0.80523	0.242923898676749	0.147667	2.90E-05	0.000997071	KIF2A	KIF2A	--	--	--	--	chr5	--	--	--
chr9	129910057	129910149	5	0.95072	0.79769	0.253192318166944	0.153024	0.00088	0.00574035	--	--	--	RALGPS1	--	--	--	RALGPS1	--	--
chr12	20352074	20352220	10	0.96782	0.8601	0.170234347515742	0.107727	1.30E-06	0.000173739	--	--	--	--	--	--	--	--	--	--
chr19	58778541	58778717	5	0.9692	0.86546	0.163327262418825	0.103742	0.00075	0.00529434	--	--	--	ZNF544	--	--	--	ZNF544	--	--
chr7	40286264	40286344	5	0.96736	0.8584	0.172402807983823	0.108964	0.00031	0.00336962	--	--	--	SUGCT	--	--	--	SUGCT	--	--
chr22	19532594	19532605	5	0.9531	0.80613	0.241615078034315	0.146964	3.10E-05	0.001037	--	--	--	--	--	--	--	--	--	--
chr14	97850214	97850597	5	0.9347	0.74547	0.326353098716214	0.189229	3.40E-06	0.000303909	--	--	--	--	--	--	--	--	--	--
chr8	119430724	119430826	7	0.95133	0.8	0.249945873977891	0.151334	3.70E-05	0.00113318	--	--	--	SAMD12	--	--	--	SAMD12	--	--
chr11	117415771	117415838	5	0.94986	0.79495	0.256850768079588	0.154919	0.00051	0.00432711	--	--	--	DSCAML1	--	--	--	DSCAML1	--	--
chr13	31840158	31840197	7	0.96869	0.86368	0.165538166574193	0.105017	0.00072	0.00520473	--	--	--	B3GLCT	--	--	--	B3GLCT	--	--
chr1	16813336	16813378	5	0.9696	0.86723	0.160975034251675	0.102373	0.0019	0.00852054	--	--	--	CROCCP3	--	--	--	CROCCP3	--	--
chr14	55232427	55232454	5	0.96203	0.83844	0.198374337679929	0.123592	0.00079	0.00541166	--	--	--	SAMD4A	--	--	--	SAMD4A	--	--
chr6	15590320	15590492	5	0.96812	0.86157	0.168217867014601	0.106558	0.00019	0.00260911	--	--	--	DTNBP1	--	--	--	DTNBP1	--	--
chr6	70520436	70520522	5	0.95422	0.81033	0.23581237189877	0.143888	0.0016	0.0077225	--	--	--	--	--	--	--	--	--	--
chr3	17178143	17178162	5	0.96011	0.83149	0.207500792273874	0.128621	4.20E-05	0.00120796	--	--	--	--	--	--	--	--	--	--
chr7	107782537	107782806	5	0.96944	0.86675	0.161535679249384	0.10269	0.00012	0.00204508	--	--	--	--	--	--	--	--	--	--
chr2	39631830	39632008	7	0.94151	0.76749	0.294828465094694	0.174022	0.00015	0.00229381	--	--	--	MAP4K3	--	--	--	MAP4K3	--	--
chr11	66718552	66718632	5	0.92053	0.70383	0.387237730929531	0.216704	4.00E-05	0.00118583	--	--	--	PC	--	--	--	PC	--	--
chr3	159764709	159764773	5	0.96313	0.84276	0.192608700259386	0.120372	3.10E-05	0.001037	--	--	--	IL12A-AS1	--	--	--	IL12A-AS1	--	--
chr1	54365783	54366057	7	0.94427	0.77665	0.281934846229655	0.16762	1.70E-06	0.000201664	--	--	--	DIO1	--	--	--	DIO1	--	--
chr1	219447132	219447190	5	0.9637	0.84493	0.189752281848633	0.118766	0.0021	0.00897308	--	--	--	--	--	--	--	--	--	--
chr7	6979015	6979133	5	0.95668	0.8193	0.223644623350652	0.137374	5.80E-05	0.00144364	FAM86LP	--	--	FAM86LP	--	--	--	FAM86LP	FAM86LP	--
chr12	104172106	104172170	5	0.89744	0.64253	0.482051672205882	0.254916	0.0023	0.00940244	--	--	--	NT5DC3	--	--	--	NT5DC3	--	--
chr4	129071229	129071255	5	0.95989	0.83102	0.207985889075383	0.128862	0.00083	0.00555725	--	--	--	LARP1B	--	--	--	LARP1B	--	--
chr4	37003384	37003406	5	0.95559	0.81556	0.228600737855661	0.140028	0.0057	0.0155649	LOC100508631	LOC100508631	LOC100508631	--	--	--	--	LOC100508631	LOC100508631	--
chr5	179813253	179813286	5	0.96611	0.85421	0.177596674441841	0.111899	2.50E-05	0.000920258	--	--	--	--	--	--	--	--	--	--
chr4	127101118	127101415	5	0.96447	0.84802	0.185638073489068	0.116446	7.00E-05	0.00158692	--	--	--	--	--	--	--	--	--	--
chr1	173109775	173109982	5	0.9352	0.74792	0.32239096694338	0.187276	8.60E-06	0.000521475	--	--	GOT2P2	--	--	--	--	GOT2P2	--	--
chr1	53569096	53569160	5	0.96591	0.85352	0.178463810798652	0.112392	0.0011	0.00630572	--	--	SLC1A7	--	--	--	--	SLC1A7	--	--
chr4	139667700	139667731	5	0.96181	0.8382	0.198457404615547	0.123605	0.00018	0.00253588	--	--	--	--	--	--	--	--	--	--
chr9	110328298	110328445	5	0.9621	0.83929	0.197017463058729	0.122805	0.001	0.00601677	--	--	--	--	--	--	--	--	--	--
chr16	665212	665352	8	0.96111	0.8357	0.201716422476584	0.125405	5.70E-05	0.00143819	--	--	--	RAB40C	--	--	chr16	RAB40C	--	--
chr4	182999531	182999662	5	0.96127	0.8363	0.200921146855556	0.12497	1.90E-06	0.00021405	--	--	--	--	--	--	--	--	--	--
chr13	114175784	114175938	5	0.96944	0.86723	0.160736946118304	0.102209	0.00031	0.00336962	--	--	--	TMCO3	--	--	--	TMCO3	--	--
chr7	89253629	89254068	7	0.9644	0.84798	0.185601412379655	0.116429	1.90E-06	0.00021405	--	--	--	--	--	--	--	--	--	--
chr5	126278933	126279099	5	0.94692	0.78606	0.268603107895363	0.160857	0.00028	0.00320807	--	--	--	2025-03-03	--	--	--	2025-03-03	--	--
chr6	62306790	62306964	5	0.96299	0.8428	0.192330502578816	0.12019	0.00033	0.00347885	--	--	--	--	--	--	--	--	--	--
chr6	9405865	9405933	5	0.69223	0.31668	1.12822571016192	0.375548	5.80E-08	2.40E-05	--	--	--	--	--	--	--	--	--	--
chr1	65478639	65478711	7	0.96917	0.86628	0.161916337984629	0.10289	7.40E-05	0.00162621	--	--	--	JAK1	--	--	--	JAK1	--	--
chr19	4450520	4450530	5	0.96123	0.83634	0.200792110673011	0.124886	0.00039	0.00378666	--	--	--	UBXN6	--	--	--	UBXN6	--	--
chr9	79954054	79954111	5	0.96227	0.84018	0.195743307881442	0.122089	6.00E-04	0.00471286	--	--	--	VPS13A	--	--	--	VPS13A	--	--
chr11	18932841	18932895	5	0.96618	0.85492	0.176502564508043	0.111265	0.00051	0.00432711	LOC390099	--	LOC390099	--	--	--	--	LOC390099	LOC390099	--
chr15	64367935	64368110	5	0.95023	0.79751	0.252774146247147	0.152721	0.00088	0.00574035	--	--	--	FAM96A	--	--	--	FAM96A	--	--
chr5	92480489	92480850	5	0.96231	0.84048	0.19528823122829	0.121824	0.0021	0.00897308	--	--	--	--	--	--	--	--	--	--
chr11	61194368	61194373	5	0.96578	0.8535	0.178303434300236	0.112282	0.0017	0.00799081	--	--	--	CPSF7	--	--	--	CPSF7	--	--
chr9	98915933	98916282	5	0.95627	0.81865	0.224171232643093	0.137618	0.00041	0.00386338	--	--	--	--	--	--	--	--	--	--
chr4	140997006	140997136	5	0.95976	0.83123	0.207425963357865	0.128533	0.0054	0.0150586	--	--	--	MAML3	--	--	--	MAML3	--	--
chr3	166579195	166579225	5	0.9388	0.76012	0.304590647332876	0.178683	0.00029	0.00324656	--	--	--	--	--	--	--	--	--	--
chr14	102523687	102523750	5	0.95717	0.82197	0.219689440225079	0.135192	0.00011	0.00194756	--	--	--	--	--	--	--	--	--	--
chr9	113549370	113549424	5	0.96858	0.8643	0.164339052128698	0.10428	0.002	0.00873245	--	--	--	MUSK	--	--	--	MUSK	--	--
chr4	24354991	24355155	7	0.95954	0.83052	0.208328038209371	0.129017	0.00077	0.00540376	--	--	--	PPARGC1A	--	--	--	PPARGC1A	--	--
chr14	55984887	55984897	5	0.96177	0.83872	0.19750266688751	0.123047	5.70E-06	0.000412491	--	--	--	--	--	--	--	--	--	--
chr2	230595897	230595968	5	0.95425	0.81175	0.23333180192947	0.142503	2.70E-05	0.000963074	--	--	--	--	--	--	--	--	--	--
chr4	26345917	26345980	8	0.96934	0.86736	0.160371873602536	0.101984	3.70E-05	0.00113318	--	--	--	RBPJ	--	--	--	RBPJ	--	--
chr2	29252537	29252553	5	0.9581	0.8255	0.214908027435542	0.132596	9.50E-05	0.00184977	--	--	--	FAM179A	--	--	--	FAM179A	--	--
chr11	76726847	76727019	5	0.50543	0.17453	1.53403625564822	0.3309	4.50E-05	0.00125187	--	--	--	ACER3	--	--	--	ACER3	--	--
chr22	24747888	24747914	5	0.96203	0.8398	0.196036095610728	0.122233	0.00071	0.00514861	--	--	--	SPECC1L-ADORA2A,SPECC1L	--	--	--	SPECC1L-ADORA2A,SPECC1L	--	--
chr12	31838505	31838607	5	0.95935	0.83006	0.208841626323335	0.129288	7.50E-06	0.000483807	--	--	--	AMN1	--	--	--	AMN1	--	--
chr12	51352536	51352707	5	0.96437	0.84855	0.184587100012773	0.115812	0.00014	0.00220205	--	--	--	HIGD1C	--	--	--	HIGD1C	--	--
chr19	54318274	54318296	5	0.96748	0.86033	0.169341691882937	0.107152	0.00057	0.00457701	--	--	--	NLRP12	--	--	--	NLRP12	--	--
chr7	99497445	99497528	5	0.9698	0.86928	0.157866301612368	0.10052	0.0015	0.00754874	--	--	--	TRIM4	--	--	--	TRIM4	--	--
chr7	74303282	74303405	8	0.95388	0.81072	0.234604049769136	0.143163	2.90E-06	0.000278279	--	--	--	STAG3L2	--	--	--	STAG3L2	--	--
chrX	99665073	99665150	10	0.31625	0.087431	1.85484867464096	0.22882	3.10E-09	2.79E-06	PCDH19	--	PCDH19	--	--	chrX_99661653_99665358	chrX	PCDH19	PCDH19	chrX_99661653_99665358
chr18	30630296	30630391	5	0.96624	0.85568	0.175310207549143	0.110562	0.00088	0.00574035	--	--	--	CCDC178	--	--	--	CCDC178	--	--
chr12	14510165	14510231	5	0.95487	0.81426	0.229814799376842	0.140605	0.00093	0.00589187	--	--	--	--	--	--	--	--	--	--
chr9	115844782	115845189	59	0.1963	0.048173	2.02676349634383	0.148127	4.00E-14	2.88E-10	--	--	--	--	--	chr9_115843794_115845201	chr9	--	--	--
chr9	107666616	107666633	5	0.96416	0.8479	0.185378452420707	0.116262	0.0038	0.0124491	--	--	--	ABCA1	--	--	--	ABCA1	--	--
chr22	50834246	50834353	10	0.96082	0.83558	0.201488220617291	0.125237	4.40E-05	0.00125029	--	--	--	PPP6R2	--	--	--	PPP6R2	--	--
chr1	7747097	7747178	5	0.95147	0.80253	0.24560284506119	0.148932	0.00051	0.00432711	--	--	--	CAMTA1	--	--	--	CAMTA1	--	--
chr16	15564443	15564540	5	0.96704	0.85881	0.171236575552351	0.108226	0.0026	0.0101051	--	--	--	C16orf45	--	--	--	C16orf45	--	--
chr9	117348771	117348776	5	0.96797	0.86236	0.166672073999713	0.105604	0.0022	0.00917816	ATP6V1G1	ATP6V1G1	--	--	--	--	chr9	--	--	--
chr21	47829711	47830004	11	0.96103	0.83655	0.200129695902525	0.124478	5.90E-09	4.63E-06	--	--	--	PCNT	--	--	chr21	PCNT	--	--
chr1	166250247	166250383	9	0.96335	0.8451	0.18893798236406	0.118253	1.80E-06	0.000208162	--	--	--	--	--	--	--	--	--	--
chr2	153167147	153167207	5	0.95507	0.81523	0.228399333716533	0.139833	0.00064	0.00488759	--	--	--	--	--	--	--	--	--	--
chr3	113636232	113636273	5	0.96945	0.86821	0.159122452760123	0.101239	0.00014	0.00220205	VPS26AP1	VPS26AP1	--	GRAMD1C	--	--	--	GRAMD1C	--	--
chr3	63012307	63012594	5	0.95841	0.82711	0.212563750433567	0.131304	0.0023	0.00940244	--	--	--	--	--	--	--	--	--	--
chr3	88815818	88815883	5	0.96537	0.85269	0.179060656664618	0.112682	0.0016	0.0077225	--	--	--	--	--	--	--	--	--	--
chr3	186485393	186485419	5	0.95958	0.83149	0.206704175746103	0.128084	8.60E-06	0.000521475	--	--	--	--	--	--	--	--	--	--
chr6	149892189	149892248	5	0.95665	0.82107	0.220485973143466	0.135586	0.00025	0.00302453	--	--	--	GINM1	--	--	--	GINM1	--	--
chr1	114859598	114859663	5	0.94758	0.78987	0.262632520563524	0.157702	4.60E-06	0.000365793	--	--	--	--	--	--	--	--	--	--
chr3	36474085	36474126	5	0.95207	0.80513	0.241845903926174	0.146944	6.00E-04	0.00471286	--	--	--	STAC	--	--	--	STAC	--	--
chr12	32575376	32575454	5	0.96795	0.86271	0.166056847301337	0.105242	0.0021	0.00897308	--	--	--	--	--	--	--	--	--	--
chr18	46947215	46947268	5	0.92696	0.72532	0.353889454913202	0.20164	0.00043	0.00394987	--	--	--	DYM	--	--	--	DYM	--	--
chr3	169982930	169983140	5	0.96016	0.83378	0.203608068542819	0.126374	0.00054	0.00445462	--	--	--	PRKCI	--	--	--	PRKCI	--	--
chr11	79970623	79970773	5	0.95238	0.8063	0.24022060219118	0.146074	0.0022	0.00917816	--	--	--	--	--	--	--	--	--	--
chr15	41880261	41880342	7	0.96652	0.85733	0.172948958550842	0.10919	0.00033	0.00347885	--	--	--	--	--	--	--	--	--	--
chr1	47088712	47088797	5	0.94997	0.79809	0.251330506693502	0.151884	0.00033	0.00347885	--	--	--	--	--	--	--	--	--	--
chr16	28899572	28899605	5	0.95077	0.80082	0.247618377035796	0.14995	0.00033	0.00347885	--	--	--	ATP2A1	--	--	--	ATP2A1	--	--
chr4	76683808	76683941	5	0.96832	0.86422	0.164085274136143	0.104093	0.002	0.00873245	--	--	--	USO1	--	--	--	USO1	--	--
chr8	21061177	21061220	5	0.962	0.84056	0.194686089866474	0.121446	5.10E-05	0.00133666	--	--	--	--	--	--	--	--	--	--
chr2	33570444	33570912	5	0.9201	0.70574	0.38265388580857	0.21436	0.0019	0.00852054	--	--	--	LTBP1	--	--	--	LTBP1	--	--
chr6	76597834	76597880	5	0.962	0.84063	0.194565950378468	0.121367	0.002	0.00873245	--	--	--	MYO6	--	--	--	MYO6	--	--
chr12	110681720	110681933	7	0.96198	0.84059	0.194604606317739	0.121381	7.70E-05	0.00167724	--	--	--	--	--	--	--	--	--	--
chr2	157770689	157770920	7	0.95755	0.82463	0.215600874268949	0.132913	0.00054	0.00445462	--	--	--	--	--	--	--	--	--	--
chr3	194330269	194330325	5	0.9697	0.86965	0.157103594316533	0.100047	0.0023	0.00940244	--	--	--	TMEM44	--	--	--	TMEM44	--	--
chr6	157794834	157794865	5	0.96023	0.83427	0.202865642493113	0.12596	0.00067	0.00499336	--	--	--	--	--	--	--	--	--	--
chr3	48442835	48442878	7	0.96885	0.86642	0.161206775175976	0.10243	0.00012	0.00204508	--	--	--	--	--	--	--	--	--	--
chr17	44812272	44812379	7	0.967	0.85937	0.170236475176569	0.107626	1.10E-05	0.000582217	--	--	--	NSF	--	--	--	NSF	--	--
chr1	180053643	180053661	5	0.95968	0.83237	0.205328458439189	0.127307	0.0011	0.00630572	--	--	--	CEP350	--	--	--	CEP350	--	--
chr8	12275585	12275625	5	0.9685	0.86514	0.16281843519766	0.10336	4.50E-05	0.00125187	FAM90A25P	FAM90A25P	--	--	--	--	--	--	FAM90A25P	--
chr10	26941835	26941857	5	0.96249	0.84264	0.191855149525188	0.119845	0.0016	0.0077225	--	--	--	LINC00202-2	--	--	--	LINC00202-2	--	--
chr3	67349751	67349778	5	0.95867	0.82884	0.20994065677625	0.129822	0.00016	0.00238532	--	--	--	--	--	--	--	--	--	--
chr12	100839813	100839870	5	0.95497	0.81579	0.227257589572124	0.139189	0.00064	0.00488759	--	--	--	--	--	--	--	--	--	--
chr6	15564065	15564103	5	0.96801	0.86337	0.16504298775801	0.104632	0.0012	0.00665542	--	--	--	DTNBP1	--	--	--	DTNBP1	--	--
chr2	152128948	152129135	5	0.96753	0.86156	0.167355124451751	0.105963	0.00098	0.00601677	--	--	--	NMI	--	--	--	NMI	--	--
chr4	171345238	171345281	5	0.9625	0.84279	0.191613344522595	0.119713	0.00075	0.00529434	--	--	--	--	--	--	--	--	--	--
chr7	43818526	43818553	7	0.68877	0.31614	1.12345872067131	0.372625	9.90E-11	2.03E-07	--	--	--	BLVRA	--	--	--	BLVRA	--	--
chr13	99151440	99151577	5	0.95523	0.81676	0.225935933258759	0.13847	0.00021	0.00278699	--	--	--	STK24	--	--	--	STK24	--	--
chr21	26756473	26756516	5	0.96212	0.8415	0.19325357317615	0.120612	0.00023	0.00289303	--	--	--	--	LINC00158	--	--	--	--	--
chr12	125697218	125697282	5	0.91616	0.69564	0.397258684003685	0.220517	6.60E-05	0.00154115	--	--	--	--	--	--	--	--	--	--
chr16	14950967	14951000	5	0.96867	0.86608	0.161504968502252	0.102593	0.0027	0.0102877	--	--	--	NOMO1	--	--	--	NOMO1	--	--
chr13	96178069	96178285	5	0.969	0.86736	0.15986575360405	0.101639	0.00075	0.00529434	--	--	--	CLDN10-AS1,CLDN10	--	--	--	CLDN10-AS1,CLDN10	--	--
chr14	66632950	66633124	5	0.95673	0.82225	0.218534734272963	0.134479	2.60E-06	0.000259405	--	--	--	--	--	--	--	--	--	--
chr2	233506537	233506688	5	0.95265	0.80806	0.237483850968309	0.144592	0.00015	0.00229381	--	--	--	EFHD1	--	--	--	EFHD1	--	--
chr6	168205438	168205561	5	0.95062	0.80114	0.246814377640562	0.149481	0.00088	0.00574035	--	--	--	--	--	--	--	--	--	--
chr5	94523995	94524029	5	0.96534	0.85357	0.177527688547709	0.111769	0.00054	0.00445462	--	--	--	MCTP1	--	--	--	MCTP1	--	--
chr6	3986329	3986414	5	0.96613	0.85655	0.173679863277634	0.109586	0.0038	0.0124491	--	--	--	--	--	--	--	--	--	--
chr1	236232887	236232918	5	0.96927	0.86847	0.158422584926966	0.100796	0.00048	0.00417606	--	--	--	--	--	--	--	--	--	--
chr8	33943758	33943824	5	0.93963	0.7652	0.296255901990792	0.17443	5.30E-06	0.000396531	--	--	--	--	--	--	--	--	--	--
chr3	194799205	194799415	5	0.95033	0.80029	0.247905690935232	0.150037	3.70E-05	0.00113318	--	--	--	XXYLT1	--	--	--	XXYLT1	--	--
chr17	13802581	13802604	5	0.9581	0.82727	0.211817977158013	0.13083	5.70E-06	0.000412491	--	--	--	--	--	--	--	--	--	--
chr11	108705450	108705549	6	0.96405	0.84887	0.183564343599777	0.115177	0.00044	0.00402144	--	--	--	DDX10	--	--	--	DDX10	--	--
chr11	71320734	71320852	5	0.9648	0.85166	0.179952315064961	0.113144	0.00025	0.00302453	--	--	--	--	UNC93B6	--	chr11	--	--	--
chr2	171616986	171617019	5	0.94862	0.79456	0.255674118822147	0.154069	0.00033	0.00347885	--	--	--	LOC101926913	--	--	--	LOC101926913	--	--
chr16	77081141	77081158	7	0.90348	0.66226	0.448094941860974	0.241214	7.50E-10	9.35E-07	--	--	--	--	--	--	--	--	--	--
chr13	19384207	19384332	5	0.95856	0.82894	0.209601057684901	0.129628	0.001	0.00601677	--	--	--	--	ANKRD20A9P	--	--	--	--	--
chr2	47899358	47899391	8	0.96219	0.84212	0.192295977243387	0.120072	9.20E-08	3.35E-05	--	--	--	--	--	--	--	--	--	--
chr13	89531534	89531628	5	0.96689	0.85957	0.169736636314302	0.107323	0.00067	0.00499336	--	--	--	--	--	--	--	--	--	--
chr18	29660242	29660441	5	0.96179	0.8407	0.194130853086048	0.121085	0.0019	0.00852054	--	--	--	--	--	--	--	--	--	--
chr2	175084688	175084965	6	0.96864	0.86627	0.161143824436313	0.10237	0.0041	0.0129205	--	--	--	OLA1	--	--	--	OLA1	--	--
chr1	144033024	144033203	5	0.95529	0.81757	0.224596503678519	0.137719	0.00051	0.00432711	--	--	--	--	--	--	--	--	--	--
chr3	28766878	28766893	5	0.9488	0.79548	0.254278351186221	0.153311	0.0018	0.00826625	--	--	--	LINC00693	--	--	--	LINC00693	--	--
chr1	179193439	179193470	5	0.96767	0.86268	0.165689626244164	0.104993	0.00048	0.00417606	--	--	--	ABL2	--	--	--	ABL2	--	--
chr9	17590642	17590904	5	0.96772	0.86289	0.165413020253827	0.104822	0.0033	0.0114924	--	--	--	SH3GL2	--	--	--	SH3GL2	--	--
chr4	25820802	25820936	5	0.95759	0.82581	0.213598197785003	0.131775	0.0012	0.00665542	--	--	--	SEL1L3	--	--	--	SEL1L3	--	--
chr2	18112560	18112603	5	0.94807	0.79313	0.257436229376288	0.154935	0.0018	0.00826625	--	--	KCNS3	--	--	--	--	KCNS3	--	--
chr8	5910070	5910114	5	0.96386	0.84852	0.183874946069938	0.115337	0.00028	0.00320807	--	--	--	--	--	--	--	--	--	--
chr8	144042063	144042080	5	0.96399	0.84901	0.183236634108732	0.114977	4.80E-05	0.0012968	--	--	--	--	--	--	--	--	--	--
chr16	47011658	47011747	5	0.95118	0.80363	0.243186958788593	0.14755	0.00075	0.00529434	--	--	--	--	--	--	--	--	--	--
chr15	92218520	92218542	5	0.96497	0.85266	0.178513512586255	0.112307	0.011	0.0225433	--	--	--	--	--	--	--	--	--	--
chr7	140379557	140379673	5	0.96777	0.86321	0.16495263959485	0.104566	0.0033	0.0114924	--	--	--	ADCK2	--	--	--	ADCK2	--	--
chr19	14568646	14568769	7	0.96223	0.84267	0.191414015323949	0.119552	4.70E-05	0.00129426	--	--	--	PKN1	--	--	--	PKN1	--	--
chr6	114653481	114653798	5	0.95591	0.8201	0.221074955818432	0.135813	0.0017	0.00799081	--	--	--	LOC101927768	--	--	--	LOC101927768	--	--
chr12	31975141	31975207	5	0.84501	0.53412	0.661804507983915	0.310889	0.00022	0.00284254	--	--	--	--	--	--	--	--	--	--
chr15	93873840	93873897	5	0.93675	0.75695	0.307466065783813	0.179808	2.50E-05	0.000920258	--	--	--	--	--	--	--	--	--	--
chr1	176020221	176020347	5	0.96705	0.86057	0.168297936282484	0.106488	0.00067	0.00499336	--	--	--	RFWD2	--	--	--	RFWD2	--	--
chr14	34480726	34480758	5	0.96782	0.86352	0.164509160392146	0.104297	0.00043	0.00394987	--	--	--	--	--	--	--	--	--	--
chr8	58953787	58953792	5	0.96539	0.8544	0.176200235666382	0.110991	0.0026	0.0101051	--	--	--	FAM110B	--	--	--	FAM110B	--	--
chr10	75850602	75850683	5	0.96563	0.85532	0.175006223132587	0.110309	0.00025	0.00302453	--	--	--	VCL	--	--	--	VCL	--	--
chr7	36982660	36982804	5	0.93901	0.76414	0.297303539718704	0.174868	9.50E-05	0.00184977	--	--	--	ELMO1	--	--	--	ELMO1	--	--
chr3	114196584	114196643	5	0.9604	0.83618	0.199821866579347	0.124221	0.0015	0.00754874	--	--	--	ZBTB20-AS5,ZBTB20	--	--	--	ZBTB20-AS5,ZBTB20	--	--
chr20	6758915	6758967	5	0.95125	0.80425	0.242180517738169	0.146997	5.10E-05	0.00133666	--	--	BMP2	--	--	--	--	BMP2	--	--
chr10	132598655	132598704	5	0.96333	0.8469	0.185838465350399	0.116425	0.0026	0.0101051	--	--	--	--	--	--	--	--	--	--
chr1	244170368	244170541	5	0.9623	0.84314	0.19071452399985	0.11916	0.0016	0.0077225	--	--	--	LOC339529	--	--	--	LOC339529	--	--
chr5	40825019	40825052	5	0.96643	0.85843	0.170964744026963	0.108	0.00015	0.00229381	--	--	--	--	LOC100506548	--	--	--	--	--
chr15	74306861	74306901	5	0.96493	0.85287	0.17809843380377	0.112063	0.0075	0.0182605	--	--	--	PML	--	--	--	PML	--	--
chr19	33526739	33526916	5	0.9526	0.80903	0.235677347840553	0.143571	9.80E-06	0.000558356	--	--	--	RHPN2	--	--	--	RHPN2	--	--
chr19	3629929	3630025	5	0.93717	0.75879	0.304610106668335	0.178383	0.00012	0.00204508	--	--	--	--	PIP5K1C	--	--	--	--	--
chr15	50956220	50956363	5	0.9633	0.847	0.185623196227365	0.116306	0.00013	0.00214151	--	--	--	TRPM7	--	--	--	TRPM7	--	--
chr11	72626719	72626756	5	0.94602	0.7871	0.265323744346005	0.158925	1.90E-05	0.000792719	--	--	--	FCHSD2	--	--	--	FCHSD2	--	--
chr13	107799794	107799871	5	0.9684	0.86604	0.16116941873943	0.10236	7.90E-05	0.0016908	--	--	--	--	--	--	--	--	--	--
chr8	127394983	127395026	5	0.9369	0.75801	0.305678188892715	0.178886	0.00054	0.00445462	--	--	--	--	--	--	--	--	--	--
chr8	141674004	141674152	5	0.95794	0.82774	0.210757620047222	0.130193	0.012	0.0237893	--	--	--	PTK2	--	--	--	PTK2	--	--
chr7	6489118	6489132	6	0.96331	0.84711	0.185450821913991	0.116201	3.10E-05	0.001037	DAGLB	DAGLB	--	--	--	--	chr7	--	--	--
chr6	111125791	111125846	5	0.96618	0.85774	0.171751588024662	0.108441	0.0018	0.00826625	--	--	--	CDK19	--	--	--	CDK19	--	--
chr1	5324620	5324751	5	0.88891	0.62812	0.500997150051801	0.260787	0.0022	0.00917816	--	--	--	--	--	--	--	--	--	--
chr7	139932709	139932734	5	0.95479	0.81679	0.22521825308408	0.137992	0.00071	0.00514861	--	--	--	--	--	--	--	--	--	--
chr5	75853734	75853895	5	0.96225	0.8433	0.190365811596702	0.118954	0.00098	0.00601677	--	--	--	IQGAP2	--	--	--	IQGAP2	--	--
chr5	26694629	26694805	5	0.96039	0.83661	0.19906513905588	0.123781	0.0016	0.0077225	--	--	--	--	--	--	--	--	--	--
chr1	43727363	43727396	5	0.92578	0.72485	0.352986920225606	0.200936	0.0011	0.00630572	--	--	--	--	--	--	--	--	--	--
chr13	33870235	33870281	5	0.96234	0.84369	0.18983369437344	0.118653	7.40E-05	0.00162621	--	--	--	STARD13	--	--	--	STARD13	--	--
chr6	152116994	152117050	5	0.93649	0.75697	0.307027464304703	0.179524	0.00011	0.00194756	--	--	--	ESR1	--	--	--	ESR1	--	--
chr1	234115231	234115327	5	0.95142	0.80533	0.24050227541816	0.146091	0.00019	0.00260911	--	--	--	SLC35F3	--	--	--	SLC35F3	--	--
chr2	209423336	209423415	5	0.95752	0.82643	0.212409995329906	0.131096	0.00093	0.00589187	--	--	--	LOC101927960	--	--	--	LOC101927960	--	--
chr2	134078159	134078193	5	0.91454	0.6934	0.399358435171474	0.22114	0.00054	0.00445462	--	--	--	NCKAP5	--	--	--	NCKAP5	--	--
chr7	141496328	141496359	5	0.95922	0.83256	0.204307493194808	0.12666	7.40E-05	0.00162621	--	--	--	--	--	--	--	--	--	--
chr11	119306868	119306888	5	0.95897	0.83167	0.205474491243746	0.127302	0.0014	0.00722879	--	--	--	USP2-AS1	--	--	--	USP2-AS1	--	--
chr10	57889808	57889900	5	0.95818	0.82891	0.209081232846893	0.129279	0.0043	0.0132653	--	--	--	--	--	--	--	--	--	--
chr9	95009077	95009347	7	0.96441	0.85142	0.179775630703299	0.112986	0.0016	0.0077225	--	--	--	IARS	--	--	--	IARS	--	--
chr3	79366547	79366784	5	0.95748	0.82649	0.212244988164004	0.130991	0.00029	0.00324656	--	--	--	ROBO1	--	--	--	ROBO1	--	--
chr5	1807676	1807760	5	0.94875	0.79659	0.25219061159799	0.152152	1.00E-04	0.00186643	--	--	--	NDUFS6	--	--	--	NDUFS6	--	--
chr1	25604410	25604456	7	0.95761	0.82698	0.211585778809573	0.130629	2.20E-05	0.00085724	--	--	--	RSRP1,RHD	--	--	--	RSRP1,RHD	--	--
chr9	11611882	11611912	7	0.96112	0.8395	0.195186243814715	0.121614	8.80E-08	3.23E-05	--	--	--	--	--	--	--	--	--	--
chr3	52539808	52539992	5	0.96797	0.86477	0.162645860217144	0.103195	0.0021	0.00897308	--	--	STAB1	STAB1	--	--	--	STAB1	--	--
chr8	52843749	52843821	5	0.94854	0.79594	0.253048932660272	0.152606	6.00E-04	0.00471286	--	--	--	--	--	--	--	--	--	--
chr8	125789186	125789294	5	0.92727	0.72962	0.345844203585202	0.197641	0.0024	0.0095845	--	--	--	--	--	--	--	--	--	--
chr9	27057683	27057811	5	0.95278	0.81028	0.233722598395682	0.1425	4.60E-06	0.000365793	--	--	--	IFT74	--	--	--	IFT74	--	--
chr2	215718308	215718414	5	0.96383	0.84946	0.182232692525209	0.114371	0.005	0.0144749	--	--	--	LOC101928103	--	--	--	LOC101928103	--	--
chr8	95432643	95432736	7	0.95187	0.80726	0.237731145951096	0.14461	3.00E-04	0.0033324	--	--	--	RAD54B	--	--	--	RAD54B	--	--
chr9	5689108	5689149	6	0.96559	0.85598	0.173833646693005	0.109609	1.00E-04	0.00186643	--	--	--	RIC1	--	--	--	RIC1	--	--
chr9	95451975	95452028	5	0.95547	0.81971	0.221096977873566	0.135754	0.00021	0.00278699	--	--	--	--	--	--	--	--	--	--
chr7	123380849	123380931	5	0.96606	0.85781	0.171454660242567	0.108245	0.0043	0.0132653	--	--	--	WASL	--	--	--	WASL	--	--
chr9	100240266	100240487	5	0.94284	0.77761	0.277966194242096	0.165238	0.005	0.0144749	--	--	--	TDRD7	--	--	--	TDRD7	--	--
chr10	131146658	131146726	5	0.95275	0.81041	0.233445726749579	0.142334	0.00023	0.00289303	--	--	--	--	--	--	--	--	--	--
chr16	89597926	89598072	5	0.9588	0.83148	0.205548346915071	0.127321	4.00E-05	0.00118583	--	--	--	SPG7	--	--	--	SPG7	--	--
chr13	41213128	41213246	7	0.95381	0.81406	0.228566776683212	0.139754	3.70E-05	0.00113318	--	--	--	FOXO1	--	--	--	FOXO1	--	--
chr3	76520984	76521090	5	0.94784	0.79397	0.25555904928917	0.15387	0.00019	0.00260911	--	--	--	ROBO2	--	--	--	ROBO2	--	--
chr3	159275299	159275504	5	0.96117	0.83999	0.19441946698177	0.121183	7.90E-05	0.0016908	--	--	--	SCHIP1,IQCJ-SCHIP1	--	--	--	IQCJ-SCHIP1,SCHIP1	--	--
chr7	2153600	2153687	5	0.95274	0.81045	0.233359377841237	0.142297	3.10E-05	0.001037	--	--	--	MAD1L1	--	--	chr7	MAD1L1	--	--
chr6	154034122	154034166	5	0.96707	0.86166	0.166501608317836	0.105409	0.00033	0.00347885	--	--	--	--	--	--	--	--	--	--
chr5	1921854	1921957	5	0.95505	0.8184	0.222770119859664	0.136649	3.70E-05	0.00113318	--	--	--	--	--	--	--	--	--	--
chr7	65626802	65627019	5	0.94941	0.79928	0.248330255727394	0.150131	0.012	0.0237893	--	--	--	--	--	--	--	--	--	--
chr1	240575302	240575352	5	0.96737	0.86288	0.164907858774773	0.104486	0.0013	0.00690279	--	--	--	FMN2	--	--	--	FMN2	--	--
chr6	124514051	124514115	7	0.96332	0.8479	0.184120993032213	0.115416	3.90E-05	0.0011766	--	--	--	NKAIN2	--	--	--	NKAIN2	--	--
chr10	132959196	132959321	5	0.91206	0.68769	0.407370368527191	0.224379	0.00048	0.00417606	--	--	--	TCERG1L	--	--	--	TCERG1L	--	--
chr16	86806581	86806701	5	0.33329	0.095952	1.79639324859009	0.237339	9.90E-07	0.000149432	--	--	--	--	--	--	--	--	--	--
chr2	33314928	33315460	6	0.96655	0.85989	0.168692248280124	0.106662	0.0024	0.0095845	--	--	--	LTBP1	--	--	--	LTBP1	--	--
chr3	85549887	85549918	5	0.96079	0.83884	0.195825477564088	0.121949	0.00039	0.00378666	--	--	--	CADM2	--	--	--	CADM2	--	--
chr5	11317257	11317332	5	0.95469	0.81738	0.224025404421407	0.137308	9.50E-05	0.00184977	--	--	--	CTNND2	--	--	--	CTNND2	--	--
chr1	26209972	26210178	5	0.96257	0.8453	0.187428010239233	0.117266	0.0017	0.00799081	--	--	--	--	STMN1	--	--	--	--	--
chr22	27546538	27546632	5	0.38123	0.11576	1.71952482623263	0.265461	2.10E-07	5.75E-05	--	--	--	--	--	--	--	--	--	--
chr5	140037569	140037616	5	0.96856	0.86751	0.15896103505518	0.101046	2.10E-05	0.000838785	--	--	--	IK	--	--	--	IK	--	--
chr1	45133018	45133083	5	0.96089	0.83928	0.195219082888485	0.121615	0.0041	0.0129205	--	--	--	TMEM53	--	--	--	TMEM53	--	--
chr2	158439504	158439540	5	0.95663	0.8242	0.21496657145719	0.132427	0.0011	0.00630572	--	--	--	ACVR1C	--	--	--	ACVR1C	--	--
chr5	77529082	77529144	5	0.93362	0.74935	0.317195748996627	0.184272	0.00013	0.00214151	--	--	--	AP3B1	--	--	--	AP3B1	--	--
chr11	45234191	45234451	5	0.95543	0.82006	0.220420708466036	0.135368	0.0024	0.0095845	--	--	--	PRDM11	--	chr11_45234222_45234428	chr11	PRDM11	--	--
chr10	135201287	135201373	7	0.94754	0.79342	0.256102082897748	0.154117	1.70E-05	0.000751865	--	--	--	PAOX	--	--	chr10	PAOX	--	--
chr12	25199639	25199843	5	0.91004	0.68265	0.414783872057008	0.227387	0.00026	0.00306561	--	--	--	LOC645177	--	--	--	LOC645177	--	--
chr5	83628111	83628231	5	0.9567	0.82451	0.214529606937344	0.132195	0.0013	0.00690279	--	--	--	EDIL3	--	--	--	EDIL3	--	--
chr1	86555478	86555674	5	0.95553	0.82046	0.219868169496887	0.13507	0.00093	0.00589187	--	--	--	COL24A1	--	--	--	COL24A1	--	--
chr14	104511591	104511859	9	0.95489	0.81825	0.222792852009462	0.136644	3.10E-06	0.000288776	--	--	--	TDRD9	--	--	--	TDRD9	--	--
chr8	70753602	70753655	5	0.9419	0.77519	0.281023939352768	0.166708	1.10E-05	0.000582217	--	--	--	--	--	--	--	--	--	--
chr7	793398	793503	5	0.95264	0.81056	0.233012144525535	0.142087	0.001	0.00601677	--	--	--	DNAAF5	--	chr7_793118_793767	chr7	DNAAF5	--	--
chr13	45120068	45120193	5	0.96662	0.86034	0.168041930474236	0.106276	0.00041	0.00386338	--	--	--	TSC22D1	--	--	--	TSC22D1	--	--
chr7	129248081	129248155	5	0.91688	0.70119	0.386927506929768	0.215685	0.00088	0.00574035	--	--	--	--	--	--	--	--	--	--
chr3	42863249	42863290	5	0.94986	0.8012	0.24555246893536	0.148665	0.0013	0.00690279	--	--	--	ACKR2	--	--	--	ACKR2	--	--
chr10	69533669	69533799	7	0.89494	0.64442	0.473789692416817	0.250519	0.00012	0.00204508	--	--	--	--	--	--	--	--	--	--
chr19	12583063	12583290	7	0.94363	0.78081	0.273249755721273	0.162821	4.40E-06	0.000355692	--	--	--	ZNF709	--	--	--	ZNF709	--	--
chr6	170468085	170468140	6	0.20826	0.053008	1.97410375735615	0.155254	0.023	0.0365151	--	--	--	--	--	--	--	--	--	--
chr15	74297613	74297687	5	0.96452	0.85267	0.177823655571609	0.111852	0.0015	0.00754874	--	--	--	PML	--	--	--	PML	--	--
chr15	68546459	68546509	7	0.95125	0.80605	0.23895521542782	0.1452	8.30E-05	0.00173789	HMGN2P40	HMGN2P40	--	--	--	--	--	--	HMGN2P40	--
chr2	4982854	4982978	5	0.95402	0.81547	0.226387707910816	0.138549	0.00031	0.00336962	--	--	--	--	--	--	--	--	--	--
chr6	94797868	94797905	8	0.9616	0.84216	0.191342542475225	0.119442	3.90E-06	0.000332977	--	--	--	--	--	--	--	--	--	--
chr6	94544697	94544710	5	0.93275	0.74725	0.319899463138686	0.185496	0.00037	0.0036902	--	--	--	--	--	--	--	--	--	--
chr19	45412465	45412510	5	0.95521	0.8197	0.220721942218226	0.135508	4.50E-05	0.00125187	--	--	APOE	--	--	chr19_45411720_45412600	--	APOE	--	--
chr6	99478105	99478339	5	0.9267	0.7294	0.345392172012681	0.197301	0.00071	0.00514861	--	--	--	--	--	--	--	--	--	--
chr4	55183219	55183296	5	0.95097	0.80533	0.239819752086447	0.145639	0.00098	0.00601677	--	--	--	--	--	--	--	--	--	--
chr1	88336283	88336292	5	0.96596	0.85824	0.17058230654407	0.10772	0.0036	0.0120395	--	--	--	--	--	--	--	--	--	--
chr9	138661451	138661603	5	0.96823	0.86671	0.15980044552469	0.101527	0.00079	0.00541166	--	--	--	KCNT1	--	--	chr9	KCNT1	--	--
chr2	105215315	105215395	7	0.96083	0.83962	0.194544664553858	0.121214	4.20E-05	0.00120796	--	--	--	--	--	--	--	--	--	--
chr5	106958448	106958584	10	0.94569	0.78807	0.263043559147993	0.157615	1.60E-08	9.86E-06	--	--	--	EFNA5	--	--	--	EFNA5	--	--
chr2	168171048	168171098	5	0.96623	0.8594	0.169036869882229	0.106831	0.00067	0.00499336	--	--	--	--	--	--	--	--	--	--
chr10	8605353	8605559	14	0.95536	0.8206	0.219365319595997	0.134754	1.20E-10	2.29E-07	--	--	--	--	--	--	--	--	--	--
chr6	35720645	35720689	5	0.963	0.84763	0.184101148436398	0.115362	0.00041	0.00386338	--	--	--	--	--	--	--	--	--	--
chr4	35370390	35370402	5	0.95541	0.82078	0.219124400030978	0.134622	0.00071	0.00514861	--	--	--	--	--	--	--	--	--	--
chr22	18233798	18233866	5	0.9618	0.84333	0.189639649491035	0.118475	1.80E-05	0.000774996	--	--	--	BID	--	--	--	BID	--	--
chr15	66326977	66327038	5	0.9596	0.8355	0.199793329344884	0.124099	2.70E-05	0.000963074	--	--	--	MEGF11	--	--	--	MEGF11	--	--
chr7	17558952	17559135	5	0.90761	0.67751	0.421830263935999	0.230106	0.00067	0.00499336	--	--	--	LOC101927630	--	--	--	LOC101927630	--	--
chr7	26005161	26005313	5	0.60138	0.24397	1.30157313288292	0.357418	5.30E-08	2.28E-05	--	--	--	--	--	--	--	--	--	--
chr2	100541483	100541559	5	0.96298	0.84767	0.184003105859588	0.115313	0.00021	0.00278699	--	--	--	AFF3	--	--	--	AFF3	--	--
chr14	73631029	73631321	7	0.96238	0.84553	0.186750717629089	0.116848	0.00025	0.00302453	--	--	--	PSEN1	--	--	--	PSEN1	--	--
chr19	7462434	7462488	5	0.96386	0.85091	0.179817063814192	0.112954	0.0011	0.00630572	--	--	--	ARHGEF18	--	--	--	ARHGEF18	--	--
chr6	139632659	139632864	7	0.82981	0.51069	0.700333233752847	0.319116	0.00065	0.00494641	--	--	--	--	--	--	--	--	--	--
chr8	5063061	5063097	5	0.95024	0.80348	0.242029824554259	0.146758	4.80E-05	0.0012968	--	--	--	--	--	--	--	--	--	--
chr12	125553666	125553719	5	0.96353	0.84981	0.181189265840535	0.11372	0.00026	0.00306561	--	--	--	AACS	--	--	--	AACS	--	--
chr15	30579284	30579335	5	0.95986	0.83666	0.198182534745909	0.123202	0.00028	0.00320807	--	--	--	--	--	--	--	--	--	--
chr22	49159972	49160181	9	0.96075	0.83983	0.194063746942025	0.12092	1.50E-06	0.000187043	--	--	--	--	--	--	--	--	--	--
chr22	29887881	29888037	5	0.96421	0.85233	0.177935279673138	0.111881	0.00041	0.00386338	--	--	--	--	NEFH	--	--	--	--	--
chr4	174422351	174422364	5	0.1461	0.035367	2.04648042517123	0.110735	4.80E-05	0.0012968	--	--	--	SCRG1	--	chr4_174422024_174422443	chr4	SCRG1	--	--
chr13	113472423	113472505	14	0.96314	0.84847	0.182881870218913	0.11467	2.80E-08	1.46E-05	--	--	--	ATP11A	--	chr13_113472423_113472668	chr13	ATP11A	--	--
chr7	81760261	81760410	5	0.96183	0.84376	0.188949229799744	0.118072	0.00064	0.00488759	--	--	--	CACNA2D1	--	--	--	CACNA2D1	--	--
chr12	31816267	31816450	7	0.96517	0.85591	0.173323970101791	0.109251	0.00012	0.00204508	--	--	--	ETFBKMT	--	--	--	ETFBKMT	--	--
chr18	23027768	23027848	7	0.9536	0.81502	0.226548773331466	0.13858	1.60E-05	0.000726245	--	--	--	--	--	--	--	--	--	--
chr19	50844246	50844346	5	0.9632	0.84875	0.182495722740245	0.114453	0.00018	0.00253588	--	--	--	NAPSB	--	--	--	NAPSB	--	--
chr7	142568465	142568672	6	0.96639	0.86045	0.167514165087096	0.105939	0.0017	0.00799081	--	--	EPHB6	EPHB6	TRPV6	--	--	EPHB6	--	--
chr2	176284916	176284966	5	0.95716	0.82735	0.210262334985661	0.129817	0.00031	0.00336962	--	--	--	--	--	--	--	--	--	--
chr18	37577036	37577061	5	0.94431	0.78435	0.267762977288155	0.159954	0.0015	0.00754874	--	--	--	--	--	--	--	--	--	--
chr17	4303993	4304163	5	0.95786	0.82984	0.206981608531057	0.128025	0.00016	0.00238532	--	--	--	--	--	--	--	--	--	--
chr5	31501948	31501957	5	0.96198	0.84448	0.187943644246816	0.1175	0.00064	0.00488759	--	--	--	DROSHA	--	--	--	DROSHA	--	--
chr22	34522326	34522343	5	0.93673	0.76064	0.300419461696665	0.17609	0.00026	0.00306561	--	--	--	--	--	--	--	--	--	--
chr7	73109736	73109831	5	0.96283	0.84756	0.183965591883206	0.115271	0.00033	0.00347885	--	--	--	WBSCR22	--	--	--	WBSCR22	--	--
chr5	172744599	172744617	5	0.92248	0.7187	0.360127946833473	0.203781	3.00E-06	0.000282799	--	--	STC2	--	--	--	--	STC2	--	--
chr17	8402671	8402804	5	0.96587	0.85869	0.169691633733637	0.107173	0.00071	0.00514861	--	--	MYH10	MYH10	--	--	--	MYH10	--	--
chr6	20934891	20935196	7	0.95898	0.8339	0.201626339160433	0.125085	4.00E-04	0.00386338	--	--	--	CDKAL1	--	--	--	CDKAL1	--	--
chr4	26310876	26310953	7	0.96788	0.86617	0.160177984729242	0.101704	0.00017	0.00246521	--	--	--	--	--	--	--	--	--	--
chr14	105893973	105894079	5	0.96064	0.83981	0.19393291496938	0.120833	7.40E-05	0.00162621	--	--	--	MTA1	--	--	--	MTA1	--	--
chr2	234590890	234591303	5	0.95183	0.80933	0.233975852573405	0.142507	0.0017	0.00799081	UGT1A7	--	UGT1A7	UGT1A8,UGT1A10,UGT1A9	--	--	--	UGT1A8,UGT1A7,UGT1A10,UGT1A9	UGT1A7	--
chr17	35622996	35623266	5	0.96633	0.86044	0.167441356929287	0.105891	0.0015	0.00754874	--	--	--	ACACA	--	--	--	ACACA	--	--
chr21	26381388	26381479	7	0.96228	0.8457	0.18631076550645	0.11658	1.10E-05	0.000582217	--	--	--	LINC01692	--	--	--	LINC01692	--	--
chr12	20870836	20870895	5	0.94156	0.77591	0.279163712284255	0.165642	9.90E-07	0.000149432	--	--	--	SLCO1C1	--	--	--	SLCO1C1	--	--
chr19	54257493	54257608	5	0.96484	0.85504	0.174297806300754	0.109798	3.50E-05	0.00110396	MIR527	--	--	--	MIR519A1,MIR527	--	--	--	MIR527	--
chr9	25155604	25155680	9	0.95659	0.82569	0.212300477033835	0.130896	1.50E-05	0.000703595	--	--	--	--	--	--	--	--	--	--
chr9	130947510	130947738	5	0.95677	0.82632	0.211471567081848	0.130454	0.002	0.00873245	--	--	--	CIZ1	--	--	--	CIZ1	--	--
chr6	89642088	89642247	5	0.96583	0.85869	0.169631885530869	0.107147	0.0016	0.0077225	--	--	--	RNGTT	--	--	--	RNGTT	--	--
chr7	80617588	80617755	5	0.96684	0.86243	0.164869797628212	0.104409	2.70E-05	0.000963074	--	--	--	--	--	--	--	--	--	--
chr6	106724230	106724287	5	0.96291	0.84808	0.183200598780926	0.114829	0.0019	0.00852054	--	--	--	ATG5	--	--	--	ATG5	--	--
chr14	73435426	73435528	8	0.94891	0.79981	0.246613941131581	0.149106	7.60E-06	0.000488167	--	--	--	--	ZFYVE1	--	--	--	--	--
chr4	106897694	106897877	5	0.88453	0.62234	0.507208098313429	0.262185	0.00046	0.00410264	--	--	--	--	--	--	--	--	--	--
chr9	3645165	3645209	7	0.96141	0.84279	0.189978613414776	0.118613	0.00021	0.00278699	--	--	--	--	--	--	--	--	--	--
chr16	27491292	27491439	8	0.96621	0.8602	0.167664653049993	0.106018	0.0011	0.00630572	--	--	--	GTF3C1	--	--	--	GTF3C1	--	--
chr3	120854494	120854522	6	0.96486	0.85525	0.173973425295994	0.109607	0.0017	0.00799081	--	--	--	STXBP5L	--	--	--	STXBP5L	--	--
chr18	62695642	62695688	5	0.95506	0.82057	0.218964960494464	0.134484	0.0018	0.00826625	--	--	--	--	--	--	--	--	--	--
chr5	109563546	109564079	5	0.89094	0.63743	0.483061357594236	0.253508	0.00098	0.00601677	--	--	--	--	--	--	--	--	--	--
chr10	9039917	9039994	5	0.95893	0.83402	0.201343524934071	0.124912	0.00057	0.00457701	--	--	--	--	--	--	--	--	--	--
chr5	110081154	110081200	5	0.96492	0.8555	0.173641481046753	0.109426	0.00051	0.00432711	--	--	--	SLC25A46	--	--	--	SLC25A46	--	--
chr12	6246939	6247320	5	0.94843	0.79833	0.248556071412756	0.150093	0.00018	0.00253588	--	--	--	--	--	--	--	--	--	--
chr1	169827909	169827963	5	0.93354	0.75146	0.313015527932755	0.182083	4.00E-05	0.00118583	--	--	--	SCYL3	--	--	--	SCYL3	--	--
chr6	107280253	107280404	8	0.96326	0.84949	0.181328293739013	0.113777	7.80E-06	0.000495825	--	--	--	--	--	--	--	--	--	--
chr2	1520533	1520713	5	0.95449	0.81869	0.221412809435583	0.135796	0.0016	0.0077225	--	--	TPO	TPO	--	--	--	TPO	--	--
chr3	60980865	60980924	5	0.93002	0.74102	0.327749260443838	0.188998	9.50E-05	0.00184977	--	--	--	FHIT	--	--	--	FHIT	--	--
chr20	62421558	62421630	5	0.95218	0.81094	0.231639150256911	0.141247	8.40E-05	0.00173789	--	--	ZBTB46	--	--	chr20_62421090_62422384	--	ZBTB46	--	--
chr1	226125164	226125178	5	0.95978	0.83715	0.197217603221785	0.122631	0.00088	0.00574035	--	--	LEFTY2	--	--	--	chr1	LEFTY2	--	--
chr4	24870644	24870709	5	0.96278	0.84785	0.183397124245928	0.114931	0.0034	0.0116292	--	--	--	CCDC149	--	--	--	CCDC149	--	--
chr17	57481670	57481922	5	0.95345	0.81528	0.22586165990566	0.138171	8.00E-06	0.000499157	--	--	--	--	--	--	--	--	--	--
chr10	133313976	133314078	5	0.96471	0.85488	0.174373398925964	0.109832	0.00021	0.00278699	--	--	--	--	--	--	--	--	--	--
chr3	6526023	6526100	5	0.96333	0.84988	0.180770942581213	0.113453	0.0026	0.0101051	--	--	--	--	--	--	--	--	--	--
chr1	222885559	222885602	7	0.14956	0.03654	2.03317583723068	0.11302	2.90E-06	0.000278279	AIDA,BROX	BROX	AIDA	--	--	chr1_222885326_222886230	--	AIDA	AIDA,BROX	chr1_222885326_222886230
chr15	26578239	26578377	5	0.96075	0.84074	0.192501357258144	0.120007	0.0028	0.0104586	--	--	--	--	--	--	--	--	--	--
chr11	113976150	113976254	5	0.94654	0.79247	0.256307153163338	0.15407	0.00064	0.00488759	--	--	--	ZBTB16	--	--	--	ZBTB16	--	--
chr14	23627842	23627910	6	0.95129	0.80817	0.235226414199432	0.143127	0.00093	0.00589187	--	--	--	SLC7A8	--	--	--	SLC7A8	--	--
chr17	50487054	50487124	9	0.96745	0.86513	0.161270163769083	0.102323	1.00E-05	0.000558356	--	--	--	--	--	--	--	--	--	--
chr10	117362229	117362318	5	0.93887	0.76826	0.289330769239196	0.170612	1.20E-05	0.000613399	--	--	--	ATRNL1	--	--	--	ATRNL1	--	--
chr18	44537301	44537433	9	0.96714	0.86401	0.162676734448597	0.103127	4.40E-06	0.000355692	--	--	--	KATNAL2	--	--	--	KATNAL2	--	--
chr7	10491065	10491154	5	0.9323	0.74831	0.317158212349391	0.183996	0.003	0.0109413	HSPA8P8	--	HSPA8P8	--	--	--	--	HSPA8P8	HSPA8P8	--
chr6	129990409	129990507	5	0.96705	0.86374	0.162993381496025	0.103306	0.00017	0.00246521	--	--	--	ARHGAP18	--	--	--	ARHGAP18	--	--
chr16	18846823	18846840	5	0.96554	0.85819	0.170038937520298	0.10735	0.0036	0.0120395	--	--	--	SMG1	--	--	--	SMG1	--	--
chr14	104021623	104021684	5	0.95987	0.83787	0.196112608194801	0.122	0.00017	0.00246521	--	--	--	--	BAG5	--	--	--	--	--
chr18	65304519	65304601	5	0.96595	0.85976	0.16801452241584	0.106197	6.00E-04	0.00471286	--	--	--	LOC643542	--	--	--	LOC643542	--	--
chr9	86467086	86467157	7	0.95912	0.83527	0.199468706503065	0.123849	1.30E-05	0.000643477	--	--	--	KIF27	--	--	--	KIF27	--	--
chr4	17430506	17430612	6	0.96709	0.864	0.16261884464713	0.103094	0.0012	0.00665542	RPS7P6	RPS7P6	--	--	--	--	--	--	--	--
chr1	200966726	200966739	5	0.93528	0.75753	0.304095313449277	0.17775	5.70E-06	0.000412491	--	--	--	KIF21B	--	--	--	KIF21B	--	--
chr1	93199086	93199189	7	0.96714	0.86422	0.162326126068836	0.102925	4.50E-05	0.00125187	--	--	--	EVI5	LOC100289500	--	--	EVI5	--	--
chr7	143778210	143778244	5	0.95338	0.81559	0.225207274388175	0.13779	8.90E-05	0.00178388	--	--	--	--	--	--	--	--	--	--
chr6	86653337	86653557	5	0.96602	0.86013	0.167498333072414	0.105885	0.0013	0.00690279	--	--	--	--	--	--	--	--	--	--
chr1	54698980	54699026	5	0.94591	0.79092	0.258171146434034	0.154981	6.50E-06	0.000445668	--	--	--	SSBP3	--	--	--	SSBP3	--	--
chr15	89097114	89097209	5	0.96118	0.84269	0.189804624360849	0.118488	4.20E-05	0.00120796	--	--	--	--	--	--	--	--	--	--
chr1	70898586	70898659	5	0.9281	0.73635	0.333888592379784	0.191751	5.10E-05	0.00133666	--	--	--	CTH	--	--	--	CTH	--	--
chr16	70144408	70144459	5	0.96317	0.84985	0.18058223141819	0.113313	0.0017	0.00799081	--	--	--	--	--	--	--	--	--	--
chr12	7156222	7156272	5	0.95722	0.82885	0.207739505055343	0.128373	0.00022	0.00284254	--	--	--	--	--	--	--	--	--	--
chr12	24027319	24027504	9	0.96325	0.85015	0.180192868853443	0.113104	1.30E-06	0.000173739	--	--	--	SOX5	--	--	--	SOX5	--	--
chr16	19923847	19924028	5	0.96249	0.84745	0.183643300591202	0.115039	0.01	0.021485	--	--	--	--	--	--	--	--	--	--
chr21	30381807	30381861	5	0.96801	0.86758	0.158025155817512	0.100428	0.0038	0.0124491	--	--	--	RWDD2B	--	--	--	RWDD2B	--	--
chr6	1642196	1642307	8	0.96627	0.8612	0.166078050957647	0.105071	1.40E-05	0.000672682	--	--	--	GMDS	--	--	--	GMDS	--	--
chr4	1109192	1109321	5	0.95147	0.8094	0.233305319805628	0.142074	0.00051	0.00432711	RNF212	RNF212	TMED11P	TMED11P,LOC105374344	--	--	chr4	TMED11P,LOC105374344	--	--
chr7	12684353	12684468	5	0.96347	0.8511	0.178911094040659	0.11237	0.00014	0.00220205	--	--	--	SCIN	--	--	--	SCIN	--	--
chr19	2652158	2652195	5	0.96349	0.85122	0.178737644610104	0.112268	0.0016	0.0077225	--	--	--	GNG7	--	--	chr19	GNG7	--	--
chr21	23495844	23495971	5	0.94038	0.7738	0.281283127300779	0.166582	0.00046	0.00410264	--	--	--	--	--	--	--	--	--	--
chr2	47568897	47569101	7	0.96001	0.83891	0.194533390170108	0.121099	8.90E-05	0.00178388	--	--	--	LOC101927043	--	--	--	LOC101927043	--	--
chr4	41912834	41912883	5	0.96654	0.8624	0.164472261130891	0.104138	0.0014	0.00722879	--	--	--	--	--	--	--	--	--	--
chr3	196672159	196672294	6	0.95468	0.8205	0.21851390226076	0.134177	8.10E-07	0.000135452	--	--	--	--	NCBP2-AS2,PIGZ	--	--	--	--	--
chr3	71010225	71010275	5	0.96187	0.84558	0.185900668114133	0.116289	0.0022	0.00917816	--	--	--	FOXP1	--	--	--	FOXP1	--	--
chr8	6424818	6424870	5	0.96457	0.85529	0.173472267989683	0.109278	0.00019	0.00260911	--	--	--	MCPH1	--	chr8_6424215_6424888	--	MCPH1	--	--
chr2	224588518	224588571	5	0.95877	0.83467	0.199978849648093	0.124095	0.00019	0.00260911	--	--	--	--	--	--	--	--	--	--
chr4	44244360	44244378	5	0.95667	0.82744	0.209366656030055	0.129223	0.0024	0.0095845	--	--	--	KCTD8	--	--	--	KCTD8	--	--
chr22	18027169	18027342	8	0.96175	0.84522	0.186335019104884	0.116522	0.00025	0.00302453	--	--	--	CECR2	--	--	--	CECR2	--	--
chr8	48707985	48708039	5	0.95949	0.83725	0.196609299505768	0.122243	0.023	0.0365151	--	--	--	PRKDC	--	--	--	PRKDC	--	--
chr8	122302793	122302878	5	0.96593	0.8603	0.167078804385987	0.105628	0.00051	0.00432711	--	--	--	--	--	--	--	--	--	--
chr11	35469029	35469206	5	0.95497	0.8217	0.216843645409023	0.133262	0.00071	0.00514861	--	--	--	PAMR1	--	--	--	PAMR1	--	--
chr16	82311378	82311414	5	0.96559	0.85918	0.168450324451915	0.106404	0.0017	0.00799081	--	--	--	--	--	--	--	--	--	--
chr11	475466	475494	5	0.96605	0.86089	0.166268951377402	0.105158	0.00041	0.00386338	--	--	--	PTDSS2	--	--	--	PTDSS2	--	--
[truncated: 41,651 more rows]
