# Supplementary material for: Identification of DNA methylation biomarkers in amniotic fluid for prenatal detection of congenital heart disease (CHD)
Source: Clin Epigenetics. 2026 Feb 26;18:51. doi: 10.1186/s13148-026-02090-4 (PMC13041326; doi:10.1186/s13148-026-02090-4)
Supplement: Supplementary file 2 — Supplementary Material 2 [file 13148_2026_2090_MOESM2_ESM.xlsx]

## Sheet: CHD-vs-Normal.genes.GO_enrich
Supplementary Table 5. The Gene Ontology enrichment analysis result
Term	Category	Observed	Expected	FoldChange	rawP	Class	Name
GO:0005515	8249	4275	1901.69	2.248	3.02303698886603e-301	molecular_function	protein binding
GO:0005737	4810	2547	1108.88	2.29692	1.73307027710916e-202	cellular_component	cytoplasm
GO:0005634	4946	2392	1140.23	2.09782	3.91835206737999e-157	cellular_component	nucleus
GO:0005829	3007	1638	693.22	2.36288	5.40453415318464e-144	cellular_component	cytosol
GO:0005886	3729	1830	859.667	2.12873	6.94531032743748e-128	cellular_component	plasma membrane
GO:0005654	2526	1352	582.333	2.3217	1.10897045870804e-116	cellular_component	nucleoplasm
GO:0016021	3896	1832	898.166	2.03971	6.19204854441049e-116	cellular_component	integral component of membrane
GO:0016020	2128	1188	490.58	2.42163	2.66246120785567e-112	cellular_component	membrane
GO:0005524	1458	921	336.121	2.74009	2.39766883339922e-109	molecular_function	ATP binding
GO:0070062	2664	1333	614.147	2.17049	3.78531877626263e-100	cellular_component	extracellular exosome
GO:0046872	1917	1007	441.937	2.27861	1.48107798795887e-85	molecular_function	metal ion binding
GO:0006351	1842	902	424.646	2.12412	1.87297726562083e-66	biological_process	transcription, DNA-templated
GO:0044281	1426	744	328.744	2.26316	1.34046749533471e-63	biological_process	small molecule metabolic process
GO:0008270	1181	654	272.262	2.40209	3.59583175424706e-63	molecular_function	zinc ion binding
GO:0007165	1047	585	241.371	2.42366	7.3263342933076e-58	biological_process	signal transduction
GO:0008152	880	518	202.871	2.55334	1.45569991144227e-56	biological_process	metabolic process
GO:0003677	1548	753	356.869	2.11002	2.3673051784754e-55	molecular_function	DNA binding
GO:0005622	1168	618	269.265	2.29513	6.19627389091246e-55	cellular_component	intracellular
GO:0006355	1509	708	347.878	2.0352	3.50423794288281e-48	biological_process	regulation of transcription, DNA-templated
GO:0005509	675	410	155.611	2.63477	1.17806184300048e-47	molecular_function	calcium ion binding
GO:0006468	506	335	116.651	2.87181	4.46496326827361e-45	biological_process	protein phosphorylation
GO:0005887	1345	636	310.07	2.05115	1.98185151443829e-44	cellular_component	integral component of plasma membrane
GO:0055085	645	381	148.695	2.56229	1.76687692097882e-42	biological_process	transmembrane transport
GO:0043547	465	309	107.199	2.88249	7.43069101675526e-42	biological_process	positive regulation of GTPase activity
GO:0005783	760	420	175.207	2.39717	1.63332373368868e-41	cellular_component	endoplasmic reticulum
GO:0045944	928	478	213.937	2.2343	7.64402579854694e-41	biological_process	positive regulation of transcription by RNA polymerase II
GO:0005739	1199	567	276.412	2.05129	6.63618766328929e-40	cellular_component	mitochondrion
GO:0005794	822	434	189.5	2.29024	3.37461842231284e-39	cellular_component	Golgi apparatus
GO:0007411	372	259	85.7592	3.02008	5.65018591111492e-38	biological_process	axon guidance
GO:0035556	417	276	96.1333	2.87101	1.54103147719217e-37	biological_process	intracellular signal transduction
GO:0000122	692	377	159.531	2.36318	1.85618305703457e-36	biological_process	negative regulation of transcription by RNA polymerase II
GO:0044822	1083	510	249.67	2.0427	9.98661040704559e-36	molecular_function	RNA binding
GO:0005730	788	407	181.662	2.24043	1.8869876725024e-35	cellular_component	nucleolus
GO:0042803	684	370	157.686	2.34643	2.2215540429718e-35	molecular_function	protein homodimerization activity
GO:0010467	810	414	186.734	2.21706	3.02214710601899e-35	biological_process	gene expression
GO:0048471	585	329	134.863	2.43951	4.21245105531664e-34	cellular_component	perinuclear region of cytoplasm
GO:0007155	447	276	103.049	2.67833	1.08803474561638e-33	biological_process	cell adhesion
GO:0030054	415	261	95.6722	2.72806	5.51397943169747e-33	cellular_component	cell junction
GO:0003700	865	423	199.413	2.12122	9.66277252165468e-33	molecular_function	DNA-binding transcription factor activity
GO:0005789	761	386	175.438	2.20021	1.72293094922911e-32	cellular_component	endoplasmic reticulum membrane
GO:0007264	454	274	104.663	2.61792	2.36915626516499e-32	biological_process	small GTPase mediated signal transduction
GO:0004674	328	224	75.6156	2.96235	4.12036903064336e-32	molecular_function	protein serine/threonine kinase activity
GO:0007596	467	277	107.66	2.57291	7.90323323364756e-32	biological_process	blood coagulation
GO:0045893	496	287	114.346	2.50994	1.70772493676417e-31	biological_process	positive regulation of transcription, DNA-templated
GO:0005856	372	239	85.7592	2.78687	2.49043802344654e-31	cellular_component	cytoskeleton
GO:0003779	292	205	67.3164	3.04532	7.77207366787777e-31	molecular_function	actin binding
GO:0000139	494	283	113.885	2.48497	1.65928316463425e-30	cellular_component	Golgi membrane
GO:0007268	419	253	96.5944	2.6192	6.36825695600883e-30	biological_process	chemical synaptic transmission
GO:0042802	566	300	130.483	2.29915	5.40376511960338e-28	molecular_function	identical protein binding
GO:0006915	602	312	138.782	2.24812	8.57810347441356e-28	biological_process	apoptotic process
GO:0003676	827	387	190.653	2.02987	2.37475069705222e-27	molecular_function	nucleic acid binding
GO:0005615	1210	511	278.948	1.83188	2.89522822844629e-27	cellular_component	extracellular space
GO:0005813	392	231	90.3699	2.55616	1.38520188804826e-26	cellular_component	centrosome
GO:0045087	749	356	172.671	2.06172	3.82861104211175e-26	biological_process	innate immune response
GO:0043231	480	261	110.657	2.35864	7.07700839126394e-26	cellular_component	intracellular membrane-bounded organelle
GO:0005576	1391	560	320.675	1.74632	7.67954645574198e-26	cellular_component	extracellular region
GO:0005925	373	217	85.9897	2.52356	1.76676625921412e-24	cellular_component	focal adhesion
GO:0004672	301	188	69.3912	2.70928	4.44018009791922e-24	molecular_function	protein kinase activity
GO:0030154	448	242	103.28	2.34315	8.74379267439024e-24	biological_process	cell differentiation
GO:0019901	359	209	82.7622	2.52531	1.21852965602761e-23	molecular_function	protein kinase binding
GO:0055114	614	299	141.549	2.11235	1.51687383840465e-23	biological_process	oxidation-reduction process
GO:0030425	285	180	65.7026	2.73962	2.08215362529126e-23	cellular_component	dendrite
GO:0045892	477	250	109.965	2.27344	3.25735704210568e-23	biological_process	negative regulation of transcription, DNA-templated
GO:0005096	249	164	57.4033	2.85698	8.62227710218063e-23	molecular_function	GTPase activator activity
GO:0043025	300	183	69.1607	2.64601	1.68958295252104e-22	cellular_component	neuronal cell body
GO:0030424	206	145	47.4903	3.05325	2.41218609382767e-22	cellular_component	axon
GO:0048011	272	170	62.7057	2.71108	5.49946139218822e-22	biological_process	neurotrophin TRK receptor signaling pathway
GO:0000278	399	217	91.9837	2.35911	8.8010376658377e-22	biological_process	mitotic cell cycle
GO:0030198	304	181	70.0828	2.58266	1.42618732491741e-21	biological_process	extracellular matrix organization
GO:0009986	504	253	116.19	2.17747	1.67913159443619e-21	cellular_component	cell surface
GO:0006366	553	269	127.486	2.11003	2.32669216401371e-21	biological_process	transcription by RNA polymerase II
GO:0006810	369	204	85.0676	2.39809	3.16903511119167e-21	biological_process	transport
GO:0003674	696	316	160.453	1.96943	3.77873163692301e-21	molecular_function	molecular_function
GO:0005874	278	169	64.0889	2.63696	6.10960510392475e-21	cellular_component	microtubule
GO:0034220	275	168	63.3973	2.64996	6.65880222550614e-21	biological_process	ion transmembrane transport
GO:0008285	375	203	86.4508	2.34816	2.38701357501984e-20	biological_process	negative regulation of cell proliferation
GO:0044267	628	289	144.776	1.99618	4.03386090052737e-20	biological_process	cellular protein metabolic process
GO:0019899	308	177	71.0049	2.49278	8.27257291276959e-20	molecular_function	enzyme binding
GO:0006508	475	236	109.504	2.15517	1.00214056173485e-19	biological_process	proteolysis
GO:0008017	187	129	43.1101	2.99234	1.61527960298556e-19	molecular_function	microtubule binding
GO:0007275	429	219	98.8997	2.21436	1.93499381995667e-19	biological_process	multicellular organism development
GO:0016874	287	167	66.1637	2.52404	2.5814949868702e-19	molecular_function	ligase activity
GO:0043234	329	182	75.8462	2.39959	4.87039606383849e-19	cellular_component	protein-containing complex
GO:0015031	357	191	82.3012	2.32075	7.24502703836439e-19	biological_process	protein transport
GO:0016032	543	255	125.181	2.03705	9.64125505994217e-19	biological_process	viral process
GO:0008283	342	185	78.8431	2.34643	1.10180556646455e-18	biological_process	cell proliferation
GO:0008150	604	273	139.243	1.9606	2.54888586720593e-18	biological_process	biological_process
GO:0043066	481	231	110.888	2.08319	4.11261754586528e-18	biological_process	negative regulation of apoptotic process
GO:0030168	210	133	48.4125	2.74723	7.01814100422206e-18	biological_process	platelet activation
GO:0045211	199	129	45.8766	2.81189	7.46528143907209e-18	cellular_component	postsynaptic membrane
GO:0006897	140	104	32.275	3.22231	1.18125487387658e-17	biological_process	endocytosis
GO:0007173	192	125	44.2628	2.82404	1.41301911178064e-17	biological_process	epidermal growth factor receptor signaling pathway
GO:0003682	376	193	86.6813	2.22655	1.46533508614296e-17	molecular_function	chromatin binding
GO:0046982	433	212	99.8219	2.12378	1.8273459090677e-17	molecular_function	protein heterodimerization activity
GO:0070588	128	98	29.5085	3.32107	2.44187283965503e-17	biological_process	calcium ion transmembrane transport
GO:0005975	355	184	81.8401	2.24829	3.52519278358864e-17	biological_process	carbohydrate metabolic process
GO:0001701	218	134	50.2567	2.66631	3.72996858040208e-17	biological_process	in utero embryonic development
GO:0008134	278	156	64.0889	2.43412	4.03742376057878e-17	molecular_function	transcription factor binding
GO:0043687	307	167	70.7744	2.35961	4.16187800571554e-17	biological_process	post-translational protein modification
GO:0046777	163	112	37.5773	2.98052	4.32386917810135e-17	biological_process	protein autophosphorylation
GO:0016324	262	150	60.4003	2.48343	4.75185139391706e-17	cellular_component	apical plasma membrane
GO:0051301	313	168	72.1576	2.32824	7.36942226188996e-17	biological_process	cell division
GO:0043065	278	155	64.0889	2.41852	9.97674626822069e-17	biological_process	positive regulation of apoptotic process
GO:0006357	406	200	93.5974	2.13681	1.00333904709635e-16	biological_process	regulation of transcription by RNA polymerase II
GO:0005516	176	116	40.5742	2.85896	1.18648519853441e-16	molecular_function	calmodulin binding
GO:0031965	202	125	46.5682	2.68424	2.1711975066383e-16	cellular_component	nuclear membrane
GO:0016567	364	184	83.9149	2.1927	2.72920991350284e-16	biological_process	protein ubiquitination
GO:0043565	421	203	97.0554	2.09159	2.97202147045759e-16	molecular_function	sequence-specific DNA binding
GO:0007399	275	152	63.3973	2.39758	3.1320914132698e-16	biological_process	nervous system development
GO:0031625	246	141	56.7117	2.48626	4.25661383375978e-16	molecular_function	ubiquitin protein ligase binding
GO:0030027	149	103	34.3498	2.99856	5.1052322342461e-16	cellular_component	lamellipodium
GO:0006886	256	144	59.0171	2.43997	5.25052133712475e-16	biological_process	intracellular protein transport
GO:0005765	245	140	56.4812	2.4787	6.29069346633073e-16	cellular_component	lysosomal membrane
GO:0003713	244	139	56.2507	2.47108	9.30709729056338e-16	molecular_function	transcription coactivator activity
GO:0006367	240	137	55.3285	2.47612	1.08670683317819e-15	biological_process	transcription initiation from RNA polymerase II promoter
GO:0004984	419	25	96.5944	0.258814	1.69142302486911e-15	molecular_function	olfactory receptor activity
GO:0032403	202	122	46.5682	2.61982	1.87238454339448e-15	molecular_function	protein-containing complex binding
GO:0005578	245	138	56.4812	2.44329	2.86561149250428e-15	cellular_component	extracellular matrix
GO:0007283	368	181	84.8371	2.1335	3.02816846917257e-15	biological_process	spermatogenesis
GO:0019904	199	120	45.8766	2.61571	3.56985319383829e-15	molecular_function	protein domain specific binding
GO:0005575	452	208	104.202	1.99612	4.89129776319691e-15	cellular_component	cellular_component
GO:0015629	194	118	44.7239	2.63841	5.25745384394622e-15	cellular_component	actin cytoskeleton
GO:0050911	420	26	96.8249	0.268526	5.38399246701809e-15	biological_process	detection of chemical stimulus involved in sensory perception of smell
GO:0004842	230	131	53.0232	2.47062	6.45024346864972e-15	molecular_function	ubiquitin-protein transferase activity
GO:0043005	250	138	57.6339	2.39443	7.75065534047709e-15	cellular_component	neuron projection
GO:0008284	448	206	103.28	1.99458	7.83127012868609e-15	biological_process	positive regulation of cell proliferation
GO:0000166	315	161	72.6187	2.21706	7.9841791856285e-15	molecular_function	nucleotide binding
GO:0005768	213	124	49.1041	2.52525	1.16566592242407e-14	cellular_component	endosome
GO:0005911	150	99	34.5803	2.8629	1.40967765399521e-14	cellular_component	cell-cell junction
GO:0005769	191	115	44.0323	2.61172	1.75458833920842e-14	cellular_component	early endosome
GO:0045202	192	115	44.2628	2.59812	2.01423199869527e-14	cellular_component	synapse
GO:0008543	161	103	37.1162	2.77507	2.21629430091666e-14	biological_process	fibroblast growth factor receptor signaling pathway
GO:0030036	129	90	29.7391	3.02632	2.34038547454886e-14	biological_process	actin cytoskeleton organization
GO:0042493	309	157	71.2355	2.20396	2.77595699474884e-14	biological_process	response to drug
GO:0016477	170	106	39.191	2.7047	2.81056744866924e-14	biological_process	cell migration
GO:0005938	115	84	26.5116	3.16843	3.89942058699037e-14	cellular_component	cell cortex
GO:0051056	133	91	30.6612	2.96792	4.82791529716542e-14	biological_process	regulation of small GTPase mediated signal transduction
GO:0000978	327	162	75.3851	2.14897	4.87441316438874e-14	molecular_function	RNA polymerase II proximal promoter sequence-specific DNA binding
GO:0051015	110	81	25.3589	3.19414	5.27930358866529e-14	molecular_function	actin filament binding
GO:0004871	199	116	45.8766	2.52852	5.34084285949375e-14	molecular_function	obsolete signal transducer activity
GO:0005102	321	159	74.0019	2.14859	7.48182951772496e-14	molecular_function	signaling receptor binding
GO:0007156	147	96	33.8887	2.8328	8.53073615690361e-14	biological_process	homophilic cell adhesion via plasma membrane adhesion molecules
GO:0006644	156	98	35.9635	2.72498	1.87838440750125e-13	biological_process	phospholipid metabolic process
GO:0006281	290	147	66.8553	2.19878	1.89412432961187e-13	biological_process	DNA repair
GO:0000287	188	110	43.3407	2.53803	2.90377202607163e-13	molecular_function	magnesium ion binding
GO:0001525	217	120	50.0262	2.39874	3.62697005861954e-13	biological_process	angiogenesis
GO:0014069	121	83	27.8948	2.97546	4.38236385663097e-13	cellular_component	postsynaptic density
GO:0016323	181	106	41.7269	2.54033	5.85334052306689e-13	cellular_component	basolateral plasma membrane
GO:0006974	178	105	41.0353	2.55877	6.92173118468582e-13	biological_process	cellular response to DNA damage stimulus
GO:0006470	220	120	50.7178	2.36603	7.91974690211523e-13	biological_process	protein dephosphorylation
GO:0038095	177	104	40.8048	2.54872	1.02366946967377e-12	biological_process	Fc-epsilon receptor signaling pathway
GO:0016310	148	92	34.1193	2.69643	1.68502638314882e-12	biological_process	phosphorylation
GO:0018108	123	82	28.3559	2.89182	2.05645331472788e-12	biological_process	peptidyl-tyrosine phosphorylation
GO:0007420	183	105	42.188	2.48886	2.057350432459e-12	biological_process	brain development
GO:0035023	76	62	17.5207	3.53867	2.28006845966615e-12	biological_process	regulation of Rho protein signal transduction
GO:0008022	179	103	41.2659	2.49601	2.36327201206813e-12	molecular_function	protein C-terminus binding
GO:0042981	228	121	52.5621	2.30204	2.74328571364012e-12	biological_process	regulation of apoptotic process
GO:0016887	131	84	30.2002	2.78144	4.28103767161952e-12	molecular_function	ATPase activity
GO:0005089	73	60	16.8291	3.56526	4.46281760232059e-12	molecular_function	Rho guanyl-nucleotide exchange factor activity
GO:0045121	176	101	40.5742	2.48926	4.47110071442478e-12	cellular_component	membrane raft
GO:0005525	366	167	84.376	1.97924	4.60666137278596e-12	molecular_function	GTP binding
GO:0016055	163	96	37.5773	2.55473	4.70892106770406e-12	biological_process	Wnt signaling pathway
GO:0005743	414	182	95.4417	1.90692	5.14380758401105e-12	cellular_component	mitochondrial inner membrane
GO:0008360	132	84	30.4307	2.76037	5.32962180769968e-12	biological_process	regulation of cell shape
GO:0005085	79	62	18.2123	3.40429	6.31461260081702e-12	molecular_function	guanyl-nucleotide exchange factor activity
GO:0001726	92	68	21.2093	3.20615	6.59395568145472e-12	cellular_component	ruffle
GO:0019898	87	65	20.0566	3.24083	9.43969385591186e-12	cellular_component	extrinsic component of membrane
GO:0005788	179	101	41.2659	2.44754	1.00317535140391e-11	cellular_component	endoplasmic reticulum lumen
GO:0004713	86	64	19.8261	3.22808	1.51919374452087e-11	molecular_function	protein tyrosine kinase activity
GO:0044255	146	88	33.6582	2.61452	2.00275316230609e-11	biological_process	cellular lipid metabolic process
GO:0018105	101	70	23.2841	3.00635	2.05598072725176e-11	biological_process	peptidyl-serine phosphorylation
GO:0007507	150	89	34.5803	2.57372	2.11222494486014e-11	biological_process	heart development
GO:0003824	155	91	35.733	2.54666	2.17628924177662e-11	molecular_function	catalytic activity
GO:0044325	98	69	22.5925	3.05411	2.20434233815275e-11	molecular_function	ion channel binding
GO:0004872	213	112	49.1041	2.28087	2.71641861152195e-11	molecular_function	signaling receptor activity
GO:0003714	189	103	43.5712	2.36395	2.8951873380339e-11	molecular_function	transcription corepressor activity
GO:0030426	97	68	22.3619	3.04088	3.42389376743106e-11	cellular_component	growth cone
GO:0043197	97	68	22.3619	3.04088	3.42389376743106e-11	cellular_component	dendritic spine
GO:0030018	108	72	24.8978	2.89182	3.87861027087354e-11	cellular_component	Z disc
GO:0048010	105	71	24.2062	2.93313	4.19047733916212e-11	biological_process	vascular endothelial growth factor receptor signaling pathway
GO:0006325	205	108	47.2598	2.28524	5.14779319078334e-11	biological_process	chromatin organization
GO:0017124	117	75	26.9727	2.78059	5.47820050110795e-11	molecular_function	SH3 domain binding
GO:0008286	150	88	34.5803	2.5448	5.62822415245929e-11	biological_process	insulin receptor signaling pathway
GO:0006811	159	91	36.6551	2.4826	5.90990814120672e-11	biological_process	ion transport
GO:0007049	201	106	46.3376	2.28756	6.02433355391989e-11	biological_process	cell cycle
GO:0046983	162	92	37.3468	2.4634	8.31677044087415e-11	molecular_function	protein dimerization activity
GO:0006996	290	136	66.8553	2.03424	9.08189365815794e-11	biological_process	organelle organization
GO:0061630	142	84	32.736	2.56598	1.0101069770316e-10	molecular_function	ubiquitin protein ligase activity
GO:0043087	57	49	13.1405	3.72892	1.09658691660338e-10	biological_process	regulation of GTPase activity
GO:0005759	270	129	62.2446	2.07247	1.16951296529414e-10	cellular_component	mitochondrial matrix
GO:0030496	119	75	27.4337	2.73386	1.1953714045116e-10	cellular_component	midbody
GO:0007605	129	78	29.7391	2.62281	1.78051255539219e-10	biological_process	sensory perception of sound
GO:0034765	118	74	27.2032	2.72027	1.82601893134534e-10	biological_process	regulation of ion transmembrane transport
GO:0044212	166	92	38.2689	2.40404	2.08371616683634e-10	molecular_function	transcription regulatory region DNA binding
GO:0001764	104	68	23.9757	2.83621	2.3114479442319e-10	biological_process	neuron migration
GO:0030165	84	60	19.365	3.09838	2.46462166123172e-10	molecular_function	PDZ domain binding
GO:0016192	141	82	32.5055	2.52265	2.68599313454343e-10	biological_process	vesicle-mediated transport
GO:0005764	211	107	48.643	2.1997	3.30673582217544e-10	cellular_component	lysosome
GO:0007018	69	53	15.907	3.33188	3.50013276538199e-10	biological_process	microtubule-based movement
GO:0001077	224	111	51.64	2.1495	3.98891186272628e-10	molecular_function	proximal promoter DNA-binding transcription activator activity, RNA polymerase II-specific
GO:0010976	77	56	17.7512	3.15471	4.96955560336424e-10	biological_process	positive regulation of neuron projection development
GO:0035091	77	56	17.7512	3.15471	4.96955560336424e-10	molecular_function	phosphatidylinositol binding
GO:0007219	130	77	29.9696	2.56927	5.42589282256244e-10	biological_process	Notch signaling pathway
GO:0031901	102	66	23.5146	2.80676	5.64475386995458e-10	cellular_component	early endosome membrane
GO:0034605	99	65	22.823	2.848	5.72112517180725e-10	biological_process	cellular response to heat
GO:0005604	75	55	17.2902	3.181	5.8987586625102e-10	cellular_component	basement membrane
GO:0016607	182	96	41.9575	2.28803	6.19816287586531e-10	cellular_component	nuclear speck
GO:0007179	131	77	30.2002	2.54966	6.42234781995976e-10	biological_process	transforming growth factor beta receptor signaling pathway
GO:0012501	158	87	36.4246	2.38849	6.45176640107533e-10	biological_process	programmed cell death
GO:0005635	136	79	31.3528	2.51971	6.67384622832346e-10	cellular_component	nuclear envelope
GO:0001666	159	87	36.6551	2.37347	7.5272029094258e-10	biological_process	response to hypoxia
GO:0046474	90	61	20.7482	2.94001	7.6793754894136e-10	biological_process	glycerophospholipid biosynthetic process
GO:0005819	113	70	26.0505	2.68709	8.46334286027915e-10	cellular_component	spindle
GO:0035725	87	60	20.0566	2.99154	8.66824575885923e-10	biological_process	sodium ion transmembrane transport
GO:0042127	154	85	35.5025	2.3942	1.10112730636037e-09	biological_process	regulation of cell proliferation
GO:0030659	115	70	26.5116	2.64036	1.21797382754732e-09	cellular_component	cytoplasmic vesicle membrane
GO:0043161	166	89	38.2689	2.32565	1.40982316216311e-09	biological_process	proteasome-mediated ubiquitin-dependent protein catabolic process
GO:0016023	121	72	27.8948	2.58113	1.52536087998123e-09	cellular_component	cytoplasmic vesicle
GO:0000086	139	79	32.0444	2.46533	1.57843002753315e-09	biological_process	G2/M transition of mitotic cell cycle
GO:0007626	83	57	19.1344	2.97892	1.63236067180212e-09	biological_process	locomotory behavior
GO:0001934	118	71	27.2032	2.60999	1.67330391644941e-09	biological_process	positive regulation of protein phosphorylation
GO:0007169	95	62	21.9009	2.83094	1.77661726401972e-09	biological_process	transmembrane receptor protein tyrosine kinase signaling pathway
GO:0007010	106	66	24.4368	2.70085	1.82122122465304e-09	biological_process	cytoskeleton organization
GO:0003777	71	52	16.368	3.17693	1.82523614156713e-09	molecular_function	microtubule motor activity
GO:0048013	91	60	20.9787	2.86004	1.93075276291727e-09	biological_process	ephrin receptor signaling pathway
GO:0017137	81	56	18.6734	2.99892	1.97378581203678e-09	molecular_function	Rab GTPase binding
GO:0019221	272	124	62.7057	1.97749	2.07058215542232e-09	biological_process	cytokine-mediated signaling pathway
GO:0043235	124	73	28.5864	2.55366	2.11379394412956e-09	cellular_component	receptor complex
GO:0006397	177	92	40.8048	2.25464	2.43956809679477e-09	biological_process	mRNA processing
GO:0006898	144	80	33.1971	2.40985	2.72720416602226e-09	biological_process	receptor-mediated endocytosis
GO:0090090	150	82	34.5803	2.37129	3.13206310617956e-09	biological_process	negative regulation of canonical Wnt signaling pathway
GO:0035264	84	57	19.365	2.94346	3.18323631930946e-09	biological_process	multicellular organism growth
GO:0007166	213	104	49.1041	2.11795	3.24723460952736e-09	biological_process	cell surface receptor signaling pathway
GO:0097190	111	67	25.5894	2.61827	3.59208919235583e-09	biological_process	apoptotic signaling pathway
GO:0061024	157	84	36.1941	2.32082	3.87603976662057e-09	biological_process	membrane organization
GO:0005929	109	66	25.1284	2.62651	4.56093111699646e-09	cellular_component	cilium
GO:0006816	86	57	19.8261	2.875	4.60465140044476e-09	biological_process	calcium ion transport
GO:0051260	169	88	38.9605	2.2587	4.65619347471531e-09	biological_process	protein homooligomerization
GO:0005814	91	59	20.9787	2.81237	5.55419774572105e-09	cellular_component	centriole
GO:0048015	121	70	27.8948	2.50943	7.05193828390126e-09	biological_process	phosphatidylinositol-mediated signaling
GO:0003774	61	46	14.0627	3.27107	7.36669123221912e-09	molecular_function	motor activity
GO:0030203	117	68	26.9727	2.52107	8.20720044151553e-09	biological_process	glycosaminoglycan metabolic process
GO:0004725	96	60	22.1314	2.71108	1.19234930645228e-08	molecular_function	protein tyrosine phosphatase activity
GO:0006936	100	61	23.0536	2.64601	1.28881507473146e-08	biological_process	muscle contraction
GO:0035335	100	61	23.0536	2.64601	1.28881507473146e-08	biological_process	peptidyl-tyrosine dephosphorylation
GO:0000226	71	50	16.368	3.05474	1.30019770048825e-08	biological_process	microtubule cytoskeleton organization
GO:0016925	89	57	20.5177	2.77809	1.30961891050777e-08	biological_process	protein sumoylation
GO:0009897	198	96	45.646	2.10314	1.32870067737751e-08	cellular_component	external side of plasma membrane
GO:0005815	127	71	29.278	2.42503	1.4393102931151e-08	cellular_component	microtubule organizing center
GO:0015630	122	69	28.1253	2.4533	1.46863383929301e-08	cellular_component	microtubule cytoskeleton
GO:0000922	93	58	21.4398	2.70525	1.55368660307312e-08	cellular_component	spindle pole
GO:0016337	93	58	21.4398	2.70525	1.55368660307312e-08	biological_process	cell-cell adhesion
GO:0005262	47	39	10.8352	3.59939	1.60908016376623e-08	molecular_function	calcium channel activity
GO:0006813	83	54	19.1344	2.82213	1.76718596909096e-08	biological_process	potassium ion transport
GO:0042384	112	65	25.82	2.51743	1.97922614385821e-08	biological_process	cilium assembly
GO:0005178	99	60	22.823	2.62893	1.98466898555574e-08	molecular_function	integrin binding
GO:0032587	70	49	16.1375	3.03641	2.02348460473e-08	cellular_component	ruffle membrane
GO:0071456	109	64	25.1284	2.54692	2.25208225990935e-08	biological_process	cellular response to hypoxia
GO:0031234	61	45	14.0627	3.19996	2.3271368351641e-08	cellular_component	extrinsic component of cytoplasmic side of plasma membrane
GO:1900034	67	47	15.4459	3.04288	2.58128763288037e-08	biological_process	regulation of cellular response to heat
GO:0008021	86	55	19.8261	2.77413	2.66659388321154e-08	cellular_component	synaptic vesicle
GO:0010628	214	100	49.3346	2.02698	2.70690401106671e-08	biological_process	positive regulation of gene expression
GO:0042383	82	53	18.9039	2.80365	2.76604709098603e-08	cellular_component	sarcolemma
GO:0008289	149	78	34.3498	2.27076	2.96973216769078e-08	molecular_function	lipid binding
GO:0000165	98	59	22.5925	2.61149	3.05488428613013e-08	biological_process	MAPK cascade
GO:0008380	240	108	55.3285	1.95198	4.01222783672651e-08	biological_process	RNA splicing
GO:0043524	128	70	29.5085	2.37219	4.16001414455328e-08	biological_process	negative regulation of neuron apoptotic process
GO:0005770	106	62	24.4368	2.53716	4.52988339332714e-08	cellular_component	late endosome
GO:0005923	106	62	24.4368	2.53716	4.52988339332714e-08	cellular_component	bicellular tight junction
GO:0005667	181	88	41.7269	2.10895	4.67031153549364e-08	cellular_component	transcription factor complex
GO:0000790	140	74	32.275	2.2928	5.2001693719909e-08	cellular_component	nuclear chromatin
GO:0008201	146	76	33.6582	2.258	5.67170832920689e-08	molecular_function	heparin binding
GO:0045177	76	50	17.5207	2.85377	5.78034388079027e-08	cellular_component	apical part of cell
GO:0008013	69	47	15.907	2.95468	5.91752596691732e-08	molecular_function	beta-catenin binding
GO:0010008	185	89	42.6491	2.0868	6.09268885973265e-08	cellular_component	endosome membrane
GO:0004222	105	61	24.2062	2.52001	6.71921800871555e-08	molecular_function	metalloendopeptidase activity
GO:0005623	114	64	26.281	2.43521	6.82294135966592e-08	cellular_component	cell
GO:0005871	53	40	12.2184	3.27376	6.89768520592086e-08	cellular_component	kinesin complex
GO:0002223	119	66	27.4337	2.4058	7.07765368524972e-08	biological_process	stimulatory C-type lectin receptor signaling pathway
GO:0043123	154	78	35.5025	2.19703	7.37567811075702e-08	biological_process	positive regulation of I-kappaB kinase/NF-kappaB signaling
GO:0006396	93	56	21.4398	2.61196	7.42968330996824e-08	biological_process	RNA processing
GO:0000187	106	61	24.4368	2.49624	7.50879437239113e-08	biological_process	activation of MAPK activity
GO:0005215	171	84	39.4216	2.13081	7.5590554651975e-08	molecular_function	transporter activity
GO:0007202	57	42	13.1405	3.19622	7.70111646570026e-08	biological_process	activation of phospholipase C activity
GO:0030335	145	75	33.4276	2.24365	8.14339833269591e-08	biological_process	positive regulation of cell migration
GO:0001843	82	52	18.9039	2.75075	8.37976032745127e-08	biological_process	neural tube closure
GO:0016301	86	53	19.8261	2.67325	8.91466127059049e-08	molecular_function	kinase activity
GO:0042787	75	49	17.2902	2.83398	8.92142393396261e-08	biological_process	ubiquitin-dependent protein catabolic process
GO:0007050	131	70	30.2002	2.31787	9.09782738342086e-08	biological_process	cell cycle arrest
GO:0005543	83	52	19.1344	2.71761	9.53142971226245e-08	molecular_function	phospholipid binding
GO:0008092	54	40	12.4489	3.21313	9.58598013590456e-08	molecular_function	cytoskeletal protein binding
GO:0038096	85	52	19.5955	2.65367	1.37720635007733e-07	biological_process	Fc-gamma receptor signaling pathway involved in phagocytosis
GO:0071805	107	60	24.6673	2.43237	1.55238561077977e-07	biological_process	potassium ion transmembrane transport
GO:0000981	137	71	31.5834	2.24802	1.57029702431777e-07	molecular_function	DNA-binding transcription factor activity, RNA polymerase II-specific
GO:0043410	75	48	17.2902	2.77615	1.65175239571159e-07	biological_process	positive regulation of MAPK cascade
GO:0006665	78	49	17.9818	2.72498	1.65316304068569e-07	biological_process	sphingolipid metabolic process
GO:0007601	194	90	44.7239	2.01235	1.70360226493771e-07	biological_process	visual perception
GO:0003924	244	106	56.2507	1.88442	2.09370104569949e-07	molecular_function	GTPase activity
GO:0016491	162	79	37.3468	2.11531	2.10483934945015e-07	molecular_function	oxidoreductase activity
GO:0047485	97	56	22.3619	2.50426	2.11628280124144e-07	molecular_function	protein N-terminus binding
GO:0006887	84	51	19.365	2.63362	2.1265463470929e-07	biological_process	exocytosis
GO:0005245	40	33	9.22142	3.57863	2.16749490216857e-07	molecular_function	voltage-gated calcium channel activity
GO:0022617	116	63	26.7421	2.35583	2.24155343929364e-07	biological_process	extracellular matrix disassembly
GO:0006302	66	44	15.2153	2.89182	2.29578135437874e-07	biological_process	double-strand break repair
GO:0007269	63	43	14.5237	2.96067	2.48131484671796e-07	biological_process	neurotransmitter secretion
GO:0042391	103	58	23.7452	2.4426	2.51263113042338e-07	biological_process	regulation of membrane potential
GO:0048812	47	36	10.8352	3.32251	2.5575512350746e-07	biological_process	neuron projection morphogenesis
GO:0001822	90	53	20.7482	2.55444	2.64683159102526e-07	biological_process	kidney development
GO:0051092	128	67	29.5085	2.27053	2.75357181809118e-07	biological_process	positive regulation of NF-kappaB transcription factor activity
GO:0007417	114	62	26.281	2.35912	2.96925868652821e-07	biological_process	central nervous system development
GO:0006112	101	57	23.2841	2.44802	3.27701124721635e-07	biological_process	energy reserve metabolic process
GO:0012505	88	52	20.2871	2.5632	3.37270253102151e-07	cellular_component	endomembrane system
GO:0000209	130	67	29.9696	2.2356	3.4925636698387e-07	biological_process	protein polyubiquitination
GO:0006954	333	133	76.7683	1.73249	3.55507423359083e-07	biological_process	inflammatory response
GO:0055037	93	54	21.4398	2.51868	3.61565817792793e-07	cellular_component	recycling endosome
GO:0030512	70	45	16.1375	2.78854	4.33454686689055e-07	biological_process	negative regulation of transforming growth factor beta receptor signaling pathway
GO:0050900	113	61	26.0505	2.3416	4.33647582365885e-07	biological_process	leukocyte migration
GO:0001889	86	51	19.8261	2.57237	4.38113628883187e-07	biological_process	liver development
GO:0009887	86	51	19.8261	2.57237	4.38113628883187e-07	biological_process	animal organ morphogenesis
GO:0005802	119	63	27.4337	2.29644	4.82371127244257e-07	cellular_component	trans-Golgi network
GO:0051726	119	63	27.4337	2.29644	4.82371127244257e-07	biological_process	regulation of cell cycle
GO:0031982	95	54	21.9009	2.46565	4.828002032792e-07	cellular_component	vesicle
GO:0050796	87	51	20.0566	2.5428	5.12685019800243e-07	biological_process	regulation of insulin secretion
GO:0007229	79	48	18.2123	2.63558	5.24352622535632e-07	biological_process	integrin-mediated signaling pathway
GO:0006260	135	68	31.1223	2.18493	5.39788976723334e-07	biological_process	DNA replication
GO:0005741	131	67	30.2002	2.21853	5.65231679371515e-07	cellular_component	mitochondrial outer membrane
GO:0000082	153	74	35.2719	2.09798	5.97057583711318e-07	biological_process	G1/S transition of mitotic cell cycle
GO:0000977	197	89	45.4155	1.95968	6.17612774987126e-07	molecular_function	RNA polymerase II regulatory region sequence-specific DNA binding
GO:0008344	51	37	11.7573	3.14698	6.37439271095394e-07	biological_process	adult locomotory behavior
GO:0072659	62	41	14.2932	2.8685	7.17712225695663e-07	biological_process	protein localization to plasma membrane
GO:0005903	52	37	11.9878	3.08646	7.53770294598733e-07	cellular_component	brush border
GO:0018279	124	64	28.5864	2.23883	7.57871954200877e-07	biological_process	protein N-linked glycosylation via asparagine
GO:0016363	96	54	22.1314	2.43997	8.69203149679186e-07	cellular_component	nuclear matrix
GO:0007409	63	41	14.5237	2.82296	8.90521611498358e-07	biological_process	axonogenesis
GO:0034641	184	84	42.4185	1.98027	8.91253000807145e-07	biological_process	cellular nitrogen compound metabolic process
GO:0006461	111	59	25.5894	2.30564	9.25973660946761e-07	biological_process	protein-containing complex assembly
GO:0034329	71	44	16.368	2.68817	9.60756647167358e-07	biological_process	cell junction assembly
GO:0050885	50	36	11.5268	3.12316	1.00056801181953e-06	biological_process	neuromuscular process controlling balance
GO:0000724	68	43	15.6764	2.74297	1.0244361007401e-06	biological_process	double-strand break repair via homologous recombination
GO:0005930	68	43	15.6764	2.74297	1.0244361007401e-06	cellular_component	axoneme
GO:0010595	41	32	9.45196	3.38554	1.02719443981789e-06	biological_process	positive regulation of endothelial cell migration
GO:0003690	89	51	20.5177	2.48566	1.07539614676269e-06	molecular_function	double-stranded DNA binding
GO:0016459	44	33	10.1436	3.2533	1.08751036494375e-06	cellular_component	myosin complex
GO:0050821	109	58	25.1284	2.30815	1.22448129551723e-06	biological_process	protein stabilization
GO:0042470	99	54	22.823	2.36603	1.25515733939243e-06	cellular_component	melanosome
GO:0042393	82	48	18.9039	2.53916	1.31470116211365e-06	molecular_function	histone binding
GO:0033138	74	45	17.0596	2.63781	1.37970368114775e-06	biological_process	positive regulation of peptidyl-serine phosphorylation
GO:0045216	59	39	13.6016	2.86731	1.45239062755793e-06	biological_process	cell-cell junction organization
GO:0030155	45	33	10.3741	3.181	1.47766740958884e-06	biological_process	regulation of cell adhesion
GO:0032508	49	35	11.2962	3.09838	1.57227809413145e-06	biological_process	DNA duplex unwinding
GO:0001078	102	55	23.5146	2.33897	1.60200260720122e-06	molecular_function	proximal promoter DNA-binding transcription repressor activity, RNA polymerase II-specific
GO:0042995	63	40	14.5237	2.75411	1.77845061386536e-06	cellular_component	cell projection
GO:0045766	103	55	23.7452	2.31626	1.80062461965736e-06	biological_process	positive regulation of angiogenesis
GO:0090263	129	64	29.7391	2.15205	1.83321962057044e-06	biological_process	positive regulation of canonical Wnt signaling pathway
GO:0005070	53	36	12.2184	2.94638	1.91317069135543e-06	molecular_function	SH3/SH2 adaptor activity
GO:0006661	57	38	13.1405	2.89182	1.93604372716654e-06	biological_process	phosphatidylinositol biosynthetic process
GO:0031902	90	50	20.7482	2.40985	2.09787747945046e-06	cellular_component	late endosome membrane
GO:0008307	41	31	9.45196	3.27974	2.13824850719549e-06	molecular_function	structural constituent of muscle
GO:0007528	30	26	6.91606	3.75936	2.18296177455621e-06	biological_process	neuromuscular junction development
GO:0001501	138	67	31.8139	2.106	2.31588895358279e-06	biological_process	skeletal system development
GO:0016787	150	71	34.5803	2.05319	2.36269441402182e-06	molecular_function	hydrolase activity
GO:0008076	74	44	17.0596	2.57919	2.41573412218633e-06	cellular_component	voltage-gated potassium channel complex
GO:0005198	197	86	45.4155	1.89363	2.63742990315122e-06	molecular_function	structural molecule activity
GO:0016605	83	47	19.1344	2.4563	2.72419118843295e-06	cellular_component	PML body
GO:0030097	59	38	13.6016	2.79379	2.75129377830212e-06	biological_process	hemopoiesis
GO:0001558	71	43	16.368	2.62707	2.82415223543669e-06	biological_process	regulation of cell growth
GO:0023014	52	35	11.9878	2.91962	3.04546507876313e-06	biological_process	signal transduction by protein phosphorylation
GO:0007517	89	49	20.5177	2.38819	3.14786598922977e-06	biological_process	muscle organ development
GO:0030334	60	38	13.8321	2.74723	3.44100075786509e-06	biological_process	regulation of cell migration
GO:0050731	81	46	18.6734	2.4634	3.46114024607666e-06	biological_process	positive regulation of peptidyl-tyrosine phosphorylation
GO:0005643	57	37	13.1405	2.81572	3.52428538784235e-06	cellular_component	nuclear pore
GO:0005884	43	31	9.91303	3.1272	3.87708621720579e-06	cellular_component	actin filament
GO:0070936	47	33	10.8352	3.04564	3.89334325192925e-06	biological_process	protein K48-linked ubiquitination
GO:0016197	70	42	16.1375	2.60264	4.24749332508805e-06	biological_process	endosomal transport
GO:0046580	25	23	5.76339	3.99071	4.26252506263145e-06	biological_process	negative regulation of Ras protein signal transduction
GO:0001933	58	37	13.3711	2.76717	4.30372737953473e-06	biological_process	negative regulation of protein phosphorylation
GO:0043209	147	69	33.8887	2.03608	4.32097541596731e-06	cellular_component	myelin sheath
GO:0060041	62	39	14.2932	2.72857	4.35005494986176e-06	biological_process	retina development in camera-type eye
GO:0007265	74	43	17.0596	2.52057	4.40191059246064e-06	biological_process	Ras protein signal transduction
GO:0019886	93	50	21.4398	2.33211	4.56062625390791e-06	biological_process	antigen processing and presentation of exogenous peptide antigen via MHC class II
GO:0006914	88	48	20.2871	2.36603	4.71903969190046e-06	biological_process	autophagy
GO:0007160	88	48	20.2871	2.36603	4.71903969190046e-06	biological_process	cell-matrix adhesion
GO:0005901	63	39	14.5237	2.68526	4.89707888917919e-06	cellular_component	caveola
GO:0050853	32	26	7.37714	3.5244	4.90932393525203e-06	biological_process	B cell receptor signaling pathway
GO:0006629	149	69	34.3498	2.00875	4.96913870428402e-06	biological_process	lipid metabolic process
GO:0005694	80	45	18.4428	2.43997	5.22624111731902e-06	cellular_component	chromosome
GO:0006814	80	45	18.4428	2.43997	5.22624111731902e-06	biological_process	sodium ion transport
GO:0030336	85	47	19.5955	2.39851	5.23959673062794e-06	biological_process	negative regulation of cell migration
GO:0000186	59	37	13.6016	2.72027	5.39133158328892e-06	biological_process	activation of MAPKK activity
GO:0097193	59	37	13.6016	2.72027	5.39133158328892e-06	biological_process	intrinsic apoptotic signaling pathway
GO:0031175	90	49	20.7482	2.36165	5.4207498330847e-06	biological_process	neuron projection development
GO:0070374	152	70	35.0414	1.99764	5.9024371000741e-06	biological_process	positive regulation of ERK1 and ERK2 cascade
GO:0045296	28	24	6.45499	3.71805	6.04344437740901e-06	molecular_function	cadherin binding
GO:0006139	46	32	10.6046	3.01755	6.13368935857595e-06	biological_process	nucleobase-containing compound metabolic process
GO:0042734	53	35	12.2184	2.86454	6.30449080137206e-06	cellular_component	presynaptic membrane
GO:0000777	69	41	15.907	2.57749	6.39182732911129e-06	cellular_component	condensed chromosome kinetochore
GO:0050679	61	38	14.0627	2.70219	6.60435958308996e-06	biological_process	positive regulation of epithelial cell proliferation
GO:0005891	26	23	5.99392	3.83722	6.60617777305091e-06	cellular_component	voltage-gated calcium channel complex
GO:0051028	57	36	13.1405	2.73962	6.72854516950716e-06	biological_process	mRNA transport
GO:0030308	118	58	27.2032	2.1321	6.74402161606473e-06	biological_process	negative regulation of cell growth
GO:1903955	83	46	19.1344	2.40404	6.93986164809966e-06	biological_process	positive regulation of protein targeting to mitochondrion
GO:0007030	62	38	14.2932	2.65861	7.49209191022832e-06	biological_process	Golgi organization
GO:0030175	62	38	14.2932	2.65861	7.49209191022832e-06	cellular_component	filopodium
GO:0032147	62	38	14.2932	2.65861	7.49209191022832e-06	biological_process	activation of protein kinase activity
GO:0031532	47	32	10.8352	2.95335	7.49615253395395e-06	biological_process	actin cytoskeleton reorganization
GO:0000910	50	33	11.5268	2.8629	7.70070049401346e-06	biological_process	cytokinesis
GO:0030324	79	44	18.2123	2.41595	7.88454861688887e-06	biological_process	lung development
GO:0051897	79	44	18.2123	2.41595	7.88454861688887e-06	biological_process	positive regulation of protein kinase B signaling
GO:0008237	75	43	17.2902	2.48696	7.91293121538988e-06	molecular_function	metallopeptidase activity
GO:0007623	95	50	21.9009	2.28301	8.78234455245796e-06	biological_process	circadian rhythm
GO:0098779	134	63	30.8918	2.03938	9.06024172462941e-06	biological_process	positive regulation of mitophagy in response to mitochondrial depolarization
GO:0050907	93	3	21.4398	0.139927	9.10063873117145e-06	biological_process	detection of chemical stimulus involved in sensory perception
GO:0006493	81	45	18.6734	2.40985	9.37580156765734e-06	biological_process	protein O-linked glycosylation
GO:0006921	48	32	11.0657	2.89182	9.47580931999905e-06	biological_process	cellular component disassembly involved in execution phase of apoptosis
GO:0007346	68	40	15.6764	2.5516	9.62242307242378e-06	biological_process	regulation of mitotic cell cycle
GO:0042110	45	31	10.3741	2.98821	9.66880295023386e-06	biological_process	T cell activation
GO:0030276	41	29	9.45196	3.06815	1.0151213350288e-05	molecular_function	clathrin binding
GO:0006767	82	45	18.9039	2.38046	1.02473861024712e-05	biological_process	water-soluble vitamin metabolic process
GO:0006919	82	45	18.9039	2.38046	1.02473861024712e-05	biological_process	activation of cysteine-type endopeptidase activity involved in apoptotic process
GO:0009791	82	45	18.9039	2.38046	1.02473861024712e-05	biological_process	post-embryonic development
GO:0004386	56	35	12.91	2.71108	1.0512096096241e-05	molecular_function	helicase activity
GO:0007267	244	98	56.2507	1.7422	1.06517437051641e-05	biological_process	cell-cell signaling
GO:0005201	53	34	12.2184	2.78269	1.11354341946792e-05	molecular_function	extracellular matrix structural constituent
GO:0007257	36	27	8.29928	3.2533	1.1204965392337e-05	biological_process	activation of JUN kinase activity
GO:0031225	114	56	26.281	2.13081	1.1306437702697e-05	cellular_component	anchored component of membrane
GO:0051091	103	52	23.7452	2.18992	1.14952363036861e-05	biological_process	positive regulation of DNA-binding transcription factor activity
GO:0015459	39	28	8.99089	3.11427	1.21262353127395e-05	molecular_function	potassium channel regulator activity
GO:0030204	49	32	11.2962	2.8328	1.22288505852711e-05	biological_process	chondroitin sulfate metabolic process
GO:0006766	89	47	20.5177	2.29071	1.2871090237354e-05	biological_process	vitamin metabolic process
GO:0006979	104	52	23.9757	2.16886	1.3072388615809e-05	biological_process	response to oxidative stress
GO:0010827	30	24	6.91606	3.47018	1.34401114763212e-05	biological_process	regulation of glucose transmembrane transport
GO:0015758	62	37	14.2932	2.58864	1.35637457106287e-05	biological_process	glucose transmembrane transport
GO:0002224	110	54	25.3589	2.12943	1.35751164732699e-05	biological_process	toll-like receptor signaling pathway
GO:0040029	80	44	18.4428	2.38575	1.37461840526555e-05	biological_process	regulation of gene expression, epigenetic
GO:0050660	67	39	15.4459	2.52495	1.44884858997453e-05	molecular_function	flavin adenine dinucleotide binding
GO:0043198	37	27	8.52981	3.16537	1.46685267052273e-05	cellular_component	dendritic shaft
GO:0030968	101	51	23.2841	2.19034	1.49032249213504e-05	biological_process	endoplasmic reticulum unfolded protein response
GO:0001503	76	42	17.5207	2.39717	1.51543190309971e-05	biological_process	ossification
GO:0009967	59	36	13.6016	2.64675	1.5251128071028e-05	biological_process	positive regulation of signal transduction
GO:0042475	59	36	13.6016	2.64675	1.5251128071028e-05	biological_process	odontogenesis of dentin-containing tooth
GO:0038083	40	28	9.22142	3.03641	1.64085860575054e-05	biological_process	peptidyl-tyrosine autophosphorylation
GO:0004252	150	67	34.5803	1.93752	1.67510575518673e-05	molecular_function	serine-type endopeptidase activity
GO:0008168	82	44	18.9039	2.32756	1.71555021780634e-05	molecular_function	methyltransferase activity
GO:0001047	60	36	13.8321	2.60264	1.75357740908585e-05	molecular_function	core promoter binding
GO:0030246	187	79	43.1101	1.83252	1.8252899182165e-05	molecular_function	carbohydrate binding
GO:0030032	32	25	7.37714	3.38885	1.90730079711234e-05	biological_process	lamellipodium assembly
GO:0003007	38	27	8.76035	3.08207	1.96225494375061e-05	biological_process	heart morphogenesis
GO:0030574	74	41	17.0596	2.40334	1.96316192511415e-05	biological_process	collagen catabolic process
GO:0071300	69	39	15.907	2.45176	1.96970444637357e-05	biological_process	cellular response to retinoic acid
GO:0098655	69	39	15.907	2.45176	1.96970444637357e-05	biological_process	cation transmembrane transport
GO:0006869	79	43	18.2123	2.36104	2.01595528513735e-05	biological_process	lipid transport
GO:0032922	57	35	13.1405	2.66352	2.08504836423534e-05	biological_process	circadian regulation of gene expression
GO:0005506	142	64	32.736	1.95503	2.2020741913724e-05	molecular_function	iron ion binding
GO:0002576	80	43	18.4428	2.33153	2.2333765530469e-05	biological_process	platelet degranulation
GO:0009636	80	43	18.4428	2.33153	2.2333765530469e-05	biological_process	response to toxic substance
GO:0035249	36	26	8.29928	3.1328	2.37389487839963e-05	biological_process	synaptic transmission, glutamatergic
GO:0001725	46	30	10.6046	2.82895	2.38400428135081e-05	cellular_component	stress fiber
GO:0016042	86	45	19.8261	2.26974	2.46741287250531e-05	biological_process	lipid catabolic process
GO:0051291	62	36	14.2932	2.51868	2.53237825492453e-05	biological_process	protein heterooligomerization
GO:0005905	54	33	12.4489	2.65083	2.55844539493388e-05	cellular_component	clathrin-coated pit
GO:0007612	54	33	12.4489	2.65083	2.55844539493388e-05	biological_process	learning
GO:0007519	51	32	11.7573	2.72171	2.67494335408362e-05	biological_process	skeletal muscle tissue development
GO:0021987	51	32	11.7573	2.72171	2.67494335408362e-05	biological_process	cerebral cortex development
GO:0043406	51	32	11.7573	2.72171	2.67494335408362e-05	biological_process	positive regulation of MAP kinase activity
GO:0045444	64	37	14.7543	2.50775	2.91786418845341e-05	biological_process	fat cell differentiation
GO:0000398	184	77	42.4185	1.81524	3.11777260703682e-05	biological_process	mRNA splicing, via spliceosome
GO:0000902	56	34	12.91	2.63362	3.14643084820369e-05	biological_process	cell morphogenesis
GO:0043401	56	34	12.91	2.63362	3.14643084820369e-05	biological_process	steroid hormone mediated signaling pathway
GO:0008645	41	28	9.45196	2.96235	3.1708056413292e-05	biological_process	hexose transmembrane transport
GO:0032259	105	51	24.2062	2.1069	3.19553676264405e-05	biological_process	methylation
GO:0042060	74	40	17.0596	2.34472	3.40479998053559e-05	biological_process	wound healing
GO:0007286	70	39	16.1375	2.41673	3.48291220483845e-05	biological_process	spermatid development
GO:0035019	70	39	16.1375	2.41673	3.48291220483845e-05	biological_process	somatic stem cell population maintenance
GO:0006464	100	49	23.0536	2.12549	3.49339488940012e-05	biological_process	cellular protein modification process
GO:0060070	85	44	19.5955	2.24541	3.60180387773801e-05	biological_process	canonical Wnt signaling pathway
GO:0006955	342	124	78.8431	1.57274	3.7178262929032e-05	biological_process	immune response
GO:0004715	45	29	10.3741	2.79542	3.77618515206667e-05	molecular_function	non-membrane spanning protein tyrosine kinase activity
GO:0005044	45	29	10.3741	2.79542	3.77618515206667e-05	molecular_function	scavenger receptor activity
GO:0018107	35	25	8.06874	3.09838	3.84087081229262e-05	biological_process	peptidyl-threonine phosphorylation
GO:0043130	53	32	12.2184	2.61901	3.98403085803882e-05	molecular_function	ubiquitin binding
GO:0034142	97	48	22.3619	2.1465	4.0271398333763e-05	biological_process	toll-like receptor 4 signaling pathway
GO:0009055	86	44	19.8261	2.2193	4.06669158009045e-05	molecular_function	electron transfer activity
GO:0003707	50	31	11.5268	2.68939	4.14465499768514e-05	molecular_function	steroid hormone receptor activity
GO:0010923	50	31	11.5268	2.68939	4.14465499768514e-05	biological_process	negative regulation of phosphatase activity
GO:0051496	39	27	8.99089	3.00304	4.33555977138701e-05	biological_process	positive regulation of stress fiber assembly
GO:0000785	77	41	17.7512	2.3097	4.3358187208343e-05	cellular_component	chromatin
GO:0010629	110	52	25.3589	2.05056	4.61307716216809e-05	biological_process	negative regulation of gene expression
GO:0035235	24	20	5.53285	3.61477	4.65595453424442e-05	biological_process	ionotropic glutamate receptor signaling pathway
GO:0010212	43	28	9.91303	2.82457	4.70684095086214e-05	biological_process	response to ionizing radiation
GO:0043010	43	28	9.91303	2.82457	4.70684095086214e-05	biological_process	camera-type eye development
GO:0030148	33	24	7.60767	3.15471	4.72897596262553e-05	biological_process	sphingolipid biosynthetic process
GO:0006874	83	43	19.1344	2.24726	4.74550517358262e-05	biological_process	cellular calcium ion homeostasis
GO:0042771	30	23	6.91606	3.32559	4.88359157268924e-05	biological_process	intrinsic apoptotic signaling pathway in response to DNA damage by p53 class mediator
GO:0019903	64	36	14.7543	2.43997	4.94005010278476e-05	molecular_function	protein phosphatase binding
GO:0042626	40	27	9.22142	2.92797	4.97567618822307e-05	molecular_function	ATPase activity, coupled to transmembrane movement of substances
GO:0031398	56	33	12.91	2.55616	5.36045758338264e-05	biological_process	positive regulation of protein ubiquitination
GO:0045669	56	33	12.91	2.55616	5.36045758338264e-05	biological_process	positive regulation of osteoblast differentiation
GO:0006006	125	57	28.8169	1.978	5.361399373078e-05	biological_process	glucose metabolic process
GO:0007015	65	36	14.9848	2.40243	5.75385082263097e-05	biological_process	actin filament organization
GO:0050852	96	47	22.1314	2.12368	5.77015280018867e-05	biological_process	T cell receptor signaling pathway
GO:0006928	85	43	19.5955	2.19438	5.95362595833465e-05	biological_process	movement of cell or subcellular component
GO:0045860	44	28	10.1436	2.76037	5.97436785426154e-05	biological_process	positive regulation of protein kinase activity
GO:0051898	31	23	7.1466	3.21831	5.97514564545462e-05	biological_process	negative regulation of protein kinase B signaling
GO:0007077	41	27	9.45196	2.85655	5.98448250914681e-05	biological_process	mitotic nuclear envelope disassembly
GO:0007568	147	64	33.8887	1.88853	5.99689923933884e-05	biological_process	aging
GO:0032266	27	21	6.22446	3.37379	6.0874020181972e-05	molecular_function	phosphatidylinositol-3-phosphate binding
GO:0021766	52	31	11.9878	2.58595	6.19463340651405e-05	biological_process	hippocampus development
GO:0030900	52	31	11.9878	2.58595	6.19463340651405e-05	biological_process	forebrain development
GO:0005834	34	24	7.83821	3.06193	6.21199853094027e-05	cellular_component	heterotrimeric G-protein complex
GO:0019894	34	24	7.83821	3.06193	6.21199853094027e-05	molecular_function	kinesin binding
GO:0002244	71	38	16.368	2.3216	6.51474172589894e-05	biological_process	hematopoietic progenitor cell differentiation
GO:0003712	62	35	14.2932	2.44872	6.52592963395102e-05	molecular_function	transcription coregulator activity
GO:0009566	38	26	8.76035	2.96792	6.75449194077568e-05	biological_process	fertilization
GO:0034138	82	42	18.9039	2.22176	6.88175960504589e-05	biological_process	toll-like receptor 3 signaling pathway
GO:0006338	93	46	21.4398	2.14554	7.06090352594204e-05	biological_process	chromatin remodeling
GO:0000776	54	32	12.4489	2.5705	7.17408622683533e-05	cellular_component	kinetochore
GO:0014068	54	32	12.4489	2.5705	7.17408622683533e-05	biological_process	positive regulation of phosphatidylinositol 3-kinase signaling
GO:0042733	54	32	12.4489	2.5705	7.17408622683533e-05	biological_process	embryonic digit morphogenesis
GO:0007368	46	29	10.6046	2.73465	7.382343499184e-05	biological_process	determination of left/right symmetry
GO:0030136	46	29	10.6046	2.73465	7.382343499184e-05	cellular_component	clathrin-coated vesicle
GO:0032154	42	27	9.68249	2.78854	7.43939783368553e-05	cellular_component	cleavage furrow
GO:0034162	72	38	16.5986	2.28936	7.60569835829821e-05	biological_process	toll-like receptor 9 signaling pathway
GO:0030010	23	19	5.30232	3.58334	7.7660821728463e-05	biological_process	establishment of cell polarity
GO:0030507	23	19	5.30232	3.58334	7.7660821728463e-05	molecular_function	spectrin binding
GO:0030139	50	30	11.5268	2.60264	7.77976729684308e-05	cellular_component	endocytic vesicle
GO:0001657	39	26	8.99089	2.89182	7.81096208411086e-05	biological_process	ureteric bud development
GO:0005913	39	26	8.99089	2.89182	7.81096208411086e-05	cellular_component	cell-cell adherens junction
GO:0015631	39	26	8.99089	2.89182	7.81096208411086e-05	molecular_function	tubulin binding
GO:0030315	39	26	8.99089	2.89182	7.81096208411086e-05	cellular_component	T-tubule
GO:0048813	39	26	8.99089	2.89182	7.81096208411086e-05	biological_process	dendrite morphogenesis
GO:0050681	39	26	8.99089	2.89182	7.81096208411086e-05	molecular_function	androgen receptor binding
GO:0045666	78	40	17.9818	2.22447	8.22770002430695e-05	biological_process	positive regulation of neuron differentiation
GO:0008219	35	24	8.06874	2.97444	8.2806343872305e-05	biological_process	cell death
GO:0005544	47	29	10.8352	2.67647	8.40435085814822e-05	molecular_function	calcium-dependent phospholipid binding
GO:0071320	47	29	10.8352	2.67647	8.40435085814822e-05	biological_process	cellular response to cAMP
GO:0030509	74	39	17.0596	2.2861	8.45089341680779e-05	biological_process	BMP signaling pathway
GO:0043154	74	39	17.0596	2.2861	8.45089341680779e-05	biological_process	negative regulation of cysteine-type endopeptidase activity involved in apoptotic process
GO:0060021	74	39	17.0596	2.2861	8.45089341680779e-05	biological_process	roof of mouth development
GO:0007059	64	35	14.7543	2.37219	8.67507000267182e-05	biological_process	chromosome segregation
GO:0008565	60	34	13.8321	2.45804	8.80351037691974e-05	molecular_function	protein transporter activity
GO:0043195	60	34	13.8321	2.45804	8.80351037691974e-05	cellular_component	terminal bouton
GO:0030529	114	52	26.281	1.97861	9.13622142692332e-05	cellular_component	ribonucleoprotein complex
GO:0001649	102	48	23.5146	2.04128	9.2979150865718e-05	biological_process	osteoblast differentiation
GO:0042593	102	48	23.5146	2.04128	9.2979150865718e-05	biological_process	glucose homeostasis
GO:0005912	40	26	9.22142	2.81952	9.43586826912364e-05	cellular_component	adherens junction
GO:0007588	40	26	9.22142	2.81952	9.43586826912364e-05	biological_process	excretion
GO:0008277	40	26	9.22142	2.81952	9.43586826912364e-05	biological_process	regulation of G protein-coupled receptor signaling pathway
GO:0030521	40	26	9.22142	2.81952	9.43586826912364e-05	biological_process	androgen receptor signaling pathway
GO:0005249	43	27	9.91303	2.72369	9.43918128132119e-05	molecular_function	voltage-gated potassium channel activity
GO:0014704	43	27	9.91303	2.72369	9.43918128132119e-05	cellular_component	intercalated disc
GO:0030672	56	32	12.91	2.4787	9.54479636417376e-05	cellular_component	synaptic vesicle membrane
GO:0051592	56	32	12.91	2.4787	9.54479636417376e-05	biological_process	response to calcium ion
GO:0019905	70	37	16.1375	2.2928	9.69411415401806e-05	molecular_function	syntaxin binding
GO:0006417	61	34	14.0627	2.41775	9.75551327956309e-05	biological_process	regulation of translation
GO:0007204	116	53	26.7421	1.98189	9.91448506062048e-05	biological_process	positive regulation of cytosolic calcium ion concentration
GO:0030374	48	29	11.0657	2.62071	9.93262703279184e-05	molecular_function	nuclear receptor transcription coactivator activity
GO:0050839	48	29	11.0657	2.62071	9.93262703279184e-05	molecular_function	cell adhesion molecule binding
GO:0005001	17	16	3.9191	4.08257	0.000102280041290698	molecular_function	transmembrane receptor protein tyrosine phosphatase activity
GO:0000151	76	39	17.5207	2.22594	0.000105197275809494	cellular_component	ubiquitin ligase complex
GO:0007628	37	25	8.52981	2.9309	0.000105325463311297	biological_process	adult walking behavior
GO:0050890	37	25	8.52981	2.9309	0.000105325463311297	biological_process	cognition
GO:0097110	45	28	10.3741	2.69903	0.000112993721646548	molecular_function	scaffold protein binding
GO:0003725	57	32	13.1405	2.43521	0.00011441229849086	molecular_function	double-stranded RNA binding
GO:0097546	24	19	5.53285	3.43403	0.000114739759594458	cellular_component	ciliary base
GO:0002020	88	43	20.2871	2.11957	0.00011568091265015	molecular_function	protease binding
GO:1902476	88	43	20.2871	2.11957	0.00011568091265015	biological_process	chloride transmembrane transport
GO:0034446	38	25	8.76035	2.85377	0.00012264049667387	biological_process	substrate adhesion-dependent cell spreading
GO:0034134	73	38	16.8291	2.258	0.000123015813507808	biological_process	toll-like receptor 2 signaling pathway
GO:0050790	73	38	16.8291	2.258	0.000123015813507808	biological_process	regulation of catalytic activity
GO:0005547	31	22	7.1466	3.07839	0.000123568803170743	molecular_function	phosphatidylinositol-3,4,5-trisphosphate binding
GO:0033017	31	22	7.1466	3.07839	0.000123568803170743	cellular_component	sarcoplasmic reticulum membrane
GO:0017112	28	21	6.45499	3.2533	0.000125712363556511	molecular_function	Rab guanyl-nucleotide exchange factor activity
GO:0032091	46	28	10.6046	2.64036	0.000129463683414895	biological_process	negative regulation of protein binding
GO:0007613	59	33	13.6016	2.42619	0.000130708468300678	biological_process	memory
GO:0051216	59	33	13.6016	2.42619	0.000130708468300678	biological_process	cartilage development
GO:0060325	34	23	7.83821	2.93434	0.000133564835270095	biological_process	face morphogenesis
GO:0032580	74	38	17.0596	2.22748	0.000136239456962111	cellular_component	Golgi cisterna membrane
GO:0007603	91	44	20.9787	2.09736	0.000141317101159086	biological_process	phototransduction, visible light
GO:0043204	80	40	18.4428	2.16886	0.000144398403494668	cellular_component	perikaryon
GO:0005545	20	17	4.61071	3.68707	0.000144815805109431	molecular_function	1-phosphatidylinositol binding
GO:0043034	20	17	4.61071	3.68707	0.000144815805109431	cellular_component	costamere
GO:0016049	55	31	12.6795	2.4449	0.000145379142734695	biological_process	cell growth
GO:0031594	51	30	11.7573	2.5516	0.000147599686302368	cellular_component	neuromuscular junction
GO:0030199	39	25	8.99089	2.78059	0.000148689732525276	biological_process	collagen fibril organization
GO:0051287	39	25	8.99089	2.78059	0.000148689732525276	molecular_function	NAD binding
GO:0070830	39	25	8.99089	2.78059	0.000148689732525276	biological_process	bicellular tight junction assembly
GO:0003705	65	35	14.9848	2.3357	0.000149855570508381	molecular_function	transcription factor activity, RNA polymerase II distal enhancer sequence-specific binding
GO:0030100	29	21	6.68553	3.14111	0.000155498051608578	biological_process	regulation of endocytosis
GO:0071902	29	21	6.68553	3.14111	0.000155498051608578	biological_process	positive regulation of protein serine/threonine kinase activity
GO:0004114	18	16	4.14964	3.85576	0.000159615901051523	molecular_function	3_,5'-cyclic-nucleotide phosphodiesterase activity
GO:0006349	18	16	4.14964	3.85576	0.000159615901051523	biological_process	regulation of gene expression by genetic imprinting
GO:0034332	32	22	7.37714	2.98219	0.000162205189529013	biological_process	adherens junction organization
GO:0048167	32	22	7.37714	2.98219	0.000162205189529013	biological_process	regulation of synaptic plasticity
GO:0043433	66	35	15.2153	2.30031	0.000164324815750199	biological_process	negative regulation of DNA-binding transcription factor activity
GO:0004714	36	24	8.29928	2.89182	0.000164356246587749	molecular_function	transmembrane receptor protein tyrosine kinase activity
GO:0048666	36	24	8.29928	2.89182	0.000164356246587749	biological_process	neuron development
GO:0003729	87	42	20.0566	2.09408	0.000166543994651583	molecular_function	mRNA binding
GO:0008094	26	20	5.99392	3.33671	0.000171527880205274	molecular_function	DNA-dependent ATPase activity
GO:0021915	26	20	5.99392	3.33671	0.000171527880205274	biological_process	neural tube development
GO:0016079	44	27	10.1436	2.66179	0.000172984294380566	biological_process	synaptic vesicle exocytosis
GO:0019902	44	27	10.1436	2.66179	0.000172984294380566	molecular_function	phosphatase binding
GO:0071277	44	27	10.1436	2.66179	0.000172984294380566	biological_process	cellular response to calcium ion
GO:0098656	44	27	10.1436	2.66179	0.000172984294380566	biological_process	anion transmembrane transport
GO:0008026	14	14	3.2275	4.33773	0.000182894395303341	molecular_function	ATP-dependent helicase activity
GO:0036064	83	41	19.1344	2.14273	0.000184040989251401	cellular_component	ciliary basal body
GO:0009790	40	25	9.22142	2.71108	0.000185227267097968	biological_process	embryo development
GO:0045171	40	25	9.22142	2.71108	0.000185227267097968	cellular_component	intercellular bridge
GO:0060291	40	25	9.22142	2.71108	0.000185227267097968	biological_process	long-term synaptic potentiation
GO:0006488	67	35	15.4459	2.26598	0.000185276213407066	biological_process	dolichol-linked oligosaccharide biosynthetic process
GO:0005080	48	28	11.0657	2.53034	0.000186582629314684	molecular_function	protein kinase C binding
GO:0030173	48	28	11.0657	2.53034	0.000186582629314684	cellular_component	integral component of Golgi membrane
GO:0034599	53	30	12.2184	2.45532	0.000187675537010882	biological_process	cellular response to oxidative stress
GO:0050680	53	30	12.2184	2.45532	0.000187675537010882	biological_process	negative regulation of epithelial cell proliferation
GO:0042826	89	43	20.5177	2.09576	0.000188132448010435	molecular_function	histone deacetylase binding
GO:0001568	37	24	8.52981	2.81366	0.000192547260551993	biological_process	blood vessel development
GO:0006805	158	65	36.4246	1.78451	0.000196372863584132	biological_process	xenobiotic metabolic process
GO:0006310	73	37	16.8291	2.19857	0.000199122966123137	biological_process	DNA recombination
GO:0043647	45	27	10.3741	2.60264	0.000199319065145775	biological_process	inositol phosphate metabolic process
GO:0022400	30	21	6.91606	3.03641	0.000199686801819822	biological_process	regulation of rhodopsin mediated signaling pathway
GO:0031252	30	21	6.91606	3.03641	0.000199686801819822	cellular_component	cell leading edge
GO:0048008	30	21	6.91606	3.03641	0.000199686801819822	biological_process	platelet-derived growth factor receptor signaling pathway
GO:0051017	27	20	6.22446	3.21313	0.000202045521415247	biological_process	actin filament bundle assembly
GO:0070509	27	20	6.22446	3.21313	0.000202045521415247	biological_process	calcium ion import
GO:0002756	79	39	18.2123	2.14141	0.000208813681824253	biological_process	MyD88-independent toll-like receptor signaling pathway
GO:0010951	144	60	33.1971	1.80739	0.000212179558106181	biological_process	negative regulation of endopeptidase activity
GO:0045814	68	35	15.6764	2.23265	0.000213527859974481	biological_process	negative regulation of gene expression, epigenetic
GO:0005777	97	45	22.3619	2.01235	0.000216391497807516	cellular_component	peroxisome
GO:0046330	59	32	13.6016	2.35267	0.000217514566274531	biological_process	positive regulation of JNK cascade
GO:0014070	50	29	11.5268	2.51588	0.000221272832139878	biological_process	response to organic cyclic compound
GO:0017053	50	29	11.5268	2.51588	0.000221272832139878	cellular_component	transcriptional repressor complex
GO:0016757	38	24	8.76035	2.73962	0.000234106179544476	molecular_function	transferase activity, transferring glycosyl groups
GO:0006024	42	26	9.68249	2.68526	0.000237725751944853	biological_process	glycosaminoglycan biosynthetic process
GO:0006418	42	26	9.68249	2.68526	0.000237725751944853	biological_process	tRNA aminoacylation for protein translation
GO:0032869	70	36	16.1375	2.23083	0.000238649648500897	biological_process	cellular response to insulin stimulus
GO:0090305	86	41	19.8261	2.06799	0.000239342582433308	biological_process	nucleic acid phosphodiester bond hydrolysis
GO:0034146	65	34	14.9848	2.26897	0.000241800988628921	biological_process	toll-like receptor 5 signaling pathway
GO:0034166	65	34	14.9848	2.26897	0.000241800988628921	biological_process	toll-like receptor 10 signaling pathway
GO:0016601	19	16	4.38018	3.65282	0.00024297977234678	biological_process	Rac protein signal transduction
GO:0001772	28	20	6.45499	3.09838	0.000250987663619241	cellular_component	immunological synapse
GO:0017048	28	20	6.45499	3.09838	0.000250987663619241	molecular_function	Rho GTPase binding
GO:0061631	28	20	6.45499	3.09838	0.000250987663619241	molecular_function	ubiquitin conjugating enzyme activity
GO:0032947	35	23	8.06874	2.85051	0.000256600552086826	molecular_function	protein-containing complex scaffold activity
GO:0038123	71	36	16.368	2.19941	0.000260109934984735	biological_process	toll-like receptor TLR1
GO:0038124	71	36	16.368	2.19941	0.000260109934984735	biological_process	toll-like receptor TLR6
GO:0002027	31	21	7.1466	2.93846	0.000261783291705204	biological_process	regulation of heart rate
GO:0005267	31	21	7.1466	2.93846	0.000261783291705204	molecular_function	potassium channel activity
GO:0042177	31	21	7.1466	2.93846	0.000261783291705204	biological_process	negative regulation of protein catabolic process
GO:0000723	56	31	12.91	2.40124	0.000263504089795776	biological_process	telomere maintenance
GO:0030666	56	31	12.91	2.40124	0.000263504089795776	cellular_component	endocytic vesicle membrane
GO:0051289	56	31	12.91	2.40124	0.000263504089795776	biological_process	protein homotetramerization
GO:0030286	17	15	3.9191	3.82741	0.000269090341161529	cellular_component	dynein complex
GO:0008144	77	38	17.7512	2.1407	0.000272584582227594	molecular_function	drug binding
GO:0035666	77	38	17.7512	2.1407	0.000272584582227594	biological_process	TRIF-dependent toll-like receptor signaling pathway
GO:0004709	25	19	5.76339	3.29667	0.000273930011370566	molecular_function	MAP kinase kinase kinase activity
GO:0032436	52	29	11.9878	2.41912	0.00028435228897724	biological_process	positive regulation of proteasomal ubiquitin-dependent protein catabolic process
GO:0005518	57	31	13.1405	2.35911	0.000287845430013563	molecular_function	collagen binding
GO:0019827	57	31	13.1405	2.35911	0.000287845430013563	biological_process	stem cell population maintenance
GO:0007416	47	27	10.8352	2.49188	0.0002881374144426	biological_process	synapse assembly
GO:0060170	47	27	10.8352	2.49188	0.0002881374144426	cellular_component	ciliary membrane
GO:1901998	39	24	8.99089	2.66937	0.000291639668824947	biological_process	toxin transport
GO:0004012	15	14	3.45803	4.04854	0.000292678047364215	molecular_function	phospholipid-translocating ATPase activity
GO:0055086	78	38	17.9818	2.11325	0.000301501571131291	biological_process	nucleobase-containing small molecule metabolic process
GO:0032467	36	23	8.29928	2.77133	0.000302204607155217	biological_process	positive regulation of cytokinesis
GO:0045494	36	23	8.29928	2.77133	0.000302204607155217	biological_process	photoreceptor cell maintenance
GO:0010468	96	44	22.1314	1.98812	0.000304639004728484	biological_process	regulation of gene expression
GO:0016328	44	26	10.1436	2.5632	0.000306602261411498	cellular_component	lateral plasma membrane
GO:0046332	44	26	10.1436	2.5632	0.000306602261411498	molecular_function	SMAD binding
GO:0051607	153	62	35.2719	1.75777	0.000310625858495846	biological_process	defense response to virus
GO:0031683	22	17	5.07178	3.35188	0.000316858472943019	molecular_function	G-protein beta/gamma-subunit complex binding
GO:0051966	22	17	5.07178	3.35188	0.000316858472943019	biological_process	regulation of synaptic transmission, glutamatergic
GO:0071158	22	17	5.07178	3.35188	0.000316858472943019	biological_process	positive regulation of cell cycle arrest
GO:0009653	124	53	28.5864	1.85403	0.000322352502368833	biological_process	anatomical structure morphogenesis
GO:0043552	29	20	6.68553	2.99153	0.000322549016888485	biological_process	positive regulation of phosphatidylinositol 3-kinase activity
GO:0086010	29	20	6.68553	2.99153	0.000322549016888485	biological_process	membrane depolarization during action potential
GO:0002039	58	31	13.3711	2.31844	0.000324224865847693	molecular_function	p53 binding
GO:0016525	58	31	13.3711	2.31844	0.000324224865847693	biological_process	negative regulation of angiogenesis
GO:0042147	58	31	13.3711	2.31844	0.000324224865847693	biological_process	retrograde transport, endosome to Golgi
GO:0007163	26	19	5.99392	3.16988	0.00032504528838111	biological_process	establishment or maintenance of cell polarity
GO:0030534	26	19	5.99392	3.16988	0.00032504528838111	biological_process	adult behavior
GO:0030864	26	19	5.99392	3.16988	0.00032504528838111	cellular_component	cortical actin cytoskeleton
GO:0002250	131	55	30.2002	1.82118	0.00032646413170954	biological_process	adaptive immune response
GO:0000980	49	28	11.2962	2.4787	0.000331687664829464	molecular_function	RNA polymerase II distal enhancer sequence-specific DNA binding
GO:0016740	53	29	12.2184	2.37347	0.000335456334548211	molecular_function	transferase activity
GO:0006520	33	22	7.60767	2.89182	0.000353780675505221	biological_process	cellular amino acid metabolic process
GO:0031098	33	22	7.60767	2.89182	0.000353780675505221	biological_process	stress-activated protein kinase signaling cascade
GO:0048487	33	22	7.60767	2.89182	0.000353780675505221	molecular_function	beta-tubulin binding
GO:0002230	112	49	25.82	1.89776	0.000356389446712193	biological_process	positive regulation of defense response to virus by host
GO:0010506	41	25	9.45196	2.64495	0.000361279360419951	biological_process	regulation of autophagy
GO:0042645	41	25	9.45196	2.64495	0.000361279360419951	cellular_component	mitochondrial nucleoid
GO:0006970	20	16	4.61071	3.47018	0.000361513947493532	biological_process	response to osmotic stress
GO:0046718	45	26	10.3741	2.50624	0.000365377612142102	biological_process	viral entry into host cell
GO:0042552	37	23	8.52981	2.69643	0.000368176648344096	biological_process	myelination
GO:0060348	37	23	8.52981	2.69643	0.000368176648344096	biological_process	bone development
GO:0006486	87	41	20.0566	2.04422	0.000370766721162223	biological_process	protein glycosylation
GO:0001750	50	28	11.5268	2.42913	0.000372209596567214	cellular_component	photoreceptor outer segment
GO:0019003	50	28	11.5268	2.42913	0.000372209596567214	molecular_function	GDP binding
GO:0045111	59	31	13.6016	2.27914	0.000374140374588881	cellular_component	intermediate filament cytoskeleton
GO:0006892	55	30	12.6795	2.36603	0.000388152627223675	biological_process	post-Golgi vesicle-mediated transport
GO:0042692	34	22	7.83821	2.80676	0.000400719232550734	biological_process	muscle cell differentiation
GO:0043022	34	22	7.83821	2.80676	0.000400719232550734	molecular_function	ribosome binding
GO:0072686	34	22	7.83821	2.80676	0.000400719232550734	cellular_component	mitotic spindle
GO:0032088	65	33	14.9848	2.20223	0.000403345502872442	biological_process	negative regulation of NF-kappaB transcription factor activity
GO:1900740	27	19	6.22446	3.05247	0.000405167993730277	biological_process	positive regulation of protein insertion into mitochondrial membrane involved in apoptotic signaling pathway
GO:0043966	42	25	9.68249	2.58198	0.000405234893959115	biological_process	histone H3 acetylation
GO:0005086	18	15	4.14964	3.61477	0.000408098924387224	molecular_function	ARF guanyl-nucleotide exchange factor activity
GO:0005234	18	15	4.14964	3.61477	0.000408098924387224	molecular_function	extracellularly glutamate-gated ion channel activity
GO:0051082	101	45	23.2841	1.93265	0.000416404747989688	molecular_function	unfolded protein binding
GO:0005811	56	30	12.91	2.32378	0.000426672103087476	cellular_component	lipid droplet
GO:0008104	56	30	12.91	2.32378	0.000426672103087476	biological_process	protein localization
GO:0051403	56	30	12.91	2.32378	0.000426672103087476	biological_process	stress-activated MAPK cascade
GO:0048146	51	28	11.7573	2.3815	0.000430125210673721	biological_process	positive regulation of fibroblast proliferation
GO:0001570	61	32	14.0627	2.27553	0.000432096818527994	biological_process	vasculogenesis
GO:0004402	24	18	5.53285	3.2533	0.000438181767445612	molecular_function	histone acetyltransferase activity
GO:0006457	171	67	39.4216	1.69958	0.000439142692747411	biological_process	protein folding
GO:0004697	16	14	3.68857	3.79551	0.000454355709553159	molecular_function	protein kinase C activity
GO:0032839	16	14	3.68857	3.79551	0.000454355709553159	cellular_component	dendrite cytoplasm
GO:0040018	38	23	8.76035	2.62547	0.00045835150475965	biological_process	positive regulation of multicellular organism growth
GO:0071377	38	23	8.76035	2.62547	0.00045835150475965	biological_process	cellular response to glucagon stimulus
GO:0001938	67	34	15.4459	2.20123	0.000463332640438103	biological_process	positive regulation of endothelial cell proliferation
GO:0019900	67	34	15.4459	2.20123	0.000463332640438103	molecular_function	kinase binding
GO:0009267	43	25	9.91303	2.52193	0.000471069213574769	biological_process	cellular response to starvation
GO:0009898	43	25	9.91303	2.52193	0.000471069213574769	cellular_component	cytoplasmic side of plasma membrane
GO:0001974	35	22	8.06874	2.72657	0.000474022680428581	biological_process	blood vessel remodeling
GO:0070534	35	22	8.06874	2.72657	0.000474022680428581	biological_process	protein K63-linked ubiquitination
GO:0016485	57	30	13.1405	2.28301	0.000482503455843098	biological_process	protein processing
GO:0030673	14	13	3.2275	4.02789	0.000496615682821721	cellular_component	axolemma
GO:0051865	48	27	11.0657	2.43997	0.000496996224211708	biological_process	protein autoubiquitination
GO:0005581	68	34	15.6764	2.16886	0.000497230783414698	cellular_component	collagen trimer
GO:0051965	52	28	11.9878	2.3357	0.00050787605395298	biological_process	positive regulation of synapse assembly
GO:0043086	74	36	17.0596	2.11024	0.000514416741637901	biological_process	negative regulation of catalytic activity
GO:0014047	28	19	6.45499	2.94346	0.000520660441436144	biological_process	glutamate secretion
GO:0016604	28	19	6.45499	2.94346	0.000520660441436144	cellular_component	nuclear body
GO:0017157	28	19	6.45499	2.94346	0.000520660441436144	biological_process	regulation of exocytosis
GO:0046966	28	19	6.45499	2.94346	0.000520660441436144	molecular_function	thyroid hormone receptor binding
GO:0051117	63	32	14.5237	2.20329	0.000521420173729784	molecular_function	ATPase binding
GO:0048488	25	18	5.76339	3.12316	0.000523349639099374	biological_process	synaptic vesicle endocytosis
GO:0048786	25	18	5.76339	3.12316	0.000523349639099374	cellular_component	presynaptic active zone
GO:0002040	21	16	4.84125	3.30493	0.000526617294071896	biological_process	sprouting angiogenesis
GO:0034394	21	16	4.84125	3.30493	0.000526617294071896	biological_process	protein localization to cell surface
GO:0071526	21	16	4.84125	3.30493	0.000526617294071896	biological_process	semaphorin-plexin signaling pathway
GO:0008233	69	34	15.907	2.13743	0.000547278663364456	molecular_function	peptidase activity
GO:0004693	32	21	7.37714	2.84663	0.000548655127054199	molecular_function	cyclin-dependent protein serine/threonine kinase activity
GO:0050808	32	21	7.37714	2.84663	0.000548655127054199	biological_process	synapse organization
GO:0045599	40	24	9.22142	2.60264	0.000549122524248879	biological_process	negative regulation of fat cell differentiation
GO:0019432	44	25	10.1436	2.46462	0.000562068569484667	biological_process	triglyceride biosynthetic process
GO:0003730	36	22	8.29928	2.65083	0.00057819964366095	molecular_function	mRNA 3_-UTR binding
GO:0004879	36	22	8.29928	2.65083	0.00057819964366095	molecular_function	nuclear receptor activity
GO:0006605	36	22	8.29928	2.65083	0.00057819964366095	biological_process	protein targeting
GO:0030332	19	15	4.38018	3.42452	0.000604269732283827	molecular_function	cyclin binding
GO:0035255	19	15	4.38018	3.42452	0.000604269732283827	molecular_function	ionotropic glutamate receptor binding
GO:0045332	19	15	4.38018	3.42452	0.000604269732283827	biological_process	phospholipid translocation
GO:2000463	19	15	4.38018	3.42452	0.000604269732283827	biological_process	positive regulation of excitatory postsynaptic potential
GO:0030674	70	34	16.1375	2.1069	0.000615047390562986	molecular_function	protein binding, bridging
GO:0050728	70	34	16.1375	2.1069	0.000615047390562986	biological_process	negative regulation of inflammatory response
GO:0005681	88	40	20.2871	1.97169	0.000615777131110964	cellular_component	spliceosomal complex
GO:0009952	88	40	20.2871	1.97169	0.000615777131110964	biological_process	anterior/posterior pattern specification
GO:0005057	41	24	9.45196	2.53916	0.000619696114779337	molecular_function	obsolete signal transducer activity, downstream of receptor
GO:0030178	41	24	9.45196	2.53916	0.000619696114779337	biological_process	negative regulation of Wnt signaling pathway
GO:0006904	33	21	7.60767	2.76037	0.00062576548326674	biological_process	vesicle docking involved in exocytosis
GO:0016056	33	21	7.60767	2.76037	0.00062576548326674	biological_process	rhodopsin mediated signaling pathway
GO:0016529	33	21	7.60767	2.76037	0.00062576548326674	cellular_component	sarcoplasmic reticulum
GO:0016266	55	29	12.6795	2.28716	0.000631682099059303	biological_process	O-glycan processing
GO:0036498	55	29	12.6795	2.28716	0.000631682099059303	biological_process	IRE1-mediated unfolded protein response
GO:0050727	55	29	12.6795	2.28716	0.000631682099059303	biological_process	regulation of inflammatory response
GO:0070373	50	27	11.5268	2.34237	0.000649332603288902	biological_process	negative regulation of ERK1 and ERK2 cascade
GO:0051209	26	18	5.99392	3.00304	0.000654006298395669	biological_process	release of sequestered calcium ion into cytosol
GO:0051928	26	18	5.99392	3.00304	0.000654006298395669	biological_process	positive regulation of calcium ion transport
GO:0008542	46	26	10.6046	2.45176	0.000678097495996425	biological_process	visual learning
GO:0031623	29	19	6.68553	2.84196	0.000679443913042088	biological_process	receptor internalization
GO:0032281	29	19	6.68553	2.84196	0.000679443913042088	cellular_component	AMPA glutamate receptor complex
GO:2001238	29	19	6.68553	2.84196	0.000679443913042088	biological_process	positive regulation of extrinsic apoptotic signaling pathway
GO:0007005	72	35	16.5986	2.10862	0.000684326859188374	biological_process	mitochondrion organization
GO:0003678	17	14	3.9191	3.57225	0.000686179560247282	molecular_function	DNA helicase activity
GO:0008574	17	14	3.9191	3.57225	0.000686179560247282	molecular_function	ATP-dependent microtubule motor activity, plus-end-directed
GO:0021591	17	14	3.9191	3.57225	0.000686179560247282	biological_process	ventricular system development
GO:1903861	17	14	3.9191	3.57225	0.000686179560247282	biological_process	positive regulation of dendrite extension
GO:0030176	78	37	17.9818	2.05764	0.00069077735993576	cellular_component	integral component of endoplasmic reticulum membrane
GO:0001578	23	17	5.30232	3.20615	0.000701993392761183	biological_process	microtubule bundle formation
GO:0006306	23	17	5.30232	3.20615	0.000701993392761183	biological_process	DNA methylation
GO:0019216	23	17	5.30232	3.20615	0.000701993392761183	biological_process	regulation of lipid metabolic process
GO:0030552	23	17	5.30232	3.20615	0.000701993392761183	molecular_function	cAMP binding
GO:0000932	67	33	15.4459	2.13649	0.000716523635121147	cellular_component	P-body
GO:0006406	67	33	15.4459	2.13649	0.000716523635121147	biological_process	mRNA export from nucleus
GO:0008203	67	33	15.4459	2.13649	0.000716523635121147	biological_process	cholesterol metabolic process
GO:0006606	37	22	8.52981	2.57919	0.00071882711435599	biological_process	protein import into nucleus
GO:0006909	37	22	8.52981	2.57919	0.00071882711435599	biological_process	phagocytosis
GO:0009306	37	22	8.52981	2.57919	0.00071882711435599	biological_process	protein secretion
GO:0010811	37	22	8.52981	2.57919	0.00071882711435599	biological_process	positive regulation of cell-substrate adhesion
GO:0032956	37	22	8.52981	2.57919	0.00071882711435599	biological_process	regulation of actin cytoskeleton organization
GO:0038032	37	22	8.52981	2.57919	0.00071882711435599	biological_process	termination of G protein-coupled receptor signaling pathway
GO:0008584	85	39	19.5955	1.99025	0.000728034027071682	biological_process	male gonad development
GO:0007040	34	21	7.83821	2.67918	0.000742833664184115	biological_process	lysosome organization
GO:0007281	34	21	7.83821	2.67918	0.000742833664184115	biological_process	germ cell development
GO:0051402	34	21	7.83821	2.67918	0.000742833664184115	biological_process	neuron apoptotic process
GO:0042752	47	26	10.8352	2.39959	0.000744128002913163	biological_process	regulation of circadian rhythm
GO:0031267	15	13	3.45803	3.75936	0.000768507465337648	molecular_function	small GTPase binding
GO:0033268	15	13	3.45803	3.75936	0.000768507465337648	cellular_component	node of Ranvier
GO:0034704	15	13	3.45803	3.75936	0.000768507465337648	cellular_component	calcium channel complex
GO:2000251	15	13	3.45803	3.75936	0.000768507465337648	biological_process	positive regulation of actin cytoskeleton reorganization
GO:0002062	39	23	8.99089	2.55815	0.000834482148311779	biological_process	chondrocyte differentiation
GO:0008333	39	23	8.99089	2.55815	0.000834482148311779	biological_process	endosome to lysosome transport
GO:0030522	39	23	8.99089	2.55815	0.000834482148311779	biological_process	intracellular receptor signaling pathway
GO:0005246	27	18	6.22446	2.89182	0.000839690758723413	molecular_function	calcium channel regulator activity
GO:0051149	27	18	6.22446	2.89182	0.000839690758723413	biological_process	positive regulation of muscle cell differentiation
GO:0035064	48	26	11.0657	2.3496	0.000842763922886499	molecular_function	methylated histone binding
GO:0000407	24	17	5.53285	3.07256	0.000843163808228267	cellular_component	phagophore assembly site
GO:0030511	24	17	5.53285	3.07256	0.000843163808228267	biological_process	positive regulation of transforming growth factor beta receptor signaling pathway
GO:0042113	24	17	5.53285	3.07256	0.000843163808228267	biological_process	B cell activation
GO:0048041	24	17	5.53285	3.07256	0.000843163808228267	biological_process	focal adhesion assembly
GO:0010718	31	20	7.1466	2.79853	0.000851348482012181	biological_process	positive regulation of epithelial to mesenchymal transition
GO:1903146	31	20	7.1466	2.79853	0.000851348482012181	biological_process	regulation of autophagy of mitochondrion
GO:0000045	43	24	9.91303	2.42106	0.000862640446072074	biological_process	autophagosome assembly
GO:0071560	43	24	9.91303	2.42106	0.000862640446072074	biological_process	cellular response to transforming growth factor beta stimulus
GO:0097542	43	24	9.91303	2.42106	0.000862640446072074	cellular_component	ciliary tip
GO:0034976	63	31	14.5237	2.13444	0.000870086607551689	biological_process	response to endoplasmic reticulum stress
GO:0002755	81	37	18.6734	1.98143	0.000887548563476436	biological_process	MyD88-dependent toll-like receptor signaling pathway
GO:0007584	75	35	17.2902	2.02427	0.000896336350592784	biological_process	response to nutrient
GO:0007016	11	11	2.53589	4.33773	0.00090426690037577	biological_process	cytoskeletal anchoring at plasma membrane
GO:0008066	11	11	2.53589	4.33773	0.00090426690037577	molecular_function	glutamate receptor activity
GO:0030676	11	11	2.53589	4.33773	0.00090426690037577	molecular_function	Rac guanyl-nucleotide exchange factor activity
GO:0030971	35	21	8.06874	2.60264	0.000906421869564418	molecular_function	receptor tyrosine kinase binding
GO:0042059	35	21	8.06874	2.60264	0.000906421869564418	biological_process	negative regulation of epidermal growth factor receptor signaling pathway
GO:0043124	35	21	8.06874	2.60264	0.000906421869564418	biological_process	negative regulation of I-kappaB kinase/NF-kappaB signaling
GO:0048365	35	21	8.06874	2.60264	0.000906421869564418	molecular_function	Rac GTPase binding
GO:0090630	35	21	8.06874	2.60264	0.000906421869564418	biological_process	activation of GTPase activity
GO:0050896	54	28	12.4489	2.24919	0.00093369612966284	biological_process	response to stimulus
GO:0008083	158	61	36.4246	1.67469	0.000944094354238816	molecular_function	growth factor activity
GO:0043280	40	23	9.22142	2.49419	0.000946649731106852	biological_process	positive regulation of cysteine-type endopeptidase activity involved in apoptotic process
GO:0071363	40	23	9.22142	2.49419	0.000946649731106852	biological_process	cellular response to growth factor stimulus
GO:0005200	96	42	22.1314	1.89776	0.000947694902814281	molecular_function	structural constituent of cytoskeleton
GO:0007224	65	32	14.9848	2.1355	0.000950326018777673	biological_process	smoothened signaling pathway
GO:0060333	77	36	17.7512	2.02803	0.000969129758747899	biological_process	interferon-gamma-mediated signaling pathway
GO:0005875	32	20	7.37714	2.71108	0.000976860433668173	cellular_component	microtubule associated complex
GO:0010107	32	20	7.37714	2.71108	0.000976860433668173	biological_process	potassium ion import across plasma membrane
GO:0010494	32	20	7.37714	2.71108	0.000976860433668173	cellular_component	cytoplasmic stress granule
GO:0016573	32	20	7.37714	2.71108	0.000976860433668173	biological_process	histone acetylation
GO:0046676	32	20	7.37714	2.71108	0.000976860433668173	biological_process	negative regulation of insulin secretion
GO:0051259	49	26	11.2962	2.30165	0.00097793037217138	biological_process	protein complex oligomerization
GO:0015992	60	30	13.8321	2.16886	0.000995497437938731	biological_process	proton transmembrane transport
GO:0005546	45	25	10.3741	2.40985	0.00100812068201914	molecular_function	phosphatidylinositol-4,5-bisphosphate binding
GO:0006939	18	14	4.14964	3.37379	0.00101058228620287	biological_process	smooth muscle contraction
GO:0031290	18	14	4.14964	3.37379	0.00101058228620287	biological_process	retinal ganglion cell axon guidance
GO:0031513	18	14	4.14964	3.37379	0.00101058228620287	cellular_component	non-motile cilium
GO:0048514	18	14	4.14964	3.37379	0.00101058228620287	biological_process	blood vessel morphogenesis
GO:0031966	72	34	16.5986	2.04837	0.00104370040476949	cellular_component	mitochondrial membrane
GO:0006027	25	17	5.76339	2.94965	0.00105532924858671	biological_process	glycosaminoglycan catabolic process
GO:0032420	25	17	5.76339	2.94965	0.00105532924858671	cellular_component	stereocilium
GO:0048477	25	17	5.76339	2.94965	0.00105532924858671	biological_process	oogenesis
GO:0021510	28	18	6.45499	2.78854	0.00109209829094052	biological_process	spinal cord development
GO:0050690	28	18	6.45499	2.78854	0.00109209829094052	biological_process	regulation of defense response to virus by virus
GO:0020037	129	52	29.7391	1.74854	0.0011038370191294	molecular_function	heme binding
GO:0006635	41	23	9.45196	2.43336	0.00110641317367118	biological_process	fatty acid beta-oxidation
GO:0007188	41	23	9.45196	2.43336	0.00110641317367118	biological_process	adenylate cyclase-modulating G protein-coupled receptor signaling pathway
GO:0045727	46	25	10.6046	2.35746	0.0011128712222895	biological_process	positive regulation of translation
GO:0003341	22	16	5.07178	3.15471	0.00112620733221749	biological_process	cilium movement
GO:0017158	22	16	5.07178	3.15471	0.00112620733221749	biological_process	regulation of calcium ion-dependent exocytosis
GO:0019226	22	16	5.07178	3.15471	0.00112620733221749	biological_process	transmission of nerve impulse
GO:0035257	22	16	5.07178	3.15471	0.00112620733221749	molecular_function	nuclear hormone receptor binding
GO:0007210	16	13	3.68857	3.5244	0.00115511886744106	biological_process	serotonin receptor signaling pathway
GO:0010975	16	13	3.68857	3.5244	0.00115511886744106	biological_process	regulation of neuron projection development
GO:0032012	16	13	3.68857	3.5244	0.00115511886744106	biological_process	regulation of ARF protein signal transduction
GO:0048148	16	13	3.68857	3.5244	0.00115511886744106	biological_process	behavioral response to cocaine
GO:0006836	33	20	7.60767	2.62893	0.00116257905015006	biological_process	neurotransmitter transport
GO:0070555	33	20	7.60767	2.62893	0.00116257905015006	biological_process	response to interleukin-1
GO:0003684	52	27	11.9878	2.25228	0.00123540835902697	molecular_function	damaged DNA binding
GO:0017148	52	27	11.9878	2.25228	0.00123540835902697	biological_process	negative regulation of translation
GO:0032355	101	43	23.2841	1.84675	0.00123564943401154	biological_process	response to estradiol
GO:0005776	47	25	10.8352	2.3073	0.00126459295625785	cellular_component	autophagosome
GO:0006821	47	25	10.8352	2.3073	0.00126459295625785	biological_process	chloride transport
GO:0007193	47	25	10.8352	2.3073	0.00126459295625785	biological_process	adenylate cyclase-inhibiting G protein-coupled receptor signaling pathway
GO:0008047	47	25	10.8352	2.3073	0.00126459295625785	molecular_function	enzyme activator activity
GO:0007611	38	22	8.76035	2.51132	0.00126744490584433	biological_process	learning or memory
GO:0006198	14	12	3.2275	3.71805	0.00130240873862353	biological_process	cAMP catabolic process
GO:0007215	14	12	3.2275	3.71805	0.00130240873862353	biological_process	glutamate receptor signaling pathway
GO:0017016	14	12	3.2275	3.71805	0.00130240873862353	molecular_function	Ras GTPase binding
GO:0045088	14	12	3.2275	3.71805	0.00130240873862353	biological_process	regulation of innate immune response
GO:0050982	14	12	3.2275	3.71805	0.00130240873862353	biological_process	detection of mechanical stimulus
GO:0051279	14	12	3.2275	3.71805	0.00130240873862353	biological_process	regulation of release of sequestered calcium ion into cytosol
GO:0006612	42	23	9.68249	2.37542	0.0013203637801825	biological_process	protein targeting to membrane
GO:0030218	42	23	9.68249	2.37542	0.0013203637801825	biological_process	erythrocyte differentiation
GO:0051539	42	23	9.68249	2.37542	0.0013203637801825	molecular_function	4 iron, 4 sulfur cluster binding
GO:0000062	30	19	6.91606	2.74723	0.00132139185705827	molecular_function	fatty-acyl-CoA binding
GO:0004683	26	17	5.99392	2.83621	0.00135259282356281	molecular_function	calmodulin-dependent protein kinase activity
GO:0010575	26	17	5.99392	2.83621	0.00135259282356281	biological_process	positive regulation of vascular endothelial growth factor production
GO:0030041	26	17	5.99392	2.83621	0.00135259282356281	biological_process	actin filament polymerization
GO:0048791	26	17	5.99392	2.83621	0.00135259282356281	biological_process	calcium ion-regulated exocytosis of neurotransmitter
GO:0050770	26	17	5.99392	2.83621	0.00135259282356281	biological_process	regulation of axonogenesis
GO:0051491	26	17	5.99392	2.83621	0.00135259282356281	biological_process	positive regulation of filopodium assembly
GO:0001786	23	16	5.30232	3.01755	0.00135896593201536	molecular_function	phosphatidylserine binding
GO:0001954	23	16	5.30232	3.01755	0.00135896593201536	biological_process	positive regulation of cell-matrix adhesion
GO:0005640	23	16	5.30232	3.01755	0.00135896593201536	cellular_component	nuclear outer membrane
GO:0006352	23	16	5.30232	3.01755	0.00135896593201536	biological_process	DNA-templated transcription, initiation
GO:0048661	53	27	12.2184	2.20979	0.00137732325337405	biological_process	positive regulation of smooth muscle cell proliferation
GO:0016746	34	20	7.83821	2.5516	0.0014179146904602	molecular_function	transferase activity, transferring acyl groups
GO:0034453	12	11	2.76643	3.97625	0.00144079568219253	biological_process	microtubule anchoring
GO:0043220	12	11	2.76643	3.97625	0.00144079568219253	cellular_component	Schmidt-Lanterman incisure
GO:0006383	39	22	8.99089	2.44692	0.00144397747481568	biological_process	transcription by RNA polymerase III
GO:0045859	39	22	8.99089	2.44692	0.00144397747481568	biological_process	regulation of protein kinase activity
GO:0048286	39	22	8.99089	2.44692	0.00144397747481568	biological_process	lung alveolus development
GO:0000146	19	14	4.38018	3.19622	0.00145451739490913	molecular_function	microfilament motor activity
GO:0002028	19	14	4.38018	3.19622	0.00145451739490913	biological_process	regulation of sodium ion transport
GO:0030159	19	14	4.38018	3.19622	0.00145451739490913	molecular_function	receptor signaling complex scaffold activity
GO:0080025	19	14	4.38018	3.19622	0.00145451739490913	molecular_function	phosphatidylinositol-3,5-bisphosphate binding
GO:0090102	19	14	4.38018	3.19622	0.00145451739490913	biological_process	cochlea development
GO:0051384	77	35	17.7512	1.97169	0.00146075829111474	biological_process	response to glucocorticoid
GO:0019722	48	25	11.0657	2.25923	0.00146872120093853	biological_process	calcium-mediated signaling
GO:0032870	65	31	14.9848	2.06876	0.00148019030015467	biological_process	cellular response to hormone stimulus
GO:0006687	44	24	10.1436	2.36603	0.00149771580441141	biological_process	glycosphingolipid metabolic process
GO:0000781	31	19	7.1466	2.65861	0.00152385761682809	cellular_component	chromosome, telomeric region
GO:0001837	31	19	7.1466	2.65861	0.00152385761682809	biological_process	epithelial to mesenchymal transition
GO:0030177	31	19	7.1466	2.65861	0.00152385761682809	biological_process	positive regulation of Wnt signaling pathway
GO:0031667	31	19	7.1466	2.65861	0.00152385761682809	biological_process	response to nutrient levels
GO:0035116	31	19	7.1466	2.65861	0.00152385761682809	biological_process	embryonic hindlimb morphogenesis
GO:0046627	31	19	7.1466	2.65861	0.00152385761682809	biological_process	negative regulation of insulin receptor signaling pathway
GO:0070491	31	19	7.1466	2.65861	0.00152385761682809	molecular_function	repressing transcription factor binding
GO:0032496	147	57	33.8887	1.68198	0.00155695885377581	biological_process	response to lipopolysaccharide
GO:0001947	54	27	12.4489	2.16886	0.00156892425880574	biological_process	heart looping
GO:0019369	54	27	12.4489	2.16886	0.00156892425880574	biological_process	arachidonic acid metabolic process
GO:0004175	60	29	13.8321	2.09657	0.00162536962535802	molecular_function	endopeptidase activity
GO:0006368	72	33	16.5986	1.98812	0.00163380489166215	biological_process	transcription elongation from RNA polymerase II promoter
GO:0031295	72	33	16.5986	1.98812	0.00163380489166215	biological_process	T cell costimulation
GO:0000979	50	26	11.5268	2.25562	0.00166147496037831	molecular_function	RNA polymerase II core promoter sequence-specific DNA binding
GO:0001658	45	24	10.3741	2.31345	0.00166172687674419	biological_process	branching involved in ureteric bud morphogenesis
GO:0004867	93	40	21.4398	1.86569	0.00167610971929348	molecular_function	serine-type endopeptidase inhibitor activity
GO:0001756	40	22	9.22142	2.38575	0.00168999998956095	biological_process	somitogenesis
GO:0032024	40	22	9.22142	2.38575	0.00168999998956095	biological_process	positive regulation of insulin secretion
GO:0004993	17	13	3.9191	3.31709	0.00169099657641417	molecular_function	G protein-coupled serotonin receptor activity
GO:0006884	17	13	3.9191	3.31709	0.00169099657641417	biological_process	cell volume homeostasis
GO:0030048	17	13	3.9191	3.31709	0.00169099657641417	biological_process	actin filament-based movement
GO:0034199	17	13	3.9191	3.31709	0.00169099657641417	biological_process	activation of protein kinase A activity
GO:0048568	17	13	3.9191	3.31709	0.00169099657641417	biological_process	embryonic organ development
GO:0055117	17	13	3.9191	3.31709	0.00169099657641417	biological_process	regulation of cardiac muscle contraction
GO:0070577	17	13	3.9191	3.31709	0.00169099657641417	molecular_function	lysine-acetylated histone binding
GO:0002931	24	16	5.53285	2.89182	0.00170189026601103	biological_process	response to ischemia
GO:0005637	36	21	8.29928	2.53034	0.0017383353312129	cellular_component	nuclear inner membrane
GO:0009409	36	21	8.29928	2.53034	0.0017383353312129	biological_process	response to cold
GO:0051219	36	21	8.29928	2.53034	0.0017383353312129	molecular_function	phosphoprotein binding
GO:0042472	56	28	12.91	2.16886	0.00176342662843614	biological_process	inner ear morphogenesis
GO:0030182	94	40	21.6703	1.84584	0.00179139054487989	biological_process	neuron differentiation
GO:0002102	21	15	4.84125	3.09838	0.00180900068967089	cellular_component	podosome
GO:0042629	21	15	4.84125	3.09838	0.00180900068967089	cellular_component	mast cell granule
GO:0043393	21	15	4.84125	3.09838	0.00180900068967089	biological_process	regulation of protein binding
GO:0048870	21	15	4.84125	3.09838	0.00180900068967089	biological_process	cell motility
GO:0050772	21	15	4.84125	3.09838	0.00180900068967089	biological_process	positive regulation of axonogenesis
GO:0097150	21	15	4.84125	3.09838	0.00180900068967089	biological_process	neuronal stem cell population maintenance
GO:0007254	51	26	11.7573	2.21139	0.00181233660600913	biological_process	JNK cascade
GO:0032880	51	26	11.7573	2.21139	0.00181233660600913	biological_process	regulation of protein localization
GO:0001569	32	19	7.37714	2.57552	0.00181642340039549	biological_process	branching involved in blood vessel morphogenesis
GO:0016575	32	19	7.37714	2.57552	0.00181642340039549	biological_process	histone deacetylation
GO:0051087	81	36	18.6734	1.92788	0.00183984934874456	molecular_function	chaperone binding
GO:0019058	143	55	32.9666	1.66836	0.00185009965217575	biological_process	viral life cycle
GO:0004722	46	24	10.6046	2.26316	0.00189292876986549	molecular_function	protein serine/threonine phosphatase activity
GO:0006633	46	24	10.6046	2.26316	0.00189292876986549	biological_process	fatty acid biosynthetic process
GO:0032526	46	24	10.6046	2.26316	0.00189292876986549	biological_process	response to retinoic acid
GO:0035176	46	24	10.6046	2.26316	0.00189292876986549	biological_process	social behavior
GO:0097191	57	28	13.1405	2.13081	0.00190165402290259	biological_process	extrinsic apoptotic signaling pathway
GO:0045668	37	21	8.52981	2.46195	0.0019232082752173	biological_process	negative regulation of osteoblast differentiation
GO:0042632	63	30	14.5237	2.06558	0.00193921691857619	biological_process	cholesterol homeostasis
GO:0008340	15	12	3.45803	3.47018	0.00194704318326498	biological_process	determination of adult lifespan
GO:0008631	15	12	3.45803	3.47018	0.00194704318326498	biological_process	intrinsic apoptotic signaling pathway in response to oxidative stress
GO:0016010	15	12	3.45803	3.47018	0.00194704318326498	cellular_component	dystrophin-associated glycoprotein complex
GO:0031235	15	12	3.45803	3.47018	0.00194704318326498	cellular_component	intrinsic component of the cytoplasmic side of the plasma membrane
GO:0042136	15	12	3.45803	3.47018	0.00194704318326498	biological_process	neurotransmitter biosynthetic process
GO:0045502	15	12	3.45803	3.47018	0.00194704318326498	molecular_function	dynein complex binding
GO:0047496	15	12	3.45803	3.47018	0.00194704318326498	biological_process	vesicle transport along microtubule
GO:0050910	15	12	3.45803	3.47018	0.00194704318326498	biological_process	detection of mechanical stimulus involved in sensory perception of sound
GO:0040008	52	26	11.9878	2.16886	0.00202673526691825	biological_process	regulation of growth
GO:0000381	29	18	6.68553	2.69238	0.00205079741065627	biological_process	regulation of alternative mRNA splicing, via spliceosome
GO:0017080	29	18	6.68553	2.69238	0.00205079741065627	molecular_function	sodium channel regulator activity
GO:0043967	29	18	6.68553	2.69238	0.00205079741065627	biological_process	histone H4 acetylation
GO:0006469	58	28	13.3711	2.09408	0.00209903216558004	biological_process	negative regulation of protein kinase activity
GO:0030141	70	32	16.1375	1.98296	0.00210087475647063	cellular_component	secretory granule
GO:0000096	25	16	5.76339	2.77615	0.00217547483922023	biological_process	sulfur amino acid metabolic process
GO:0004003	25	16	5.76339	2.77615	0.00217547483922023	molecular_function	ATP-dependent DNA helicase activity
GO:0005261	25	16	5.76339	2.77615	0.00217547483922023	molecular_function	cation channel activity
GO:0007569	25	16	5.76339	2.77615	0.00217547483922023	biological_process	cell aging
GO:0048589	25	16	5.76339	2.77615	0.00217547483922023	biological_process	developmental growth
GO:0051225	25	16	5.76339	2.77615	0.00217547483922023	biological_process	spindle assembly
GO:0003950	22	15	5.07178	2.95754	0.00219062978221144	molecular_function	NAD+ ADP-ribosyltransferase activity
GO:0010165	22	15	5.07178	2.95754	0.00219062978221144	biological_process	response to X-ray
GO:0010765	22	15	5.07178	2.95754	0.00219062978221144	biological_process	positive regulation of sodium ion transport
GO:0030099	22	15	5.07178	2.95754	0.00219062978221144	biological_process	myeloid cell differentiation
GO:0005484	38	21	8.76035	2.39717	0.00219834069326061	molecular_function	SNAP receptor activity
GO:0006284	47	24	10.8352	2.21501	0.00219872183368533	biological_process	base-excision repair
GO:0031093	47	24	10.8352	2.21501	0.00219872183368533	cellular_component	platelet alpha granule lumen
GO:0005088	13	11	2.99696	3.67038	0.00221210066984052	molecular_function	Ras guanyl-nucleotide exchange factor activity
GO:0005614	13	11	2.99696	3.67038	0.00221210066984052	cellular_component	interstitial matrix
GO:0016540	13	11	2.99696	3.67038	0.00221210066984052	biological_process	protein autoprocessing
GO:0040015	13	11	2.99696	3.67038	0.00221210066984052	biological_process	negative regulation of multicellular organism growth
GO:0045947	13	11	2.99696	3.67038	0.00221210066984052	biological_process	negative regulation of translational initiation
GO:0070403	13	11	2.99696	3.67038	0.00221210066984052	molecular_function	NAD+ binding
GO:0005795	33	19	7.60767	2.49748	0.00221234802156022	cellular_component	Golgi stack
GO:0006865	33	19	7.60767	2.49748	0.00221234802156022	biological_process	amino acid transport
GO:0007094	33	19	7.60767	2.49748	0.00221234802156022	biological_process	mitotic spindle assembly checkpoint
GO:0030501	33	19	7.60767	2.49748	0.00221234802156022	biological_process	positive regulation of bone mineralization
GO:0007566	43	23	9.91303	2.32018	0.00222258463043843	biological_process	embryo implantation
GO:0030514	43	23	9.91303	2.32018	0.00222258463043843	biological_process	negative regulation of BMP signaling pathway
GO:0035872	43	23	9.91303	2.32018	0.00222258463043843	biological_process	nucleotide-binding domain, leucine rich repeat containing receptor signaling pathway
GO:0043621	43	23	9.91303	2.32018	0.00222258463043843	molecular_function	protein self-association
GO:0060048	43	23	9.91303	2.32018	0.00222258463043843	biological_process	cardiac muscle contraction
GO:0071333	43	23	9.91303	2.32018	0.00222258463043843	biological_process	cellular response to glucose stimulus
GO:0004197	92	39	21.2093	1.83882	0.00228937956656008	molecular_function	cysteine-type endopeptidase activity
GO:0006631	53	26	12.2184	2.12794	0.002310739685309	biological_process	fatty acid metabolic process
GO:0032092	53	26	12.2184	2.12794	0.002310739685309	biological_process	positive regulation of protein binding
GO:0005793	59	28	13.6016	2.05858	0.00236059172419315	cellular_component	endoplasmic reticulum-Golgi intermediate compartment
GO:0019228	30	18	6.91606	2.60264	0.00237446873297569	biological_process	neuronal action potential
GO:0031069	30	18	6.91606	2.60264	0.00237446873297569	biological_process	hair follicle morphogenesis
GO:0042169	30	18	6.91606	2.60264	0.00237446873297569	molecular_function	SH2 domain binding
GO:0043392	30	18	6.91606	2.60264	0.00237446873297569	biological_process	negative regulation of DNA binding
GO:0045776	30	18	6.91606	2.60264	0.00237446873297569	biological_process	negative regulation of blood pressure
GO:0051480	30	18	6.91606	2.60264	0.00237446873297569	biological_process	regulation of cytosolic calcium ion concentration
GO:0044237	125	49	28.8169	1.70039	0.00243968410561545	biological_process	cellular metabolic process
GO:0031643	11	10	2.53589	3.94339	0.00246556799454045	biological_process	positive regulation of myelination
GO:0043194	11	10	2.53589	3.94339	0.00246556799454045	cellular_component	axon initial segment
GO:0060445	11	10	2.53589	3.94339	0.00246556799454045	biological_process	branching involved in salivary gland morphogenesis
GO:1900006	11	10	2.53589	3.94339	0.00246556799454045	biological_process	positive regulation of dendrite development
GO:0045665	55	27	12.6795	2.12943	0.00253164496889998	biological_process	negative regulation of neuron differentiation
GO:0004721	39	21	8.99089	2.3357	0.00257410946043448	molecular_function	phosphoprotein phosphatase activity
GO:0015485	39	21	8.99089	2.3357	0.00257410946043448	molecular_function	cholesterol binding
GO:0043588	39	21	8.99089	2.3357	0.00257410946043448	biological_process	skin development
GO:0090382	39	21	8.99089	2.3357	0.00257410946043448	biological_process	phagosome maturation
GO:0019001	9	9	2.07482	4.33773	0.00267033363238846	molecular_function	guanyl nucleotide binding
GO:0032836	9	9	2.07482	4.33773	0.00267033363238846	biological_process	glomerular basement membrane development
GO:0035999	9	9	2.07482	4.33773	0.00267033363238846	biological_process	tetrahydrofolate interconversion
GO:0051561	9	9	2.07482	4.33773	0.00267033363238846	biological_process	positive regulation of mitochondrial calcium ion concentration
GO:0007029	23	15	5.30232	2.82895	0.00274201326947173	biological_process	endoplasmic reticulum organization
GO:0007492	23	15	5.30232	2.82895	0.00274201326947173	biological_process	endoderm development
GO:0048844	23	15	5.30232	2.82895	0.00274201326947173	biological_process	artery morphogenesis
GO:0090103	23	15	5.30232	2.82895	0.00274201326947173	biological_process	cochlea morphogenesis
GO:0042277	56	27	12.91	2.0914	0.0027428074472331	molecular_function	peptide binding
GO:0031145	81	35	18.6734	1.87433	0.00274692518903421	biological_process	anaphase-promoting complex-dependent catabolic process
GO:0004843	89	38	20.5177	1.85206	0.00282223302441667	molecular_function	thiol-dependent ubiquitin-specific protease activity
GO:0000242	16	12	3.68857	3.2533	0.00283094497171048	cellular_component	pericentriolar material
GO:0001891	16	12	3.68857	3.2533	0.00283094497171048	cellular_component	phagocytic cup
GO:0002063	16	12	3.68857	3.2533	0.00283094497171048	biological_process	chondrocyte development
GO:0004806	16	12	3.68857	3.2533	0.00283094497171048	molecular_function	triglyceride lipase activity
GO:0006883	16	12	3.68857	3.2533	0.00283094497171048	biological_process	cellular sodium ion homeostasis
GO:0007020	16	12	3.68857	3.2533	0.00283094497171048	biological_process	microtubule nucleation
GO:0031434	16	12	3.68857	3.2533	0.00283094497171048	molecular_function	mitogen-activated protein kinase kinase binding
GO:0043162	16	12	3.68857	3.2533	0.00283094497171048	biological_process	ubiquitin-dependent protein catabolic process via the multivesicular body sorting pathway
GO:0048266	16	12	3.68857	3.2533	0.00283094497171048	biological_process	behavioral response to pain
GO:0051968	16	12	3.68857	3.2533	0.00283094497171048	biological_process	positive regulation of synaptic transmission, glutamatergic
GO:0061028	16	12	3.68857	3.2533	0.00283094497171048	biological_process	establishment of endothelial barrier
GO:0002053	31	18	7.1466	2.51868	0.00283190218499815	biological_process	positive regulation of mesenchymal cell proliferation
GO:0005158	31	18	7.1466	2.51868	0.00283190218499815	molecular_function	insulin receptor binding
GO:0007205	31	18	7.1466	2.51868	0.00283190218499815	biological_process	protein kinase C-activating G protein-coupled receptor signaling pathway
GO:0016358	31	18	7.1466	2.51868	0.00283190218499815	biological_process	dendrite development
GO:0001932	27	17	6.22446	2.73116	0.00284450891006092	biological_process	regulation of protein phosphorylation
GO:0005790	27	17	6.22446	2.73116	0.00284450891006092	cellular_component	smooth endoplasmic reticulum
GO:0007052	27	17	6.22446	2.73116	0.00284450891006092	biological_process	mitotic spindle organization
GO:0016050	27	17	6.22446	2.73116	0.00284450891006092	biological_process	vesicle organization
GO:0043484	27	17	6.22446	2.73116	0.00284450891006092	biological_process	regulation of RNA splicing
GO:0045765	27	17	6.22446	2.73116	0.00284450891006092	biological_process	regulation of angiogenesis
GO:0070979	27	17	6.22446	2.73116	0.00284450891006092	biological_process	protein K11-linked ubiquitination
GO:0051439	75	33	17.2902	1.9086	0.00287112140385429	biological_process	obsolete regulation of ubiquitin-protein ligase activity involved in mitotic cell cycle
GO:0004653	20	14	4.61071	3.03641	0.00290874147693159	molecular_function	polypeptide N-acetylgalactosaminyltransferase activity
GO:0004708	20	14	4.61071	3.03641	0.00290874147693159	molecular_function	MAP kinase kinase activity
GO:0005351	20	14	4.61071	3.03641	0.00290874147693159	molecular_function	carbohydrate
GO:0031572	20	14	4.61071	3.03641	0.00290874147693159	biological_process	G2 DNA damage checkpoint
GO:0035058	20	14	4.61071	3.03641	0.00290874147693159	biological_process	non-motile cilium assembly
GO:0043011	20	14	4.61071	3.03641	0.00290874147693159	biological_process	myeloid dendritic cell differentiation
GO:0043113	20	14	4.61071	3.03641	0.00290874147693159	biological_process	receptor clustering
GO:0045022	20	14	4.61071	3.03641	0.00290874147693159	biological_process	early endosome to late endosome transport
GO:0048169	20	14	4.61071	3.03641	0.00290874147693159	biological_process	regulation of long-term neuronal synaptic plasticity
GO:0070932	20	14	4.61071	3.03641	0.00290874147693159	biological_process	histone H3 deacetylation
GO:0001085	36	20	8.29928	2.40985	0.00291411005106821	molecular_function	RNA polymerase II transcription factor binding
GO:0019005	36	20	8.29928	2.40985	0.00291411005106821	cellular_component	SCF ubiquitin ligase complex
GO:0043085	69	31	15.907	1.94883	0.00296878633562608	biological_process	positive regulation of catalytic activity
GO:0000049	41	22	9.45196	2.32756	0.00302864370597662	molecular_function	tRNA binding
GO:0006950	57	27	13.1405	2.05471	0.00303537905681181	biological_process	response to stress
GO:0030133	57	27	13.1405	2.05471	0.00303537905681181	cellular_component	transport vesicle
GO:0002474	98	40	22.5925	1.7705	0.00312116407926803	biological_process	antigen processing and presentation of peptide antigen via MHC class I
GO:0001707	28	17	6.45499	2.63362	0.00318129995534702	biological_process	mesoderm formation
GO:0008536	28	17	6.45499	2.63362	0.00318129995534702	molecular_function	Ran GTPase binding
GO:0046875	28	17	6.45499	2.63362	0.00318129995534702	molecular_function	ephrin receptor binding
GO:0051297	28	17	6.45499	2.63362	0.00318129995534702	biological_process	centrosome cycle
GO:0051924	28	17	6.45499	2.63362	0.00318129995534702	biological_process	regulation of calcium ion transport
GO:0003351	14	11	3.2275	3.40821	0.00328648436005575	biological_process	epithelial cilium movement
GO:0005229	14	11	3.2275	3.40821	0.00328648436005575	molecular_function	intracellular calcium activated chloride channel activity
GO:0008093	14	11	3.2275	3.40821	0.00328648436005575	molecular_function	cytoskeletal adaptor activity
GO:0030330	14	11	3.2275	3.40821	0.00328648436005575	biological_process	DNA damage response, signal transduction by p53 class mediator
GO:0043539	14	11	3.2275	3.40821	0.00328648436005575	molecular_function	protein serine/threonine kinase activator activity
GO:0031201	42	22	9.68249	2.27214	0.00329299792949968	cellular_component	SNARE complex
GO:0008544	85	36	19.5955	1.83716	0.00332447070081067	biological_process	epidermis development
GO:0006833	37	20	8.52981	2.34472	0.00333867779541774	biological_process	water transport
GO:0003091	32	18	7.37714	2.43997	0.00344138411948686	biological_process	renal water homeostasis
GO:0006501	32	18	7.37714	2.43997	0.00344138411948686	biological_process	C-terminal protein lipidation
GO:0010977	32	18	7.37714	2.43997	0.00344138411948686	biological_process	negative regulation of neuron projection development
GO:0048706	32	18	7.37714	2.43997	0.00344138411948686	biological_process	embryonic skeletal system development
GO:0051262	32	18	7.37714	2.43997	0.00344138411948686	biological_process	protein tetramerization
GO:0070059	32	18	7.37714	2.43997	0.00344138411948686	biological_process	intrinsic apoptotic signaling pathway in response to endoplasmic reticulum stress
GO:0009749	72	32	16.5986	1.92788	0.00345653746841602	biological_process	response to glucose
GO:0004181	24	15	5.53285	2.71108	0.00349229285436358	molecular_function	metallocarboxypeptidase activity
GO:0010800	24	15	5.53285	2.71108	0.00349229285436358	biological_process	positive regulation of peptidyl-threonine phosphorylation
GO:0019933	24	15	5.53285	2.71108	0.00349229285436358	biological_process	cAMP-mediated signaling
GO:0006812	48	24	11.0657	2.16886	0.00352261665463227	biological_process	cation transport
GO:0007520	21	14	4.84125	2.89182	0.00353067986555734	biological_process	myoblast fusion
GO:0031430	21	14	4.84125	2.89182	0.00353067986555734	cellular_component	M band
GO:0046513	21	14	4.84125	2.89182	0.00353067986555734	biological_process	ceramide biosynthetic process
GO:0046856	21	14	4.84125	2.89182	0.00353067986555734	biological_process	phosphatidylinositol dephosphorylation
GO:0070412	21	14	4.84125	2.89182	0.00353067986555734	molecular_function	R-SMAD binding
GO:2000378	21	14	4.84125	2.89182	0.00353067986555734	biological_process	negative regulation of reactive oxygen species metabolic process
GO:0022904	94	39	21.6703	1.7997	0.00354283202559312	biological_process	respiratory electron transport chain
GO:0001227	54	26	12.4489	2.08853	0.0036280777833578	molecular_function	DNA-binding transcription repressor activity, RNA polymerase II-specific
GO:0009411	43	22	9.91303	2.2193	0.00368050827060993	biological_process	response to UV
GO:0055038	43	22	9.91303	2.2193	0.00368050827060993	cellular_component	recycling endosome membrane
GO:0005244	29	17	6.68553	2.5428	0.00369395721326652	molecular_function	voltage-gated ion channel activity
GO:0005844	29	17	6.68553	2.5428	0.00369395721326652	cellular_component	polysome
GO:0009058	29	17	6.68553	2.5428	0.00369395721326652	biological_process	biosynthetic process
GO:0071944	29	17	6.68553	2.5428	0.00369395721326652	cellular_component	cell periphery
GO:0004065	12	10	2.76643	3.61477	0.00376665223967769	molecular_function	arylsulfatase activity
GO:0007129	12	10	2.76643	3.61477	0.00376665223967769	biological_process	synapsis
GO:0014898	12	10	2.76643	3.61477	0.00376665223967769	biological_process	cardiac muscle hypertrophy in response to stress
GO:0021680	12	10	2.76643	3.61477	0.00376665223967769	biological_process	cerebellar Purkinje cell layer development
GO:0032801	12	10	2.76643	3.61477	0.00376665223967769	biological_process	receptor catabolic process
GO:0035371	12	10	2.76643	3.61477	0.00376665223967769	cellular_component	microtubule plus-end
GO:0036158	12	10	2.76643	3.61477	0.00376665223967769	biological_process	outer dynein arm assembly
GO:0042101	12	10	2.76643	3.61477	0.00376665223967769	cellular_component	T cell receptor complex
GO:0042641	12	10	2.76643	3.61477	0.00376665223967769	cellular_component	actomyosin
GO:0050732	12	10	2.76643	3.61477	0.00376665223967769	biological_process	negative regulation of peptidyl-tyrosine phosphorylation
GO:0050965	12	10	2.76643	3.61477	0.00376665223967769	biological_process	detection of temperature stimulus involved in sensory perception of pain
GO:0060402	12	10	2.76643	3.61477	0.00376665223967769	biological_process	calcium ion transport into cytosol
GO:0090179	12	10	2.76643	3.61477	0.00376665223967769	biological_process	planar cell polarity pathway involved in neural tube closure
GO:2000145	12	10	2.76643	3.61477	0.00376665223967769	biological_process	regulation of cell motility
GO:2000273	12	10	2.76643	3.61477	0.00376665223967769	biological_process	positive regulation of signaling receptor activity
GO:0007162	34	19	7.83821	2.42402	0.00394514708236415	biological_process	negative regulation of cell adhesion
GO:0051701	34	19	7.83821	2.42402	0.00394514708236415	biological_process	interaction with host
GO:0050776	89	37	20.5177	1.80333	0.00398898836493295	biological_process	regulation of immune response
GO:0001228	74	32	17.0596	1.87577	0.00400701120079887	molecular_function	DNA-binding transcription activator activity, RNA polymerase II-specific
GO:0030279	18	13	4.14964	3.1328	0.00401889697102859	biological_process	negative regulation of ossification
GO:0031941	18	13	4.14964	3.1328	0.00401889697102859	cellular_component	filamentous actin
GO:0048384	18	13	4.14964	3.1328	0.00401889697102859	biological_process	retinoic acid receptor signaling pathway
GO:0050919	18	13	4.14964	3.1328	0.00401889697102859	biological_process	negative chemotaxis
GO:0060216	18	13	4.14964	3.1328	0.00401889697102859	biological_process	definitive hemopoiesis
GO:0000731	10	9	2.30536	3.90395	0.00423550950218439	biological_process	DNA synthesis involved in DNA repair
GO:0004115	10	9	2.30536	3.90395	0.00423550950218439	molecular_function	3_,5'-cyclic-AMP phosphodiesterase activity
GO:0005858	10	9	2.30536	3.90395	0.00423550950218439	cellular_component	axonemal dynein complex
GO:0014701	10	9	2.30536	3.90395	0.00423550950218439	cellular_component	junctional sarcoplasmic reticulum membrane
GO:0034333	10	9	2.30536	3.90395	0.00423550950218439	biological_process	adherens junction assembly
GO:0034713	10	9	2.30536	3.90395	0.00423550950218439	molecular_function	type I transforming growth factor beta receptor binding
GO:0051010	10	9	2.30536	3.90395	0.00423550950218439	molecular_function	microtubule plus-end binding
GO:0060013	10	9	2.30536	3.90395	0.00423550950218439	biological_process	righting reflex
GO:0060539	10	9	2.30536	3.90395	0.00423550950218439	biological_process	diaphragm development
GO:0070679	10	9	2.30536	3.90395	0.00423550950218439	molecular_function	inositol 1,4,5 trisphosphate binding
GO:0030170	50	24	11.5268	2.08211	0.00434780925197577	molecular_function	pyridoxal phosphate binding
GO:0034707	50	24	11.5268	2.08211	0.00434780925197577	cellular_component	chloride channel complex
GO:0035914	50	24	11.5268	2.08211	0.00434780925197577	biological_process	skeletal muscle cell differentiation
GO:0045165	50	24	11.5268	2.08211	0.00434780925197577	biological_process	cell fate commitment
GO:0008236	56	26	12.91	2.01395	0.00437450714446912	molecular_function	serine-type peptidase activity
GO:0007131	26	16	5.99392	2.66937	0.00438464139454872	biological_process	reciprocal meiotic recombination
GO:0021983	26	16	5.99392	2.66937	0.00438464139454872	biological_process	pituitary gland development
GO:0045787	26	16	5.99392	2.66937	0.00438464139454872	biological_process	positive regulation of cell cycle
GO:0014065	30	17	6.91606	2.45804	0.00440333844151209	biological_process	phosphatidylinositol 3-kinase signaling
GO:0022857	30	17	6.91606	2.45804	0.00440333844151209	molecular_function	transmembrane transporter activity
GO:0048701	30	17	6.91606	2.45804	0.00440333844151209	biological_process	embryonic cranial skeleton morphogenesis
GO:0060079	30	17	6.91606	2.45804	0.00440333844151209	biological_process	excitatory postsynaptic potential
GO:1901215	30	17	6.91606	2.45804	0.00440333844151209	biological_process	negative regulation of neuron death
GO:0004866	35	19	8.06874	2.35477	0.00440695670268737	molecular_function	endopeptidase inhibitor activity
GO:0006446	35	19	8.06874	2.35477	0.00440695670268737	biological_process	regulation of translational initiation
GO:0030282	35	19	8.06874	2.35477	0.00440695670268737	biological_process	bone mineralization
GO:0012506	22	14	5.07178	2.76037	0.00441195856625667	cellular_component	vesicle membrane
GO:0045930	22	14	5.07178	2.76037	0.00441195856625667	biological_process	negative regulation of mitotic cell cycle
GO:0090314	22	14	5.07178	2.76037	0.00441195856625667	biological_process	positive regulation of protein targeting to membrane
GO:0071013	84	35	19.365	1.80739	0.00454627398929024	cellular_component	catalytic step 2 spliceosome
GO:0016082	8	8	1.84428	4.33773	0.00462292862528413	biological_process	synaptic vesicle priming
GO:0043296	8	8	1.84428	4.33773	0.00462292862528413	cellular_component	apical junction complex
GO:0060119	8	8	1.84428	4.33773	0.00462292862528413	biological_process	inner ear receptor cell development
GO:0002076	19	13	4.38018	2.96792	0.00468065076714633	biological_process	osteoblast development
GO:0010906	19	13	4.38018	2.96792	0.00468065076714633	biological_process	regulation of glucose metabolic process
GO:0045921	19	13	4.38018	2.96792	0.00468065076714633	biological_process	positive regulation of exocytosis
GO:0046579	19	13	4.38018	2.96792	0.00468065076714633	biological_process	positive regulation of Ras protein signal transduction
GO:0050775	19	13	4.38018	2.96792	0.00468065076714633	biological_process	positive regulation of dendrite morphogenesis
GO:0051894	19	13	4.38018	2.96792	0.00468065076714633	biological_process	positive regulation of focal adhesion assembly
GO:0060045	19	13	4.38018	2.96792	0.00468065076714633	biological_process	positive regulation of cardiac muscle cell proliferation
GO:0070207	19	13	4.38018	2.96792	0.00468065076714633	biological_process	protein homotrimerization
GO:0071889	19	13	4.38018	2.96792	0.00468065076714633	molecular_function	14-3-3 protein binding
GO:0005112	15	11	3.45803	3.181	0.00474147314910603	molecular_function	Notch binding
GO:0006941	15	11	3.45803	3.181	0.00474147314910603	biological_process	striated muscle contraction
GO:0007158	15	11	3.45803	3.181	0.00474147314910603	biological_process	neuron cell-cell adhesion
GO:0007398	15	11	3.45803	3.181	0.00474147314910603	biological_process	ectoderm development
GO:0034185	15	11	3.45803	3.181	0.00474147314910603	molecular_function	apolipoprotein binding
GO:0042311	15	11	3.45803	3.181	0.00474147314910603	biological_process	vasodilation
GO:0048854	15	11	3.45803	3.181	0.00474147314910603	biological_process	brain morphogenesis
GO:2000310	15	11	3.45803	3.181	0.00474147314910603	biological_process	regulation of NMDA receptor activity
GO:2000311	15	11	3.45803	3.181	0.00474147314910603	biological_process	regulation of AMPA receptor activity
GO:0005902	46	23	10.6046	2.16886	0.00474507304313335	cellular_component	microvillus
GO:0019985	46	23	10.6046	2.16886	0.00474507304313335	biological_process	translesion synthesis
GO:0030145	46	23	10.6046	2.16886	0.00474507304313335	molecular_function	manganese ion binding
GO:0050877	46	23	10.6046	2.16886	0.00474507304313335	biological_process	nervous system process
GO:0051437	71	31	16.368	1.89394	0.00478376710441923	biological_process	obsolete positive regulation of ubiquitin-protein ligase activity involved in regulation of mitotic cell cycle transition
GO:0034613	41	21	9.45196	2.22176	0.00486851194914597	biological_process	cellular protein localization
GO:0048839	41	21	9.45196	2.22176	0.00486851194914597	biological_process	inner ear development
GO:0001755	27	16	6.22446	2.5705	0.00493026082123448	biological_process	neural crest cell migration
GO:0006378	27	16	6.22446	2.5705	0.00493026082123448	biological_process	mRNA polyadenylation
GO:0007194	27	16	6.22446	2.5705	0.00493026082123448	biological_process	negative regulation of adenylate cyclase activity
GO:0007616	27	16	6.22446	2.5705	0.00493026082123448	biological_process	long-term memory
GO:0031122	27	16	6.22446	2.5705	0.00493026082123448	biological_process	cytoplasmic microtubule organization
GO:0048873	27	16	6.22446	2.5705	0.00493026082123448	biological_process	homeostasis of number of cells within a tissue
GO:0051721	27	16	6.22446	2.5705	0.00493026082123448	molecular_function	protein phosphatase 2A binding
GO:0001917	36	19	8.29928	2.28936	0.00505540374381931	cellular_component	photoreceptor inner segment
GO:0005796	87	36	20.0566	1.79492	0.00512821379536322	cellular_component	Golgi lumen
GO:0032868	59	27	13.6016	1.98506	0.00513426865332659	biological_process	response to insulin
GO:0044297	53	25	12.2184	2.0461	0.00518751963844809	cellular_component	cell body
GO:0006977	66	29	15.2153	1.90597	0.00536971949089526	biological_process	DNA damage response, signal transduction by p53 class mediator resulting in cell cycle arrest
GO:0000149	42	21	9.68249	2.16886	0.00545347228355932	molecular_function	SNARE binding
GO:0001541	42	21	9.68249	2.16886	0.00545347228355932	biological_process	ovarian follicle development
GO:0000030	13	10	2.99696	3.33671	0.00555577266851243	molecular_function	mannosyltransferase activity
GO:0001817	13	10	2.99696	3.33671	0.00555577266851243	biological_process	regulation of cytokine production
GO:0008484	13	10	2.99696	3.33671	0.00555577266851243	molecular_function	sulfuric ester hydrolase activity
GO:0021846	13	10	2.99696	3.33671	0.00555577266851243	biological_process	cell proliferation in forebrain
GO:0032433	13	10	2.99696	3.33671	0.00555577266851243	cellular_component	filopodium tip
GO:0043069	13	10	2.99696	3.33671	0.00555577266851243	biological_process	negative regulation of programmed cell death
GO:0045475	13	10	2.99696	3.33671	0.00555577266851243	biological_process	locomotor rhythm
GO:0045667	13	10	2.99696	3.33671	0.00555577266851243	biological_process	regulation of osteoblast differentiation
GO:0048745	13	10	2.99696	3.33671	0.00555577266851243	biological_process	smooth muscle tissue development
GO:0051290	13	10	2.99696	3.33671	0.00555577266851243	biological_process	protein heterotetramerization
GO:0001782	23	14	5.30232	2.64036	0.00559286054732297	biological_process	B cell homeostasis
GO:0043014	23	14	5.30232	2.64036	0.00559286054732297	molecular_function	alpha-tubulin binding
GO:0043542	23	14	5.30232	2.64036	0.00559286054732297	biological_process	endothelial cell migration
GO:0003743	48	23	11.0657	2.07849	0.00563856200990053	molecular_function	translation initiation factor activity
GO:0004550	20	13	4.61071	2.81952	0.00568739226866023	molecular_function	nucleoside diphosphate kinase activity
GO:0006541	20	13	4.61071	2.81952	0.00568739226866023	biological_process	glutamine metabolic process
GO:0034451	20	13	4.61071	2.81952	0.00568739226866023	cellular_component	centriolar satellite
GO:0045664	20	13	4.61071	2.81952	0.00568739226866023	biological_process	regulation of neuron differentiation
GO:0090316	20	13	4.61071	2.81952	0.00568739226866023	biological_process	positive regulation of intracellular protein transport
GO:0097503	20	13	4.61071	2.81952	0.00568739226866023	biological_process	sialylation
GO:0001975	28	16	6.45499	2.4787	0.00573432941769648	biological_process	response to amphetamine
GO:0006487	28	16	6.45499	2.4787	0.00573432941769648	biological_process	protein N-linked glycosylation
GO:0042220	28	16	6.45499	2.4787	0.00573432941769648	biological_process	response to cocaine
GO:0045840	28	16	6.45499	2.4787	0.00573432941769648	biological_process	positive regulation of mitotic nuclear division
GO:0055072	28	16	6.45499	2.4787	0.00573432941769648	biological_process	iron ion homeostasis
GO:0005881	37	19	8.52981	2.22748	0.00590882680064328	cellular_component	cytoplasmic microtubule
GO:0001540	33	18	7.60767	2.36603	0.0059321553341944	molecular_function	amyloid-beta binding
GO:0050661	33	18	7.60767	2.36603	0.0059321553341944	molecular_function	NADP binding
GO:0050714	33	18	7.60767	2.36603	0.0059321553341944	biological_process	positive regulation of protein secretion
GO:0061136	69	30	15.907	1.88597	0.00624478373744735	biological_process	regulation of proteasomal protein catabolic process
GO:0004143	11	9	2.53589	3.54905	0.0064322675473699	molecular_function	diacylglycerol kinase activity
GO:0005740	11	9	2.53589	3.54905	0.0064322675473699	cellular_component	mitochondrial envelope
GO:0006301	11	9	2.53589	3.54905	0.0064322675473699	biological_process	postreplication repair
GO:0006807	11	9	2.53589	3.54905	0.0064322675473699	biological_process	nitrogen compound metabolic process
GO:0017154	11	9	2.53589	3.54905	0.0064322675473699	molecular_function	semaphorin receptor activity
GO:0017166	11	9	2.53589	3.54905	0.0064322675473699	molecular_function	vinculin binding
GO:0019992	11	9	2.53589	3.54905	0.0064322675473699	molecular_function	diacylglycerol binding
GO:0030665	11	9	2.53589	3.54905	0.0064322675473699	cellular_component	clathrin-coated vesicle membrane
GO:0033235	11	9	2.53589	3.54905	0.0064322675473699	biological_process	positive regulation of protein sumoylation
GO:0036066	11	9	2.53589	3.54905	0.0064322675473699	biological_process	protein O-linked fucosylation
GO:0042592	11	9	2.53589	3.54905	0.0064322675473699	biological_process	homeostatic process
GO:0045945	11	9	2.53589	3.54905	0.0064322675473699	biological_process	positive regulation of transcription by RNA polymerase III
GO:0060394	11	9	2.53589	3.54905	0.0064322675473699	biological_process	negative regulation of pathway-restricted SMAD protein phosphorylation
GO:0070300	11	9	2.53589	3.54905	0.0064322675473699	molecular_function	phosphatidic acid binding
GO:0071397	11	9	2.53589	3.54905	0.0064322675473699	biological_process	cellular response to cholesterol
GO:0090141	11	9	2.53589	3.54905	0.0064322675473699	biological_process	positive regulation of mitochondrial fission
GO:2000772	11	9	2.53589	3.54905	0.0064322675473699	biological_process	regulation of cellular senescence
GO:0006171	17	12	3.9191	3.06192	0.00644181635992244	biological_process	cAMP biosynthetic process
GO:0010881	17	12	3.9191	3.06192	0.00644181635992244	biological_process	regulation of cardiac muscle contraction by regulation of the release of sequestered calcium ion
GO:0016779	17	12	3.9191	3.06192	0.00644181635992244	molecular_function	nucleotidyltransferase activity
GO:0022408	17	12	3.9191	3.06192	0.00644181635992244	biological_process	negative regulation of cell-cell adhesion
GO:0031334	17	12	3.9191	3.06192	0.00644181635992244	biological_process	positive regulation of protein complex assembly
GO:0031589	17	12	3.9191	3.06192	0.00644181635992244	biological_process	cell-substrate adhesion
GO:0046939	17	12	3.9191	3.06192	0.00644181635992244	biological_process	nucleotide phosphorylation
GO:0046965	17	12	3.9191	3.06192	0.00644181635992244	molecular_function	retinoid X receptor binding
GO:0050860	17	12	3.9191	3.06192	0.00644181635992244	biological_process	negative regulation of T cell receptor signaling pathway
GO:0051536	17	12	3.9191	3.06192	0.00644181635992244	molecular_function	iron-sulfur cluster binding
GO:0071480	17	12	3.9191	3.06192	0.00644181635992244	biological_process	cellular response to gamma radiation
GO:1902041	17	12	3.9191	3.06192	0.00644181635992244	biological_process	regulation of extrinsic apoptotic signaling pathway via death domain receptors
GO:0003151	39	20	8.99089	2.22447	0.00654499395624111	biological_process	outflow tract morphogenesis
GO:0032482	70	30	16.1375	1.85903	0.00660263061470154	biological_process	Rab protein signal transduction
GO:0005782	34	18	7.83821	2.29644	0.00664761411002956	cellular_component	peroxisomal matrix
GO:0008146	34	18	7.83821	2.29644	0.00664761411002956	molecular_function	sulfotransferase activity
GO:0030331	34	18	7.83821	2.29644	0.00664761411002956	molecular_function	estrogen receptor binding
GO:0031397	34	18	7.83821	2.29644	0.00664761411002956	biological_process	negative regulation of protein ubiquitination
GO:0006412	245	81	56.4812	1.43411	0.00673569598858374	biological_process	translation
GO:0004177	25	15	5.76339	2.60264	0.00675678296182194	molecular_function	aminopeptidase activity
GO:0030325	25	15	5.76339	2.60264	0.00675678296182194	biological_process	adrenal gland development
GO:0048709	25	15	5.76339	2.60264	0.00675678296182194	biological_process	oligodendrocyte differentiation
GO:0051899	25	15	5.76339	2.60264	0.00675678296182194	biological_process	membrane depolarization
GO:0060612	25	15	5.76339	2.60264	0.00675678296182194	biological_process	adipose tissue development
GO:0061098	25	15	5.76339	2.60264	0.00675678296182194	biological_process	positive regulation of protein tyrosine kinase activity
GO:0031514	57	26	13.1405	1.97861	0.00678353787841349	cellular_component	motile cilium
GO:0003887	29	16	6.68553	2.39323	0.00682452103469848	molecular_function	DNA-directed DNA polymerase activity
GO:0007606	29	16	6.68553	2.39323	0.00682452103469848	biological_process	sensory perception of chemical stimulus
GO:0009966	29	16	6.68553	2.39323	0.00682452103469848	biological_process	regulation of signal transduction
GO:0050766	29	16	6.68553	2.39323	0.00682452103469848	biological_process	positive regulation of phagocytosis
GO:0021762	45	22	10.3741	2.12067	0.00684064084991132	biological_process	substantia nigra development
GO:0060548	45	22	10.3741	2.12067	0.00684064084991132	biological_process	negative regulation of cell death
GO:0070301	45	22	10.3741	2.12067	0.00684064084991132	biological_process	cellular response to hydrogen peroxide
GO:0001664	51	24	11.7573	2.04128	0.00689755955344214	molecular_function	G protein-coupled receptor binding
GO:0051591	51	24	11.7573	2.04128	0.00689755955344214	biological_process	response to cAMP
GO:0008217	64	28	14.7543	1.89776	0.00695074956046022	biological_process	regulation of blood pressure
GO:0000070	21	13	4.84125	2.68526	0.00708616200520072	biological_process	mitotic sister chromatid segregation
GO:0002052	21	13	4.84125	2.68526	0.00708616200520072	biological_process	positive regulation of neuroblast proliferation
GO:0008023	21	13	4.84125	2.68526	0.00708616200520072	cellular_component	transcription elongation factor complex
GO:0010507	21	13	4.84125	2.68526	0.00708616200520072	biological_process	negative regulation of autophagy
GO:0010719	21	13	4.84125	2.68526	0.00708616200520072	biological_process	negative regulation of epithelial to mesenchymal transition
GO:0032148	21	13	4.84125	2.68526	0.00708616200520072	biological_process	activation of protein kinase B activity
GO:0032456	21	13	4.84125	2.68526	0.00708616200520072	biological_process	endocytic recycling
GO:0033613	21	13	4.84125	2.68526	0.00708616200520072	molecular_function	activating transcription factor binding
GO:0034341	21	13	4.84125	2.68526	0.00708616200520072	biological_process	response to interferon-gamma
GO:0050999	21	13	4.84125	2.68526	0.00708616200520072	biological_process	regulation of nitric-oxide synthase activity
GO:0051020	21	13	4.84125	2.68526	0.00708616200520072	molecular_function	GTPase binding
GO:0070372	21	13	4.84125	2.68526	0.00708616200520072	biological_process	regulation of ERK1 and ERK2 cascade
GO:0072332	21	13	4.84125	2.68526	0.00708616200520072	biological_process	intrinsic apoptotic signaling pathway by p53 class mediator
GO:0045600	40	20	9.22142	2.16886	0.00717815913832598	biological_process	positive regulation of fat cell differentiation
GO:0002064	9	8	2.07482	3.85576	0.00730978950968987	biological_process	epithelial cell development
GO:0005952	9	8	2.07482	3.85576	0.00730978950968987	cellular_component	cAMP-dependent protein kinase complex
GO:0006307	9	8	2.07482	3.85576	0.00730978950968987	biological_process	DNA dealkylation involved in DNA repair
GO:0006835	9	8	2.07482	3.85576	0.00730978950968987	biological_process	dicarboxylic acid transport
GO:0006903	9	8	2.07482	3.85576	0.00730978950968987	biological_process	vesicle targeting
GO:0007216	9	8	2.07482	3.85576	0.00730978950968987	biological_process	G protein-coupled glutamate receptor signaling pathway
GO:0008091	9	8	2.07482	3.85576	0.00730978950968987	cellular_component	spectrin
GO:0016322	9	8	2.07482	3.85576	0.00730978950968987	biological_process	neuron remodeling
GO:0018095	9	8	2.07482	3.85576	0.00730978950968987	biological_process	protein polyglutamylation
GO:0031023	9	8	2.07482	3.85576	0.00730978950968987	biological_process	microtubule organizing center organization
GO:0031045	9	8	2.07482	3.85576	0.00730978950968987	cellular_component	dense core granule
GO:0031095	9	8	2.07482	3.85576	0.00730978950968987	cellular_component	platelet dense tubular network membrane
GO:0032279	9	8	2.07482	3.85576	0.00730978950968987	cellular_component	asymmetric synapse
GO:0032426	9	8	2.07482	3.85576	0.00730978950968987	cellular_component	stereocilium tip
GO:0034058	9	8	2.07482	3.85576	0.00730978950968987	biological_process	endosomal vesicle fusion
GO:0035591	9	8	2.07482	3.85576	0.00730978950968987	molecular_function	signaling adaptor activity
GO:0038180	9	8	2.07482	3.85576	0.00730978950968987	biological_process	nerve growth factor signaling pathway
GO:0047555	9	8	2.07482	3.85576	0.00730978950968987	molecular_function	3_,5'-cyclic-GMP phosphodiesterase activity
GO:0048489	9	8	2.07482	3.85576	0.00730978950968987	biological_process	synaptic vesicle transport
GO:0051764	9	8	2.07482	3.85576	0.00730978950968987	biological_process	actin crosslink formation
GO:0052697	9	8	2.07482	3.85576	0.00730978950968987	biological_process	xenobiotic glucuronidation
GO:0070613	9	8	2.07482	3.85576	0.00730978950968987	biological_process	regulation of protein processing
GO:0097120	9	8	2.07482	3.85576	0.00730978950968987	biological_process	receptor localization to synapse
GO:0008234	52	24	11.9878	2.00203	0.00739626807944948	molecular_function	cysteine-type peptidase activity
GO:0031526	46	22	10.6046	2.07457	0.00740164570465861	cellular_component	brush border membrane
GO:0032481	65	28	14.9848	1.86856	0.00749753821298931	biological_process	positive regulation of type I interferon production
GO:0000042	18	12	4.14964	2.89182	0.00753532184390767	biological_process	protein localization to Golgi apparatus
GO:0001508	18	12	4.14964	2.89182	0.00753532184390767	biological_process	action potential
GO:0005248	18	12	4.14964	2.89182	0.00753532184390767	molecular_function	voltage-gated sodium channel activity
GO:0005328	18	12	4.14964	2.89182	0.00753532184390767	molecular_function	neurotransmitter
GO:0007130	18	12	4.14964	2.89182	0.00753532184390767	biological_process	synaptonemal complex assembly
GO:0015949	18	12	4.14964	2.89182	0.00753532184390767	biological_process	nucleobase-containing small molecule interconversion
GO:0018024	18	12	4.14964	2.89182	0.00753532184390767	molecular_function	histone-lysine N-methyltransferase activity
GO:0030318	18	12	4.14964	2.89182	0.00753532184390767	biological_process	melanocyte differentiation
GO:0031032	18	12	4.14964	2.89182	0.00753532184390767	biological_process	actomyosin structure organization
GO:0031435	18	12	4.14964	2.89182	0.00753532184390767	molecular_function	mitogen-activated protein kinase kinase kinase binding
GO:0046847	18	12	4.14964	2.89182	0.00753532184390767	biological_process	filopodium assembly
GO:0051145	18	12	4.14964	2.89182	0.00753532184390767	biological_process	smooth muscle cell differentiation
GO:0070064	18	12	4.14964	2.89182	0.00753532184390767	molecular_function	proline-rich region binding
GO:0071901	18	12	4.14964	2.89182	0.00753532184390767	biological_process	negative regulation of protein serine/threonine kinase activity
GO:0072583	18	12	4.14964	2.89182	0.00753532184390767	biological_process	clathrin-dependent endocytosis
GO:0046854	35	18	8.06874	2.23083	0.00762724091956675	biological_process	phosphatidylinositol phosphorylation
GO:2001237	35	18	8.06874	2.23083	0.00762724091956675	biological_process	negative regulation of extrinsic apoptotic signaling pathway
GO:0006513	26	15	5.99392	2.50253	0.00762911742025667	biological_process	protein monoubiquitination
GO:0007389	26	15	5.99392	2.50253	0.00762911742025667	biological_process	pattern specification process
GO:0045739	26	15	5.99392	2.50253	0.00762911742025667	biological_process	positive regulation of DNA repair
GO:0045931	26	15	5.99392	2.50253	0.00762911742025667	biological_process	positive regulation of mitotic cell cycle
GO:0051603	26	15	5.99392	2.50253	0.00762911742025667	biological_process	proteolysis involved in cellular protein catabolic process
GO:0071339	26	15	5.99392	2.50253	0.00762911742025667	cellular_component	MLL1 complex
GO:0007565	88	35	20.2871	1.72523	0.00775434113613167	biological_process	female pregnancy
GO:0006809	14	10	3.2275	3.09838	0.00794410981042094	biological_process	nitric oxide biosynthetic process
GO:0006978	14	10	3.2275	3.09838	0.00794410981042094	biological_process	DNA damage response, signal transduction by p53 class mediator resulting in transcription of p21 class mediator
GO:0008656	14	10	3.2275	3.09838	0.00794410981042094	molecular_function	cysteine-type endopeptidase activator activity involved in apoptotic process
GO:0015075	14	10	3.2275	3.09838	0.00794410981042094	molecular_function	ion transmembrane transporter activity
GO:0031641	14	10	3.2275	3.09838	0.00794410981042094	biological_process	regulation of myelination
GO:0031929	14	10	3.2275	3.09838	0.00794410981042094	biological_process	TOR signaling
GO:0032590	14	10	3.2275	3.09838	0.00794410981042094	cellular_component	dendrite membrane
GO:0032793	14	10	3.2275	3.09838	0.00794410981042094	biological_process	positive regulation of CREB transcription factor activity
GO:0034236	14	10	3.2275	3.09838	0.00794410981042094	molecular_function	protein kinase A catalytic subunit binding
GO:0035326	14	10	3.2275	3.09838	0.00794410981042094	molecular_function	enhancer binding
GO:0035855	14	10	3.2275	3.09838	0.00794410981042094	biological_process	megakaryocyte development
GO:0043122	14	10	3.2275	3.09838	0.00794410981042094	biological_process	regulation of I-kappaB kinase/NF-kappaB signaling
GO:0043303	14	10	3.2275	3.09838	0.00794410981042094	biological_process	mast cell degranulation
GO:0051893	14	10	3.2275	3.09838	0.00794410981042094	biological_process	regulation of focal adhesion assembly
GO:0060828	14	10	3.2275	3.09838	0.00794410981042094	biological_process	regulation of canonical Wnt signaling pathway
GO:0060999	14	10	3.2275	3.09838	0.00794410981042094	biological_process	positive regulation of dendritic spine development
GO:0071565	14	10	3.2275	3.09838	0.00794410981042094	cellular_component	nBAF complex
GO:0097284	14	10	3.2275	3.09838	0.00794410981042094	biological_process	hepatocyte apoptotic process
GO:1901214	14	10	3.2275	3.09838	0.00794410981042094	biological_process	regulation of neuron death
GO:2000045	14	10	3.2275	3.09838	0.00794410981042094	biological_process	regulation of G1/S transition of mitotic cell cycle
GO:0043202	74	31	17.0596	1.81716	0.00801643203500382	cellular_component	lysosomal lumen
GO:0007157	41	20	9.45196	2.11596	0.00805035969615281	biological_process	heterophilic cell-cell adhesion via plasma membrane cell adhesion molecules
GO:0030838	41	20	9.45196	2.11596	0.00805035969615281	biological_process	positive regulation of actin filament polymerization
GO:0001539	7	7	1.61375	4.33772	0.00805588341260777	biological_process	cilium or flagellum-dependent cell motility
GO:0007196	7	7	1.61375	4.33772	0.00805588341260777	biological_process	adenylate cyclase-inhibiting G protein-coupled glutamate receptor signaling pathway
GO:0015081	7	7	1.61375	4.33772	0.00805588341260777	molecular_function	sodium ion transmembrane transporter activity
GO:0015278	7	7	1.61375	4.33772	0.00805588341260777	molecular_function	calcium-release channel activity
GO:0030814	7	7	1.61375	4.33772	0.00805588341260777	biological_process	obsolete regulation of cAMP metabolic process
GO:0032983	7	7	1.61375	4.33772	0.00805588341260777	cellular_component	kainate selective glutamate receptor complex
GO:0034452	7	7	1.61375	4.33772	0.00805588341260777	molecular_function	dynactin binding
GO:0034616	7	7	1.61375	4.33772	0.00805588341260777	biological_process	response to laminar fluid shear stress
GO:0042135	7	7	1.61375	4.33772	0.00805588341260777	biological_process	neurotransmitter catabolic process
GO:0045722	7	7	1.61375	4.33772	0.00805588341260777	biological_process	positive regulation of gluconeogenesis
GO:0060074	7	7	1.61375	4.33772	0.00805588341260777	biological_process	synapse maturation
GO:0097197	7	7	1.61375	4.33772	0.00805588341260777	cellular_component	tetraspanin-enriched microdomain
GO:2000727	7	7	1.61375	4.33772	0.00805588341260777	biological_process	positive regulation of cardiac muscle cell differentiation
GO:0071222	98	38	22.5925	1.68198	0.00814106679277383	biological_process	cellular response to lipopolysaccharide
GO:0001656	31	17	7.1466	2.37875	0.008152714593441	biological_process	metanephros development
GO:0005164	31	17	7.1466	2.37875	0.008152714593441	molecular_function	tumor necrosis factor receptor binding
GO:0005251	31	17	7.1466	2.37875	0.008152714593441	molecular_function	delayed rectifier potassium channel activity
GO:0030217	31	17	7.1466	2.37875	0.008152714593441	biological_process	T cell differentiation
GO:0042130	31	17	7.1466	2.37875	0.008152714593441	biological_process	negative regulation of T cell proliferation
GO:0046034	31	17	7.1466	2.37875	0.008152714593441	biological_process	ATP metabolic process
GO:1903506	31	17	7.1466	2.37875	0.008152714593441	biological_process	regulation of nucleic acid-templated transcription
GO:2001244	31	17	7.1466	2.37875	0.008152714593441	biological_process	positive regulation of intrinsic apoptotic signaling pathway
GO:0031490	47	22	10.8352	2.03043	0.00817642336070522	molecular_function	chromatin DNA binding
GO:0071230	47	22	10.8352	2.03043	0.00817642336070522	biological_process	cellular response to amino acid stimulus
GO:0009615	108	41	24.8978	1.64673	0.00838918614749925	biological_process	response to virus
GO:0006879	68	29	15.6764	1.84991	0.00856396935600135	biological_process	cellular iron ion homeostasis
GO:0035329	27	15	6.22446	2.40985	0.00887693786942788	biological_process	hippo signaling
GO:0045773	27	15	6.22446	2.40985	0.00887693786942788	biological_process	positive regulation of axon extension
GO:0045909	27	15	6.22446	2.40985	0.00887693786942788	biological_process	positive regulation of blood vessel diameter
GO:0086091	27	15	6.22446	2.40985	0.00887693786942788	biological_process	regulation of heart rate by cardiac conduction
GO:0090200	27	15	6.22446	2.40985	0.00887693786942788	biological_process	positive regulation of release of cytochrome c from mitochondria
GO:1900026	27	15	6.22446	2.40985	0.00887693786942788	biological_process	positive regulation of substrate adhesion-dependent cell spreading
GO:0007498	32	17	7.37714	2.30442	0.00890172279835927	biological_process	mesoderm development
GO:0031146	32	17	7.37714	2.30442	0.00890172279835927	biological_process	SCF-dependent proteasomal ubiquitin-dependent protein catabolic process
GO:0000132	22	13	5.07178	2.5632	0.0089305564856377	biological_process	establishment of mitotic spindle orientation
GO:0001892	22	13	5.07178	2.5632	0.0089305564856377	biological_process	embryonic placenta development
GO:0002092	22	13	5.07178	2.5632	0.0089305564856377	biological_process	positive regulation of receptor internalization
GO:0016922	22	13	5.07178	2.5632	0.0089305564856377	molecular_function	nuclear receptor binding
GO:0030879	22	13	5.07178	2.5632	0.0089305564856377	biological_process	mammary gland development
GO:0034113	22	13	5.07178	2.5632	0.0089305564856377	biological_process	heterotypic cell-cell adhesion
GO:0050699	22	13	5.07178	2.5632	0.0089305564856377	molecular_function	WW domain binding
GO:0071364	22	13	5.07178	2.5632	0.0089305564856377	biological_process	cellular response to epidermal growth factor stimulus
GO:0090398	22	13	5.07178	2.5632	0.0089305564856377	biological_process	cellular senescence
GO:0004004	62	27	14.2932	1.88901	0.00906726222523321	molecular_function	ATP-dependent RNA helicase activity
GO:0006165	19	12	4.38018	2.73962	0.00915234638695883	biological_process	nucleoside diphosphate phosphorylation
GO:0006509	19	12	4.38018	2.73962	0.00915234638695883	biological_process	membrane protein ectodomain proteolysis
GO:0014911	19	12	4.38018	2.73962	0.00915234638695883	biological_process	positive regulation of smooth muscle cell migration
GO:0022604	19	12	4.38018	2.73962	0.00915234638695883	biological_process	regulation of cell morphogenesis
GO:0030539	19	12	4.38018	2.73962	0.00915234638695883	biological_process	male genitalia development
GO:0030878	19	12	4.38018	2.73962	0.00915234638695883	biological_process	thyroid gland development
GO:0031674	19	12	4.38018	2.73962	0.00915234638695883	cellular_component	I band
GO:0032809	19	12	4.38018	2.73962	0.00915234638695883	cellular_component	neuronal cell body membrane
GO:0046209	19	12	4.38018	2.73962	0.00915234638695883	biological_process	nitric oxide metabolic process
GO:0051018	19	12	4.38018	2.73962	0.00915234638695883	molecular_function	protein kinase A binding
GO:0051568	19	12	4.38018	2.73962	0.00915234638695883	biological_process	histone H3-K4 methylation
GO:1990090	19	12	4.38018	2.73962	0.00915234638695883	biological_process	cellular response to nerve growth factor stimulus
GO:0002031	12	9	2.76643	3.2533	0.00940729221199198	biological_process	G protein-coupled receptor internalization
GO:0004629	12	9	2.76643	3.2533	0.00940729221199198	molecular_function	phospholipase C activity
GO:0005513	12	9	2.76643	3.2533	0.00940729221199198	biological_process	detection of calcium ion
GO:0007213	12	9	2.76643	3.2533	0.00940729221199198	biological_process	G protein-coupled acetylcholine receptor signaling pathway
GO:0021670	12	9	2.76643	3.2533	0.00940729221199198	biological_process	lateral ventricle development
GO:0030517	12	9	2.76643	3.2533	0.00940729221199198	biological_process	negative regulation of axon extension
GO:0033270	12	9	2.76643	3.2533	0.00940729221199198	cellular_component	paranode region of axon
GO:0043268	12	9	2.76643	3.2533	0.00940729221199198	biological_process	positive regulation of potassium ion transport
GO:0044295	12	9	2.76643	3.2533	0.00940729221199198	cellular_component	axonal growth cone
GO:0045295	12	9	2.76643	3.2533	0.00940729221199198	molecular_function	gamma-catenin binding
GO:0046621	12	9	2.76643	3.2533	0.00940729221199198	biological_process	negative regulation of organ growth
GO:0060134	12	9	2.76643	3.2533	0.00940729221199198	biological_process	prepulse inhibition
GO:0060644	12	9	2.76643	3.2533	0.00940729221199198	biological_process	mammary gland epithelial cell differentiation
GO:0070498	12	9	2.76643	3.2533	0.00940729221199198	biological_process	interleukin-1-mediated signaling pathway
GO:0070507	12	9	2.76643	3.2533	0.00940729221199198	biological_process	regulation of microtubule cytoskeleton organization
GO:0071539	12	9	2.76643	3.2533	0.00940729221199198	biological_process	protein localization to centrosome
GO:0097320	12	9	2.76643	3.2533	0.00940729221199198	biological_process	plasma membrane tubulation
GO:0007266	56	25	12.91	1.93649	0.00948724175034365	biological_process	Rho protein signal transduction
GO:0005109	38	19	8.76035	2.16886	0.00959088228690533	molecular_function	frizzled binding
GO:0030890	38	19	8.76035	2.16886	0.00959088228690533	biological_process	positive regulation of B cell proliferation
GO:0006888	63	27	14.5237	1.85903	0.00964995728702999	biological_process	ER to Golgi vesicle-mediated transport
GO:1903561	50	23	11.5268	1.99535	0.00976909989070108	cellular_component	extracellular vesicle
GO:0000422	33	17	7.60767	2.23459	0.00999525288473029	biological_process	autophagy of mitochondrion
GO:0003333	33	17	7.60767	2.23459	0.00999525288473029	biological_process	amino acid transmembrane transport
GO:0009953	33	17	7.60767	2.23459	0.00999525288473029	biological_process	dorsal/ventral pattern formation
GO:0015297	33	17	7.60767	2.23459	0.00999525288473029	molecular_function	antiporter activity
GO:0031648	33	17	7.60767	2.23459	0.00999525288473029	biological_process	protein destabilization
GO:0050918	33	17	7.60767	2.23459	0.00999525288473029	biological_process	positive chemotaxis
GO:0019233	57	25	13.1405	1.90251	0.0101426794208206	biological_process	sensory perception of pain
GO:0045471	96	37	22.1314	1.67183	0.0102085818576417	biological_process	response to ethanol
GO:0007141	16	11	3.68857	2.98219	0.0103416702934936	biological_process	male meiosis I
GO:0010259	16	11	3.68857	2.98219	0.0103416702934936	biological_process	multicellular organism aging
GO:0016486	16	11	3.68857	2.98219	0.0103416702934936	biological_process	peptide hormone processing
GO:0032982	16	11	3.68857	2.98219	0.0103416702934936	cellular_component	myosin filament
GO:0043046	16	11	3.68857	2.98219	0.0103416702934936	biological_process	DNA methylation involved in gamete generation
GO:0046328	16	11	3.68857	2.98219	0.0103416702934936	biological_process	regulation of JNK cascade
GO:0048265	16	11	3.68857	2.98219	0.0103416702934936	biological_process	response to pain
GO:0048747	16	11	3.68857	2.98219	0.0103416702934936	biological_process	muscle fiber development
GO:0061178	16	11	3.68857	2.98219	0.0103416702934936	biological_process	regulation of insulin secretion involved in cellular response to glucose stimulus
GO:0090307	16	11	3.68857	2.98219	0.0103416702934936	biological_process	mitotic spindle assembly
GO:0030855	72	30	16.5986	1.80739	0.0104000003306485	biological_process	epithelial cell differentiation
GO:0006656	24	14	5.53285	2.53034	0.0104037198279509	biological_process	phosphatidylcholine biosynthetic process
GO:0030667	24	14	5.53285	2.53034	0.0104037198279509	cellular_component	secretory granule membrane
GO:0043001	24	14	5.53285	2.53034	0.0104037198279509	biological_process	Golgi to plasma membrane protein transport
GO:0046835	24	14	5.53285	2.53034	0.0104037198279509	biological_process	carbohydrate phosphorylation
GO:0051879	24	14	5.53285	2.53034	0.0104037198279509	molecular_function	Hsp90 protein binding
GO:0030317	51	23	11.7573	1.95623	0.0105093134360128	biological_process	flagellated sperm motility
GO:0000077	28	15	6.45499	2.32378	0.0105354364636792	biological_process	DNA damage checkpoint
GO:0001958	28	15	6.45499	2.32378	0.0105354364636792	biological_process	endochondral ossification
GO:0040014	28	15	6.45499	2.32378	0.0105354364636792	biological_process	regulation of multicellular organism growth
GO:0046326	28	15	6.45499	2.32378	0.0105354364636792	biological_process	positive regulation of glucose import
GO:0045732	58	25	13.3711	1.86971	0.0110192573801553	biological_process	positive regulation of protein catabolic process
GO:0002161	10	8	2.30536	3.47018	0.011021354211531	molecular_function	aminoacyl-tRNA editing activity
GO:0004016	10	8	2.30536	3.47018	0.011021354211531	molecular_function	adenylate cyclase activity
GO:0005003	10	8	2.30536	3.47018	0.011021354211531	molecular_function	ephrin receptor activity
GO:0010314	10	8	2.30536	3.47018	0.011021354211531	molecular_function	phosphatidylinositol-5-phosphate binding
GO:0010762	10	8	2.30536	3.47018	0.011021354211531	biological_process	regulation of fibroblast migration
GO:0017056	10	8	2.30536	3.47018	0.011021354211531	molecular_function	structural constituent of nuclear pore
GO:0017146	10	8	2.30536	3.47018	0.011021354211531	cellular_component	NMDA selective glutamate receptor complex
GO:0019013	10	8	2.30536	3.47018	0.011021354211531	cellular_component	viral nucleocapsid
GO:0030904	10	8	2.30536	3.47018	0.011021354211531	cellular_component	retromer complex
GO:0032060	10	8	2.30536	3.47018	0.011021354211531	biological_process	bleb assembly
GO:0032516	10	8	2.30536	3.47018	0.011021354211531	biological_process	positive regulation of phosphoprotein phosphatase activity
GO:0035418	10	8	2.30536	3.47018	0.011021354211531	biological_process	protein localization to synapse
GO:0045294	10	8	2.30536	3.47018	0.011021354211531	molecular_function	alpha-catenin binding
GO:0046620	10	8	2.30536	3.47018	0.011021354211531	biological_process	regulation of organ growth
GO:0048149	10	8	2.30536	3.47018	0.011021354211531	biological_process	behavioral response to ethanol
GO:0055064	10	8	2.30536	3.47018	0.011021354211531	biological_process	chloride ion homeostasis
GO:0060039	10	8	2.30536	3.47018	0.011021354211531	biological_process	pericardium development
GO:0070016	10	8	2.30536	3.47018	0.011021354211531	molecular_function	armadillo repeat domain binding
GO:0070933	10	8	2.30536	3.47018	0.011021354211531	biological_process	histone H4 deacetylation
GO:1900025	10	8	2.30536	3.47018	0.011021354211531	biological_process	negative regulation of substrate adhesion-dependent cell spreading
GO:0043627	66	28	15.2153	1.84025	0.0111775607557342	biological_process	response to estrogen
GO:0008045	20	12	4.61071	2.60264	0.0113541792332481	biological_process	motor neuron axon guidance
GO:0034314	20	12	4.61071	2.60264	0.0113541792332481	biological_process	Arp2/3 complex-mediated actin nucleation
GO:0043252	20	12	4.61071	2.60264	0.0113541792332481	biological_process	sodium-independent organic anion transport
GO:0043473	20	12	4.61071	2.60264	0.0113541792332481	biological_process	pigmentation
GO:0043548	20	12	4.61071	2.60264	0.0113541792332481	molecular_function	phosphatidylinositol 3-kinase binding
GO:0045663	20	12	4.61071	2.60264	0.0113541792332481	biological_process	positive regulation of myoblast differentiation
GO:0046427	20	12	4.61071	2.60264	0.0113541792332481	biological_process	positive regulation of JAK-STAT cascade
GO:0051090	20	12	4.61071	2.60264	0.0113541792332481	biological_process	regulation of DNA-binding transcription factor activity
GO:0051493	20	12	4.61071	2.60264	0.0113541792332481	biological_process	regulation of cytoskeleton organization
GO:0070584	20	12	4.61071	2.60264	0.0113541792332481	biological_process	mitochondrion morphogenesis
GO:0003727	34	17	7.83821	2.16886	0.011457886117794	molecular_function	single-stranded RNA binding
GO:0007585	34	17	7.83821	2.16886	0.011457886117794	biological_process	respiratory gaseous exchange
GO:1904030	34	17	7.83821	2.16886	0.011457886117794	biological_process	negative regulation of cyclin-dependent protein kinase activity
GO:0000288	52	23	11.9878	1.91861	0.0115020420311809	biological_process	nuclear-transcribed mRNA catabolic process, deadenylation-dependent decay
GO:0000775	52	23	11.9878	1.91861	0.0115020420311809	cellular_component	chromosome, centromeric region
GO:0000281	25	14	5.76339	2.42913	0.0117795557359779	biological_process	mitotic cytokinesis
GO:0005496	25	14	5.76339	2.42913	0.0117795557359779	molecular_function	steroid binding
GO:0006206	25	14	5.76339	2.42913	0.0117795557359779	biological_process	pyrimidine nucleobase metabolic process
GO:0019706	25	14	5.76339	2.42913	0.0117795557359779	molecular_function	protein-cysteine S-palmitoyltransferase activity
GO:0030206	25	14	5.76339	2.42913	0.0117795557359779	biological_process	chondroitin sulfate biosynthetic process
GO:0031047	25	14	5.76339	2.42913	0.0117795557359779	biological_process	gene silencing by RNA
GO:0055010	25	14	5.76339	2.42913	0.0117795557359779	biological_process	ventricular cardiac muscle tissue morphogenesis
GO:0070423	25	14	5.76339	2.42913	0.0117795557359779	biological_process	nucleotide-binding oligomerization domain containing signaling pathway
GO:2000134	25	14	5.76339	2.42913	0.0117795557359779	biological_process	negative regulation of G1/S transition of mitotic cell cycle
GO:0007189	46	21	10.6046	1.98027	0.0118045950157543	biological_process	adenylate cyclase-activating G protein-coupled receptor signaling pathway
GO:0008033	46	21	10.6046	1.98027	0.0118045950157543	biological_process	tRNA processing
GO:0008630	46	21	10.6046	1.98027	0.0118045950157543	biological_process	intrinsic apoptotic signaling pathway in response to DNA damage
GO:0043525	46	21	10.6046	1.98027	0.0118045950157543	biological_process	positive regulation of neuron apoptotic process
GO:0008137	40	19	9.22142	2.06042	0.0118314536249832	molecular_function	NADH dehydrogenase (ubiquinone) activity
GO:0030326	40	19	9.22142	2.06042	0.0118314536249832	biological_process	embryonic limb morphogenesis
GO:0034260	40	19	9.22142	2.06042	0.0118314536249832	biological_process	negative regulation of GTPase activity
GO:0003382	17	11	3.9191	2.80676	0.0121314530477168	biological_process	epithelial cell morphogenesis
GO:0004029	17	11	3.9191	2.80676	0.0121314530477168	molecular_function	aldehyde dehydrogenase (NAD) activity
GO:0005657	17	11	3.9191	2.80676	0.0121314530477168	cellular_component	replication fork
GO:0006471	17	11	3.9191	2.80676	0.0121314530477168	biological_process	protein ADP-ribosylation
GO:0007026	17	11	3.9191	2.80676	0.0121314530477168	biological_process	negative regulation of microtubule depolymerization
GO:0018345	17	11	3.9191	2.80676	0.0121314530477168	biological_process	protein palmitoylation
GO:0030695	17	11	3.9191	2.80676	0.0121314530477168	molecular_function	GTPase regulator activity
GO:0033365	17	11	3.9191	2.80676	0.0121314530477168	biological_process	protein localization to organelle
GO:0001662	30	16	6.91606	2.31345	0.0121525116306699	biological_process	behavioral fear response
GO:0009925	30	16	6.91606	2.31345	0.0121525116306699	cellular_component	basal plasma membrane
GO:0016235	30	16	6.91606	2.31345	0.0121525116306699	cellular_component	aggresome
GO:0017147	30	16	6.91606	2.31345	0.0121525116306699	molecular_function	Wnt-protein binding
GO:0034097	54	24	12.4489	1.92788	0.0125561307267374	biological_process	response to cytokine
GO:0001945	8	7	1.84428	3.79551	0.0126871935912712	biological_process	lymph vessel development
GO:0004000	8	7	1.84428	3.79551	0.0126871935912712	molecular_function	adenosine deaminase activity
GO:0004862	8	7	1.84428	3.79551	0.0126871935912712	molecular_function	cAMP-dependent protein kinase inhibitor activity
GO:0008046	8	7	1.84428	3.79551	0.0126871935912712	molecular_function	axon guidance receptor activity
GO:0010863	8	7	1.84428	3.79551	0.0126871935912712	biological_process	positive regulation of phospholipase C activity
GO:0016441	8	7	1.84428	3.79551	0.0126871935912712	biological_process	posttranscriptional gene silencing
GO:0022027	8	7	1.84428	3.79551	0.0126871935912712	biological_process	interkinetic nuclear migration
GO:0030828	8	7	1.84428	3.79551	0.0126871935912712	biological_process	obsolete positive regulation of cGMP biosynthetic process
GO:0031994	8	7	1.84428	3.79551	0.0126871935912712	molecular_function	insulin-like growth factor I binding
GO:0035148	8	7	1.84428	3.79551	0.0126871935912712	biological_process	tube formation
GO:0042805	8	7	1.84428	3.79551	0.0126871935912712	molecular_function	actinin binding
GO:0046632	8	7	1.84428	3.79551	0.0126871935912712	biological_process	alpha-beta T cell differentiation
GO:0048660	8	7	1.84428	3.79551	0.0126871935912712	biological_process	regulation of smooth muscle cell proliferation
GO:0050764	8	7	1.84428	3.79551	0.0126871935912712	biological_process	regulation of phagocytosis
GO:0051292	8	7	1.84428	3.79551	0.0126871935912712	biological_process	nuclear pore complex assembly
GO:0060087	8	7	1.84428	3.79551	0.0126871935912712	biological_process	relaxation of vascular smooth muscle
GO:0070166	8	7	1.84428	3.79551	0.0126871935912712	biological_process	enamel mineralization
GO:1904224	8	7	1.84428	3.79551	0.0126871935912712	biological_process	negative regulation of glucuronosyltransferase activity
GO:2000480	8	7	1.84428	3.79551	0.0126871935912712	biological_process	negative regulation of cAMP-dependent protein kinase activity
GO:2001030	8	7	1.84428	3.79551	0.0126871935912712	biological_process	negative regulation of cellular glucuronidation
GO:0033572	36	18	8.29928	2.16886	0.0130096775671438	biological_process	transferrin transport
GO:0048306	55	24	12.6795	1.89283	0.0132269903919057	molecular_function	calcium-dependent protein binding
GO:0045786	42	20	9.68249	2.06558	0.0132337331672764	biological_process	negative regulation of cell cycle
GO:0004521	13	9	2.99696	3.00304	0.0133123506543634	molecular_function	endoribonuclease activity
GO:0005227	13	9	2.99696	3.00304	0.0133123506543634	molecular_function	calcium activated cation channel activity
GO:0005521	13	9	2.99696	3.00304	0.0133123506543634	molecular_function	lamin binding
GO:0006228	13	9	2.99696	3.00304	0.0133123506543634	biological_process	UTP biosynthetic process
GO:0006241	13	9	2.99696	3.00304	0.0133123506543634	biological_process	CTP biosynthetic process
GO:0008266	13	9	2.99696	3.00304	0.0133123506543634	molecular_function	poly(U) RNA binding
GO:0021675	13	9	2.99696	3.00304	0.0133123506543634	biological_process	nerve development
GO:0022011	13	9	2.99696	3.00304	0.0133123506543634	biological_process	myelination in peripheral nervous system
GO:0032469	13	9	2.99696	3.00304	0.0133123506543634	biological_process	endoplasmic reticulum calcium ion homeostasis
GO:0032886	13	9	2.99696	3.00304	0.0133123506543634	biological_process	regulation of microtubule-based process
GO:0032968	13	9	2.99696	3.00304	0.0133123506543634	biological_process	positive regulation of transcription elongation from RNA polymerase II promoter
GO:0033391	13	9	2.99696	3.00304	0.0133123506543634	cellular_component	chromatoid body
GO:0035036	13	9	2.99696	3.00304	0.0133123506543634	biological_process	sperm-egg recognition
GO:0035108	13	9	2.99696	3.00304	0.0133123506543634	biological_process	limb morphogenesis
GO:0035198	13	9	2.99696	3.00304	0.0133123506543634	molecular_function	miRNA binding
GO:0044548	13	9	2.99696	3.00304	0.0133123506543634	molecular_function	S100 protein binding
GO:0045176	13	9	2.99696	3.00304	0.0133123506543634	biological_process	apical protein localization
GO:0045618	13	9	2.99696	3.00304	0.0133123506543634	biological_process	positive regulation of keratinocyte differentiation
GO:0050768	13	9	2.99696	3.00304	0.0133123506543634	biological_process	negative regulation of neurogenesis
GO:0051393	13	9	2.99696	3.00304	0.0133123506543634	molecular_function	alpha-actinin binding
GO:0051642	13	9	2.99696	3.00304	0.0133123506543634	biological_process	centrosome localization
GO:0060009	13	9	2.99696	3.00304	0.0133123506543634	biological_process	Sertoli cell development
GO:0060324	13	9	2.99696	3.00304	0.0133123506543634	biological_process	face development
GO:0071625	13	9	2.99696	3.00304	0.0133123506543634	biological_process	vocalization behavior
GO:1903543	13	9	2.99696	3.00304	0.0133123506543634	biological_process	positive regulation of exosomal secretion
GO:2000648	13	9	2.99696	3.00304	0.0133123506543634	biological_process	positive regulation of stem cell proliferation
GO:0007093	31	16	7.1466	2.23883	0.0133210547412408	biological_process	mitotic cell cycle checkpoint
GO:0008016	31	16	7.1466	2.23883	0.0133210547412408	biological_process	regulation of heart contraction
GO:0031100	62	26	14.2932	1.81905	0.0133456817101	biological_process	animal organ regeneration
GO:0005876	26	14	5.99392	2.3357	0.0136934142181062	cellular_component	spindle microtubule
GO:0006259	26	14	5.99392	2.3357	0.0136934142181062	biological_process	DNA metabolic process
GO:0006261	26	14	5.99392	2.3357	0.0136934142181062	biological_process	DNA-dependent DNA replication
GO:0006906	26	14	5.99392	2.3357	0.0136934142181062	biological_process	vesicle fusion
GO:0015020	26	14	5.99392	2.3357	0.0136934142181062	molecular_function	glucuronosyltransferase activity
GO:0030316	26	14	5.99392	2.3357	0.0136934142181062	biological_process	osteoclast differentiation
GO:0032007	26	14	5.99392	2.3357	0.0136934142181062	biological_process	negative regulation of TOR signaling
GO:0036151	26	14	5.99392	2.3357	0.0136934142181062	biological_process	phosphatidylcholine acyl-chain remodeling
GO:0042327	26	14	5.99392	2.3357	0.0136934142181062	biological_process	positive regulation of phosphorylation
GO:0043531	26	14	5.99392	2.3357	0.0136934142181062	molecular_function	ADP binding
GO:0045595	26	14	5.99392	2.3357	0.0136934142181062	biological_process	regulation of cell differentiation
GO:0045880	26	14	5.99392	2.3357	0.0136934142181062	biological_process	positive regulation of smoothened signaling pathway
GO:0070266	26	14	5.99392	2.3357	0.0136934142181062	biological_process	necroptotic process
GO:0090575	26	14	5.99392	2.3357	0.0136934142181062	cellular_component	RNA polymerase II transcription factor complex
GO:0001102	37	18	8.52981	2.11024	0.0140117948789254	molecular_function	RNA polymerase II activating transcription factor binding
GO:0042157	37	18	8.52981	2.11024	0.0140117948789254	biological_process	lipoprotein metabolic process
GO:0045335	37	18	8.52981	2.11024	0.0140117948789254	cellular_component	phagocytic vesicle
GO:0045429	37	18	8.52981	2.11024	0.0140117948789254	biological_process	positive regulation of nitric oxide biosynthetic process
GO:0061025	37	18	8.52981	2.11024	0.0140117948789254	biological_process	membrane fusion
GO:0010501	43	20	9.91303	2.01755	0.0141025017561432	biological_process	RNA secondary structure unwinding
GO:0001667	6	6	1.38321	4.33773	0.0141566483330769	biological_process	ameboidal-type cell migration
GO:0010216	6	6	1.38321	4.33773	0.0141566483330769	biological_process	maintenance of DNA methylation
GO:0021942	6	6	1.38321	4.33773	0.0141566483330769	biological_process	radial glia guided migration of Purkinje cell
GO:0030897	6	6	1.38321	4.33773	0.0141566483330769	cellular_component	HOPS complex
GO:0032045	6	6	1.38321	4.33773	0.0141566483330769	cellular_component	guanyl-nucleotide exchange factor complex
GO:0035612	6	6	1.38321	4.33773	0.0141566483330769	molecular_function	AP-2 adaptor complex binding
GO:0036289	6	6	1.38321	4.33773	0.0141566483330769	biological_process	peptidyl-serine autophosphorylation
GO:0042297	6	6	1.38321	4.33773	0.0141566483330769	biological_process	vocal learning
GO:0042578	6	6	1.38321	4.33773	0.0141566483330769	molecular_function	phosphoric ester hydrolase activity
GO:0044351	6	6	1.38321	4.33773	0.0141566483330769	biological_process	macropinocytosis
GO:0045719	6	6	1.38321	4.33773	0.0141566483330769	biological_process	negative regulation of glycogen biosynthetic process
GO:0047372	6	6	1.38321	4.33773	0.0141566483330769	molecular_function	acylglycerol lipase activity
GO:0048671	6	6	1.38321	4.33773	0.0141566483330769	biological_process	negative regulation of collateral sprouting
GO:0050684	6	6	1.38321	4.33773	0.0141566483330769	biological_process	regulation of mRNA processing
GO:0051964	6	6	1.38321	4.33773	0.0141566483330769	biological_process	negative regulation of synapse assembly
GO:0090036	6	6	1.38321	4.33773	0.0141566483330769	biological_process	regulation of protein kinase C signaling
GO:1901016	6	6	1.38321	4.33773	0.0141566483330769	biological_process	regulation of potassium ion transmembrane transporter activity
GO:1901385	6	6	1.38321	4.33773	0.0141566483330769	biological_process	regulation of voltage-gated calcium channel activity
GO:1901621	6	6	1.38321	4.33773	0.0141566483330769	biological_process	negative regulation of smoothened signaling pathway involved in dorsal/ventral neural tube patterning
GO:1901642	6	6	1.38321	4.33773	0.0141566483330769	biological_process	nucleoside transmembrane transport
GO:2000096	6	6	1.38321	4.33773	0.0141566483330769	biological_process	positive regulation of Wnt signaling pathway, planar cell polarity pathway
GO:0035690	56	24	12.91	1.85903	0.0141751037619327	biological_process	cellular response to drug
GO:0060326	56	24	12.91	1.85903	0.0141751037619327	biological_process	cell chemotaxis
GO:0006801	18	11	4.14964	2.65083	0.0147049876237989	biological_process	superoxide metabolic process
GO:0008373	18	11	4.14964	2.65083	0.0147049876237989	molecular_function	sialyltransferase activity
GO:0009416	18	11	4.14964	2.65083	0.0147049876237989	biological_process	response to light stimulus
GO:0016409	18	11	4.14964	2.65083	0.0147049876237989	molecular_function	palmitoyltransferase activity
GO:0017015	18	11	4.14964	2.65083	0.0147049876237989	biological_process	regulation of transforming growth factor beta receptor signaling pathway
GO:0031418	18	11	4.14964	2.65083	0.0147049876237989	molecular_function	L-ascorbic acid binding
GO:0031527	18	11	4.14964	2.65083	0.0147049876237989	cellular_component	filopodium membrane
GO:0034968	18	11	4.14964	2.65083	0.0147049876237989	biological_process	histone lysine methylation
GO:0050771	18	11	4.14964	2.65083	0.0147049876237989	biological_process	negative regulation of axonogenesis
GO:0050905	18	11	4.14964	2.65083	0.0147049876237989	biological_process	neuromuscular process
GO:0051019	18	11	4.14964	2.65083	0.0147049876237989	molecular_function	mitogen-activated protein kinase binding
GO:0060749	18	11	4.14964	2.65083	0.0147049876237989	biological_process	mammary gland alveolus development
GO:2001234	18	11	4.14964	2.65083	0.0147049876237989	biological_process	negative regulation of apoptotic signaling pathway
GO:0071260	72	29	16.5986	1.74714	0.014705376940548	biological_process	cellular response to mechanical stimulus
GO:0019083	108	40	24.8978	1.60657	0.0147611990584394	biological_process	viral transcription
GO:0004864	32	16	7.37714	2.16886	0.0149688960881119	molecular_function	protein phosphatase inhibitor activity
GO:0006271	32	16	7.37714	2.16886	0.0149688960881119	biological_process	DNA strand elongation involved in DNA replication
GO:0008625	32	16	7.37714	2.16886	0.0149688960881119	biological_process	extrinsic apoptotic signaling pathway via death domain receptors
GO:0032391	32	16	7.37714	2.16886	0.0149688960881119	cellular_component	photoreceptor connecting cilium
GO:0032480	32	16	7.37714	2.16886	0.0149688960881119	biological_process	negative regulation of type I interferon production
GO:0034504	32	16	7.37714	2.16886	0.0149688960881119	biological_process	protein localization to nucleus
GO:0035115	32	16	7.37714	2.16886	0.0149688960881119	biological_process	embryonic forelimb morphogenesis
GO:0032755	44	20	10.1436	1.97169	0.0153379624337597	biological_process	positive regulation of interleukin-6 production
GO:0001046	38	18	8.76035	2.05471	0.0154345255928353	molecular_function	core promoter sequence-specific DNA binding
GO:0030049	38	18	8.76035	2.05471	0.0154345255928353	biological_process	muscle filament sliding
GO:0036459	38	18	8.76035	2.05471	0.0154345255928353	molecular_function	thiol-dependent ubiquitinyl hydrolase activity
GO:0048536	38	18	8.76035	2.05471	0.0154345255928353	biological_process	spleen development
GO:0030307	73	29	16.8291	1.72321	0.0156251501799577	biological_process	positive regulation of cell growth
GO:0051436	66	27	15.2153	1.77452	0.0159522250527318	biological_process	obsolete negative regulation of ubiquitin-protein ligase activity involved in mitotic cell cycle
GO:0004970	11	8	2.53589	3.15471	0.0159565140001468	molecular_function	ionotropic glutamate receptor activity
GO:0005916	11	8	2.53589	3.15471	0.0159565140001468	cellular_component	fascia adherens
GO:0006379	11	8	2.53589	3.15471	0.0159565140001468	biological_process	mRNA cleavage
GO:0006768	11	8	2.53589	3.15471	0.0159565140001468	biological_process	biotin metabolic process
GO:0006828	11	8	2.53589	3.15471	0.0159565140001468	biological_process	manganese ion transport
GO:0007171	11	8	2.53589	3.15471	0.0159565140001468	biological_process	activation of transmembrane receptor protein tyrosine kinase activity
GO:0007191	11	8	2.53589	3.15471	0.0159565140001468	biological_process	adenylate cyclase-activating dopamine receptor signaling pathway
GO:0007212	11	8	2.53589	3.15471	0.0159565140001468	biological_process	dopamine receptor signaling pathway
GO:0009142	11	8	2.53589	3.15471	0.0159565140001468	biological_process	nucleoside triphosphate biosynthetic process
GO:0010801	11	8	2.53589	3.15471	0.0159565140001468	biological_process	negative regulation of peptidyl-threonine phosphorylation
GO:0014075	11	8	2.53589	3.15471	0.0159565140001468	biological_process	response to amine
GO:0015643	11	8	2.53589	3.15471	0.0159565140001468	molecular_function	toxic substance binding
GO:0016236	11	8	2.53589	3.15471	0.0159565140001468	biological_process	macroautophagy
GO:0016327	11	8	2.53589	3.15471	0.0159565140001468	cellular_component	apicolateral plasma membrane
GO:0016849	11	8	2.53589	3.15471	0.0159565140001468	molecular_function	phosphorus-oxygen lyase activity
GO:0021819	11	8	2.53589	3.15471	0.0159565140001468	biological_process	layer formation in cerebral cortex
GO:0030215	11	8	2.53589	3.15471	0.0159565140001468	molecular_function	semaphorin receptor binding
GO:0030898	11	8	2.53589	3.15471	0.0159565140001468	molecular_function	actin-dependent ATPase activity
GO:0032228	11	8	2.53589	3.15471	0.0159565140001468	biological_process	regulation of synaptic transmission, GABAergic
GO:0034244	11	8	2.53589	3.15471	0.0159565140001468	biological_process	negative regulation of transcription elongation from RNA polymerase II promoter
GO:0035265	11	8	2.53589	3.15471	0.0159565140001468	biological_process	organ growth
GO:0036159	11	8	2.53589	3.15471	0.0159565140001468	biological_process	inner dynein arm assembly
GO:0040037	11	8	2.53589	3.15471	0.0159565140001468	biological_process	negative regulation of fibroblast growth factor receptor signaling pathway
GO:0043394	11	8	2.53589	3.15471	0.0159565140001468	molecular_function	proteoglycan binding
GO:0043422	11	8	2.53589	3.15471	0.0159565140001468	molecular_function	protein kinase B binding
GO:0046488	11	8	2.53589	3.15471	0.0159565140001468	biological_process	phosphatidylinositol metabolic process
GO:0048853	11	8	2.53589	3.15471	0.0159565140001468	biological_process	forebrain morphogenesis
GO:0051146	11	8	2.53589	3.15471	0.0159565140001468	biological_process	striated muscle cell differentiation
GO:0060484	11	8	2.53589	3.15471	0.0159565140001468	biological_process	lung-associated mesenchyme development
GO:0070411	11	8	2.53589	3.15471	0.0159565140001468	molecular_function	I-SMAD binding
GO:0070997	11	8	2.53589	3.15471	0.0159565140001468	biological_process	neuron death
GO:0000421	23	13	5.30232	2.45176	0.0159952289444569	cellular_component	autophagosome membrane
GO:0001502	23	13	5.30232	2.45176	0.0159952289444569	biological_process	cartilage condensation
GO:0001836	23	13	5.30232	2.45176	0.0159952289444569	biological_process	release of cytochrome c from mitochondria
GO:0014003	23	13	5.30232	2.45176	0.0159952289444569	biological_process	oligodendrocyte development
GO:0071392	23	13	5.30232	2.45176	0.0159952289444569	biological_process	cellular response to estradiol stimulus
GO:0000118	27	14	6.22446	2.24919	0.0161874398539212	cellular_component	histone deacetylase complex
GO:0000722	27	14	6.22446	2.24919	0.0161874398539212	biological_process	telomere maintenance via recombination
GO:0001103	27	14	6.22446	2.24919	0.0161874398539212	molecular_function	RNA polymerase II repressing transcription factor binding
GO:0015721	27	14	6.22446	2.24919	0.0161874398539212	biological_process	bile acid and bile salt transport
GO:0034612	27	14	6.22446	2.24919	0.0161874398539212	biological_process	response to tumor necrosis factor
GO:0031647	51	22	11.7573	1.87118	0.016282717345518	biological_process	regulation of protein stability
GO:0005272	15	10	3.45803	2.89182	0.0166236680552552	molecular_function	sodium channel activity
GO:0005852	15	10	3.45803	2.89182	0.0166236680552552	cellular_component	eukaryotic translation initiation factor 3 complex
GO:0007009	15	10	3.45803	2.89182	0.0166236680552552	biological_process	plasma membrane organization
GO:0010592	15	10	3.45803	2.89182	0.0166236680552552	biological_process	positive regulation of lamellipodium assembly
GO:0010880	15	10	3.45803	2.89182	0.0166236680552552	biological_process	regulation of release of sequestered calcium ion into cytosol by sarcoplasmic reticulum
GO:0016282	15	10	3.45803	2.89182	0.0166236680552552	cellular_component	eukaryotic 43S preinitiation complex
GO:0016514	15	10	3.45803	2.89182	0.0166236680552552	cellular_component	SWI/SNF complex
GO:0016571	15	10	3.45803	2.89182	0.0166236680552552	biological_process	histone methylation
GO:0022841	15	10	3.45803	2.89182	0.0166236680552552	molecular_function	potassium ion leak channel activity
GO:0030169	15	10	3.45803	2.89182	0.0166236680552552	molecular_function	low-density lipoprotein particle binding
GO:0030553	15	10	3.45803	2.89182	0.0166236680552552	molecular_function	cGMP binding
GO:0030902	15	10	3.45803	2.89182	0.0166236680552552	biological_process	hindbrain development
GO:0033290	15	10	3.45803	2.89182	0.0166236680552552	cellular_component	eukaryotic 48S preinitiation complex
GO:0034045	15	10	3.45803	2.89182	0.0166236680552552	cellular_component	phagophore assembly site membrane
GO:0034237	15	10	3.45803	2.89182	0.0166236680552552	molecular_function	protein kinase A regulatory subunit binding
GO:0035435	15	10	3.45803	2.89182	0.0166236680552552	biological_process	phosphate ion transmembrane transport
GO:0036092	15	10	3.45803	2.89182	0.0166236680552552	biological_process	phosphatidylinositol-3-phosphate biosynthetic process
GO:0044257	15	10	3.45803	2.89182	0.0166236680552552	biological_process	cellular protein catabolic process
GO:0048026	15	10	3.45803	2.89182	0.0166236680552552	biological_process	positive regulation of mRNA splicing, via spliceosome
GO:0050730	15	10	3.45803	2.89182	0.0166236680552552	biological_process	regulation of peptidyl-tyrosine phosphorylation
GO:0050811	15	10	3.45803	2.89182	0.0166236680552552	molecular_function	GABA receptor binding
GO:0060307	15	10	3.45803	2.89182	0.0166236680552552	biological_process	regulation of ventricular cardiac muscle cell membrane repolarization
GO:0097381	15	10	3.45803	2.89182	0.0166236680552552	cellular_component	photoreceptor disc membrane
GO:1901216	15	10	3.45803	2.89182	0.0166236680552552	biological_process	positive regulation of neuron death
GO:1902043	15	10	3.45803	2.89182	0.0166236680552552	biological_process	positive regulation of extrinsic apoptotic signaling pathway via death domain receptors
GO:2000249	15	10	3.45803	2.89182	0.0166236680552552	biological_process	regulation of actin cytoskeleton reorganization
GO:0007187	45	20	10.3741	1.92788	0.0169561129311234	biological_process	G protein-coupled receptor signaling pathway, coupled to cyclic nucleotide second messenger
GO:0007154	33	16	7.60767	2.10314	0.0171246891857706	biological_process	cell communication
GO:0007631	33	16	7.60767	2.10314	0.0171246891857706	biological_process	feeding behavior
GO:0008202	60	25	13.8321	1.80739	0.0171933893381144	biological_process	steroid metabolic process
GO:0004712	29	15	6.68553	2.24365	0.0180737903221537	molecular_function	protein serine/threonine/tyrosine kinase activity
GO:0006913	29	15	6.68553	2.24365	0.0180737903221537	biological_process	nucleocytoplasmic transport
GO:0010508	29	15	6.68553	2.24365	0.0180737903221537	biological_process	positive regulation of autophagy
GO:0030513	29	15	6.68553	2.24365	0.0180737903221537	biological_process	positive regulation of BMP signaling pathway
GO:0015026	24	13	5.53285	2.3496	0.0181338507341026	molecular_function	coreceptor activity
GO:0019838	24	13	5.53285	2.3496	0.0181338507341026	molecular_function	growth factor binding
GO:0043388	24	13	5.53285	2.3496	0.0181338507341026	biological_process	positive regulation of DNA binding
GO:0055007	24	13	5.53285	2.3496	0.0181338507341026	biological_process	cardiac muscle cell differentiation
GO:1902042	24	13	5.53285	2.3496	0.0181338507341026	biological_process	negative regulation of extrinsic apoptotic signaling pathway via death domain receptors
GO:0001731	19	11	4.38018	2.51132	0.0181363795577321	biological_process	formation of translation preinitiation complex
GO:0001965	19	11	4.38018	2.51132	0.0181363795577321	molecular_function	G-protein alpha-subunit binding
GO:0005452	19	11	4.38018	2.51132	0.0181363795577321	molecular_function	inorganic anion exchanger activity
GO:0005520	19	11	4.38018	2.51132	0.0181363795577321	molecular_function	insulin-like growth factor binding
GO:0006895	19	11	4.38018	2.51132	0.0181363795577321	biological_process	Golgi to endosome transport
GO:0008156	19	11	4.38018	2.51132	0.0181363795577321	biological_process	negative regulation of DNA replication
GO:0008643	19	11	4.38018	2.51132	0.0181363795577321	biological_process	carbohydrate transport
GO:0017022	19	11	4.38018	2.51132	0.0181363795577321	molecular_function	myosin binding
GO:0031528	19	11	4.38018	2.51132	0.0181363795577321	cellular_component	microvillus membrane
GO:0043015	19	11	4.38018	2.51132	0.0181363795577321	molecular_function	gamma-tubulin binding
GO:0043153	19	11	4.38018	2.51132	0.0181363795577321	biological_process	entrainment of circadian clock by photoperiod
GO:0043325	19	11	4.38018	2.51132	0.0181363795577321	molecular_function	phosphatidylinositol-3,4-bisphosphate binding
GO:0050767	19	11	4.38018	2.51132	0.0181363795577321	biological_process	regulation of neurogenesis
GO:0051233	19	11	4.38018	2.51132	0.0181363795577321	cellular_component	spindle midzone
GO:0003697	69	28	15.907	1.76024	0.018145562726198	molecular_function	single-stranded DNA binding
GO:0005791	47	21	10.8352	1.93813	0.0182670044729776	cellular_component	rough endoplasmic reticulum
GO:0006094	47	21	10.8352	1.93813	0.0182670044729776	biological_process	gluconeogenesis
GO:0007249	47	21	10.8352	1.93813	0.0182670044729776	biological_process	I-kappaB kinase/NF-kappaB signaling
GO:0043434	47	21	10.8352	1.93813	0.0182670044729776	biological_process	response to peptide hormone
GO:0030216	54	23	12.4489	1.84755	0.0183713760845512	biological_process	keratinocyte differentiation
GO:2001240	35	17	8.06874	2.1069	0.0188751047975739	biological_process	negative regulation of extrinsic apoptotic signaling pathway in absence of ligand
GO:0000160	9	7	2.07482	3.37379	0.0189593996759279	biological_process	phosphorelay signal transduction system
GO:0000733	9	7	2.07482	3.37379	0.0189593996759279	biological_process	DNA strand renaturation
GO:0000812	9	7	2.07482	3.37379	0.0189593996759279	cellular_component	Swr1 complex
GO:0001952	9	7	2.07482	3.37379	0.0189593996759279	biological_process	regulation of cell-matrix adhesion
GO:0002162	9	7	2.07482	3.37379	0.0189593996759279	molecular_function	dystroglycan binding
GO:0002446	9	7	2.07482	3.37379	0.0189593996759279	biological_process	neutrophil mediated immunity
GO:0003334	9	7	2.07482	3.37379	0.0189593996759279	biological_process	keratinocyte development
GO:0004620	9	7	2.07482	3.37379	0.0189593996759279	molecular_function	phospholipase activity
GO:0004716	9	7	2.07482	3.37379	0.0189593996759279	molecular_function	obsolete signal transducer, downstream of receptor, with protein tyrosine kinase activity
GO:0005721	9	7	2.07482	3.37379	0.0189593996759279	cellular_component	pericentric heterochromatin
GO:0006220	9	7	2.07482	3.37379	0.0189593996759279	biological_process	pyrimidine nucleotide metabolic process
GO:0006853	9	7	2.07482	3.37379	0.0189593996759279	biological_process	carnitine shuttle
GO:0007567	9	7	2.07482	3.37379	0.0189593996759279	biological_process	parturition
GO:0007614	9	7	2.07482	3.37379	0.0189593996759279	biological_process	short-term memory
GO:0008603	9	7	2.07482	3.37379	0.0189593996759279	molecular_function	cAMP-dependent protein kinase regulator activity
GO:0009062	9	7	2.07482	3.37379	0.0189593996759279	biological_process	fatty acid catabolic process
GO:0009649	9	7	2.07482	3.37379	0.0189593996759279	biological_process	entrainment of circadian clock
GO:0010470	9	7	2.07482	3.37379	0.0189593996759279	biological_process	regulation of gastrulation
GO:0015379	9	7	2.07482	3.37379	0.0189593996759279	molecular_function	potassium
GO:0016973	9	7	2.07482	3.37379	0.0189593996759279	biological_process	poly(A)+ mRNA export from nucleus
GO:0017153	9	7	2.07482	3.37379	0.0189593996759279	molecular_function	sodium
GO:0019852	9	7	2.07482	3.37379	0.0189593996759279	biological_process	L-ascorbic acid metabolic process
GO:0021707	9	7	2.07482	3.37379	0.0189593996759279	biological_process	cerebellar granule cell differentiation
GO:0021795	9	7	2.07482	3.37379	0.0189593996759279	biological_process	cerebral cortex cell migration
GO:0031065	9	7	2.07482	3.37379	0.0189593996759279	biological_process	positive regulation of histone deacetylation
GO:0032688	9	7	2.07482	3.37379	0.0189593996759279	biological_process	negative regulation of interferon-beta production
GO:0032940	9	7	2.07482	3.37379	0.0189593996759279	biological_process	secretion by cell
GO:0035195	9	7	2.07482	3.37379	0.0189593996759279	biological_process	gene silencing by miRNA
GO:0035278	9	7	2.07482	3.37379	0.0189593996759279	biological_process	miRNA mediated inhibition of translation
GO:0042405	9	7	2.07482	3.37379	0.0189593996759279	cellular_component	nuclear inclusion body
GO:0043116	9	7	2.07482	3.37379	0.0189593996759279	biological_process	negative regulation of vascular permeability
GO:0045922	9	7	2.07482	3.37379	0.0189593996759279	biological_process	negative regulation of fatty acid metabolic process
GO:0046325	9	7	2.07482	3.37379	0.0189593996759279	biological_process	negative regulation of glucose import
GO:0048843	9	7	2.07482	3.37379	0.0189593996759279	biological_process	negative regulation of axon extension involved in axon guidance
GO:0051371	9	7	2.07482	3.37379	0.0189593996759279	molecular_function	muscle alpha-actinin binding
GO:0051378	9	7	2.07482	3.37379	0.0189593996759279	molecular_function	serotonin binding
GO:0060997	9	7	2.07482	3.37379	0.0189593996759279	biological_process	dendritic spine morphogenesis
GO:0090161	9	7	2.07482	3.37379	0.0189593996759279	biological_process	Golgi ribbon formation
GO:0090162	9	7	2.07482	3.37379	0.0189593996759279	biological_process	establishment of epithelial cell polarity
GO:0000145	16	10	3.68857	2.71108	0.019521231600882	cellular_component	exocyst
GO:0001190	16	10	3.68857	2.71108	0.019521231600882	molecular_function	obsolete transcriptional activator activity, RNA polymerase II transcription factor binding
GO:0001741	16	10	3.68857	2.71108	0.019521231600882	cellular_component	XY body
GO:0001784	16	10	3.68857	2.71108	0.019521231600882	molecular_function	phosphotyrosine residue binding
GO:0005355	16	10	3.68857	2.71108	0.019521231600882	molecular_function	glucose transmembrane transporter activity
GO:0005385	16	10	3.68857	2.71108	0.019521231600882	molecular_function	zinc ion transmembrane transporter activity
GO:0006182	16	10	3.68857	2.71108	0.019521231600882	biological_process	cGMP biosynthetic process
GO:0008157	16	10	3.68857	2.71108	0.019521231600882	molecular_function	protein phosphatase 1 binding
GO:0008209	16	10	3.68857	2.71108	0.019521231600882	biological_process	androgen metabolic process
GO:0015693	16	10	3.68857	2.71108	0.019521231600882	biological_process	magnesium ion transport
GO:0016773	16	10	3.68857	2.71108	0.019521231600882	molecular_function	phosphotransferase activity, alcohol group as acceptor
GO:0030322	16	10	3.68857	2.71108	0.019521231600882	biological_process	stabilization of membrane potential
GO:0042307	16	10	3.68857	2.71108	0.019521231600882	biological_process	positive regulation of protein import into nucleus
GO:0043536	16	10	3.68857	2.71108	0.019521231600882	biological_process	positive regulation of blood vessel endothelial cell migration
GO:0046928	16	10	3.68857	2.71108	0.019521231600882	biological_process	regulation of neurotransmitter secretion
GO:0048738	16	10	3.68857	2.71108	0.019521231600882	biological_process	cardiac muscle tissue development
GO:0051213	16	10	3.68857	2.71108	0.019521231600882	molecular_function	dioxygenase activity
GO:0060384	16	10	3.68857	2.71108	0.019521231600882	biological_process	innervation
GO:0070273	16	10	3.68857	2.71108	0.019521231600882	molecular_function	phosphatidylinositol-4-phosphate binding
GO:0071577	16	10	3.68857	2.71108	0.019521231600882	biological_process	zinc ion transmembrane transport
GO:1901379	16	10	3.68857	2.71108	0.019521231600882	biological_process	regulation of potassium ion transmembrane transport
GO:0007200	55	23	12.6795	1.81396	0.0197191386984293	biological_process	phospholipase C-activating G protein-coupled receptor signaling pathway
GO:0000228	30	15	6.91606	2.16886	0.0198631615985195	cellular_component	nuclear chromosome
GO:0004896	30	15	6.91606	2.16886	0.0198631615985195	molecular_function	cytokine receptor activity
GO:0045214	30	15	6.91606	2.16886	0.0198631615985195	biological_process	sarcomere organization
GO:0048705	30	15	6.91606	2.16886	0.0198631615985195	biological_process	skeletal system morphogenesis
GO:0051930	30	15	6.91606	2.16886	0.0198631615985195	biological_process	regulation of sensory perception of pain
GO:0071773	30	15	6.91606	2.16886	0.0198631615985195	biological_process	cellular response to BMP stimulus
GO:0048704	42	19	9.68249	1.9623	0.0201385618242845	biological_process	embryonic skeletal system morphogenesis
GO:0032588	49	21	11.2962	1.85903	0.0209444198819152	cellular_component	trans-Golgi network membrane
GO:0071407	49	21	11.2962	1.85903	0.0209444198819152	biological_process	cellular response to organic cyclic compound
GO:0006611	25	13	5.76339	2.25562	0.0210304877900934	biological_process	protein export from nucleus
GO:0006694	25	13	5.76339	2.25562	0.0210304877900934	biological_process	steroid biosynthetic process
GO:0007422	25	13	5.76339	2.25562	0.0210304877900934	biological_process	peripheral nervous system development
GO:0008089	25	13	5.76339	2.25562	0.0210304877900934	biological_process	anterograde axonal transport
GO:0008135	25	13	5.76339	2.25562	0.0210304877900934	molecular_function	translation factor activity, RNA binding
GO:0035035	25	13	5.76339	2.25562	0.0210304877900934	molecular_function	histone acetyltransferase binding
GO:0045747	25	13	5.76339	2.25562	0.0210304877900934	biological_process	positive regulation of Notch signaling pathway
GO:0071375	25	13	5.76339	2.25562	0.0210304877900934	biological_process	cellular response to peptide hormone stimulus
GO:0043679	43	19	9.91303	1.91667	0.0219255366092213	cellular_component	axon terminus
GO:0048538	43	19	9.91303	1.91667	0.0219255366092213	biological_process	thymus development
GO:0002116	7	6	1.61375	3.71805	0.0221774726349758	cellular_component	semaphorin receptor complex
GO:0004017	7	6	1.61375	3.71805	0.0221774726349758	molecular_function	adenylate kinase activity
GO:0004028	7	6	1.61375	3.71805	0.0221774726349758	molecular_function	3-chloroallyl aldehyde dehydrogenase activity
GO:0004908	7	6	1.61375	3.71805	0.0221774726349758	molecular_function	interleukin-1 receptor activity
GO:0005338	7	6	1.61375	3.71805	0.0221774726349758	molecular_function	nucleotide-sugar transmembrane transporter activity
GO:0006163	7	6	1.61375	3.71805	0.0221774726349758	biological_process	purine nucleotide metabolic process
GO:0007185	7	6	1.61375	3.71805	0.0221774726349758	biological_process	transmembrane receptor protein tyrosine phosphatase signaling pathway
GO:0007288	7	6	1.61375	3.71805	0.0221774726349758	biological_process	sperm axoneme assembly
GO:0008312	7	6	1.61375	3.71805	0.0221774726349758	molecular_function	7S RNA binding
GO:0008331	7	6	1.61375	3.71805	0.0221774726349758	molecular_function	high voltage-gated calcium channel activity
GO:0010882	7	6	1.61375	3.71805	0.0221774726349758	biological_process	regulation of cardiac muscle contraction by calcium ion signaling
GO:0014894	7	6	1.61375	3.71805	0.0221774726349758	biological_process	response to denervation involved in regulation of muscle adaptation
GO:0016255	7	6	1.61375	3.71805	0.0221774726349758	biological_process	attachment of GPI anchor to protein
GO:0016458	7	6	1.61375	3.71805	0.0221774726349758	biological_process	gene silencing
GO:0016461	7	6	1.61375	3.71805	0.0221774726349758	cellular_component	unconventional myosin complex
GO:0030314	7	6	1.61375	3.71805	0.0221774726349758	cellular_component	junctional membrane complex
GO:0030948	7	6	1.61375	3.71805	0.0221774726349758	biological_process	negative regulation of vascular endothelial growth factor receptor signaling pathway
GO:0031053	7	6	1.61375	3.71805	0.0221774726349758	biological_process	primary miRNA processing
GO:0031995	7	6	1.61375	3.71805	0.0221774726349758	molecular_function	insulin-like growth factor II binding
GO:0032287	7	6	1.61375	3.71805	0.0221774726349758	biological_process	peripheral nervous system myelin maintenance
GO:0034983	7	6	1.61375	3.71805	0.0221774726349758	biological_process	peptidyl-lysine deacetylation
GO:0035254	7	6	1.61375	3.71805	0.0221774726349758	molecular_function	glutamate receptor binding
GO:0036057	7	6	1.61375	3.71805	0.0221774726349758	cellular_component	slit diaphragm
GO:0036089	7	6	1.61375	3.71805	0.0221774726349758	biological_process	cleavage furrow formation
GO:0042415	7	6	1.61375	3.71805	0.0221774726349758	biological_process	norepinephrine metabolic process
GO:0043654	7	6	1.61375	3.71805	0.0221774726349758	biological_process	recognition of apoptotic cell
GO:0043931	7	6	1.61375	3.71805	0.0221774726349758	biological_process	ossification involved in bone maturation
GO:0045910	7	6	1.61375	3.71805	0.0221774726349758	biological_process	negative regulation of DNA recombination
GO:0046498	7	6	1.61375	3.71805	0.0221774726349758	biological_process	S-adenosylhomocysteine metabolic process
GO:0048066	7	6	1.61375	3.71805	0.0221774726349758	biological_process	developmental pigmentation
GO:0048702	7	6	1.61375	3.71805	0.0221774726349758	biological_process	embryonic neurocranium morphogenesis
GO:0048842	7	6	1.61375	3.71805	0.0221774726349758	biological_process	positive regulation of axon extension involved in axon guidance
GO:0048846	7	6	1.61375	3.71805	0.0221774726349758	biological_process	axon extension involved in axon guidance
GO:0050291	7	6	1.61375	3.71805	0.0221774726349758	molecular_function	sphingosine N-acyltransferase activity
GO:0050966	7	6	1.61375	3.71805	0.0221774726349758	biological_process	detection of mechanical stimulus involved in sensory perception of pain
GO:0055012	7	6	1.61375	3.71805	0.0221774726349758	biological_process	ventricular cardiac muscle cell differentiation
GO:0060316	7	6	1.61375	3.71805	0.0221774726349758	biological_process	positive regulation of ryanodine-sensitive calcium-release channel activity
GO:0060972	7	6	1.61375	3.71805	0.0221774726349758	biological_process	left/right pattern formation
GO:0061049	7	6	1.61375	3.71805	0.0221774726349758	biological_process	cell growth involved in cardiac muscle cell development
GO:0070257	7	6	1.61375	3.71805	0.0221774726349758	biological_process	positive regulation of mucus secretion
GO:0072112	7	6	1.61375	3.71805	0.0221774726349758	biological_process	glomerular visceral epithelial cell differentiation
GO:0097151	7	6	1.61375	3.71805	0.0221774726349758	biological_process	positive regulation of inhibitory postsynaptic potential
GO:1901018	7	6	1.61375	3.71805	0.0221774726349758	biological_process	positive regulation of potassium ion transmembrane transporter activity
GO:2000171	7	6	1.61375	3.71805	0.0221774726349758	biological_process	negative regulation of dendrite development
GO:2000601	7	6	1.61375	3.71805	0.0221774726349758	biological_process	positive regulation of Arp2/3 complex-mediated actin nucleation
GO:0009880	21	12	4.84125	2.4787	0.02226967174575	biological_process	embryonic pattern specification
GO:0019897	21	12	4.84125	2.4787	0.02226967174575	cellular_component	extrinsic component of plasma membrane
GO:0030057	21	12	4.84125	2.4787	0.02226967174575	cellular_component	desmosome
GO:0031226	21	12	4.84125	2.4787	0.02226967174575	cellular_component	intrinsic component of plasma membrane
GO:0046323	21	12	4.84125	2.4787	0.02226967174575	biological_process	glucose import
GO:0046907	21	12	4.84125	2.4787	0.02226967174575	biological_process	intracellular transport
GO:0034644	37	17	8.52981	1.99301	0.0224737284306427	biological_process	cellular response to UV
GO:0005549	84	9	19.365	0.464756	0.0232792931574147	molecular_function	odorant binding
GO:0060395	59	24	13.6016	1.7645	0.0235305847546355	biological_process	SMAD protein signal transduction
GO:0001671	17	10	3.9191	2.5516	0.0235716282660404	molecular_function	ATPase activator activity
GO:0005980	17	10	3.9191	2.5516	0.0235716282660404	biological_process	glycogen catabolic process
GO:0008585	17	10	3.9191	2.5516	0.0235716282660404	biological_process	female gonad development
GO:0009395	17	10	3.9191	2.5516	0.0235716282660404	biological_process	phospholipid catabolic process
GO:0015012	17	10	3.9191	2.5516	0.0235716282660404	biological_process	heparan sulfate proteoglycan biosynthetic process
GO:0017075	17	10	3.9191	2.5516	0.0235716282660404	molecular_function	syntaxin-1 binding
GO:0021772	17	10	3.9191	2.5516	0.0235716282660404	biological_process	olfactory bulb development
GO:0030889	17	10	3.9191	2.5516	0.0235716282660404	biological_process	negative regulation of B cell proliferation
GO:0031143	17	10	3.9191	2.5516	0.0235716282660404	cellular_component	pseudopodium
GO:0035869	17	10	3.9191	2.5516	0.0235716282660404	cellular_component	ciliary transition zone
GO:0048593	17	10	3.9191	2.5516	0.0235716282660404	biological_process	camera-type eye morphogenesis
GO:0052695	17	10	3.9191	2.5516	0.0235716282660404	biological_process	cellular glucuronidation
GO:0061512	17	10	3.9191	2.5516	0.0235716282660404	biological_process	protein localization to cilium
GO:0006935	117	41	26.9727	1.52006	0.0244739943684102	biological_process	chemotaxis
GO:0004553	22	12	5.07178	2.36603	0.0245352156130683	molecular_function	hydrolase activity, hydrolyzing O-glycosyl compounds
GO:0005230	22	12	5.07178	2.36603	0.0245352156130683	molecular_function	extracellular ligand-gated ion channel activity
GO:0030295	22	12	5.07178	2.36603	0.0245352156130683	molecular_function	protein kinase activator activity
GO:0030544	22	12	5.07178	2.36603	0.0245352156130683	molecular_function	Hsp70 protein binding
GO:0030863	22	12	5.07178	2.36603	0.0245352156130683	cellular_component	cortical cytoskeleton
GO:0042474	22	12	5.07178	2.36603	0.0245352156130683	biological_process	middle ear morphogenesis
GO:0045070	22	12	5.07178	2.36603	0.0245352156130683	biological_process	positive regulation of viral genome replication
GO:0046329	22	12	5.07178	2.36603	0.0245352156130683	biological_process	negative regulation of JNK cascade
GO:0050850	22	12	5.07178	2.36603	0.0245352156130683	biological_process	positive regulation of calcium-mediated signaling
GO:0004075	5	5	1.15268	4.33772	0.0251580274961301	molecular_function	biotin carboxylase activity
GO:0004300	5	5	1.15268	4.33772	0.0251580274961301	molecular_function	enoyl-CoA hydratase activity
GO:0004703	5	5	1.15268	4.33772	0.0251580274961301	molecular_function	G protein-coupled receptor kinase activity
GO:0005004	5	5	1.15268	4.33772	0.0251580274961301	molecular_function	GPI-linked ephrin receptor activity
GO:0005337	5	5	1.15268	4.33772	0.0251580274961301	molecular_function	nucleoside transmembrane transporter activity
GO:0005827	5	5	1.15268	4.33772	0.0251580274961301	cellular_component	polar microtubule
GO:0007006	5	5	1.15268	4.33772	0.0251580274961301	biological_process	mitochondrial membrane organization
GO:0007195	5	5	1.15268	4.33772	0.0251580274961301	biological_process	adenylate cyclase-inhibiting dopamine receptor signaling pathway
GO:0010632	5	5	1.15268	4.33772	0.0251580274961301	biological_process	regulation of epithelial cell migration
GO:0010936	5	5	1.15268	4.33772	0.0251580274961301	biological_process	negative regulation of macrophage cytokine production
GO:0015277	5	5	1.15268	4.33772	0.0251580274961301	molecular_function	kainate selective glutamate receptor activity
GO:0016048	5	5	1.15268	4.33772	0.0251580274961301	biological_process	detection of temperature stimulus
GO:0016447	5	5	1.15268	4.33772	0.0251580274961301	biological_process	somatic recombination of immunoglobulin gene segments
GO:0017034	5	5	1.15268	4.33772	0.0251580274961301	molecular_function	Rap guanyl-nucleotide exchange factor activity
GO:0018406	5	5	1.15268	4.33772	0.0251580274961301	biological_process	protein C-linked glycosylation via 2_-alpha-mannosyl-L-tryptophan
GO:0021696	5	5	1.15268	4.33772	0.0251580274961301	biological_process	cerebellar cortex morphogenesis
GO:0021955	5	5	1.15268	4.33772	0.0251580274961301	biological_process	central nervous system neuron axonogenesis
GO:0021960	5	5	1.15268	4.33772	0.0251580274961301	biological_process	anterior commissure morphogenesis
GO:0030035	5	5	1.15268	4.33772	0.0251580274961301	biological_process	microspike assembly
GO:0030091	5	5	1.15268	4.33772	0.0251580274961301	biological_process	protein repair
GO:0030132	5	5	1.15268	4.33772	0.0251580274961301	cellular_component	clathrin coat of coated pit
GO:0032237	5	5	1.15268	4.33772	0.0251580274961301	biological_process	activation of store-operated calcium channel activity
GO:0033010	5	5	1.15268	4.33772	0.0251580274961301	cellular_component	paranodal junction
GO:0033157	5	5	1.15268	4.33772	0.0251580274961301	biological_process	regulation of intracellular protein transport
GO:0033564	5	5	1.15268	4.33772	0.0251580274961301	biological_process	anterior/posterior axon guidance
GO:0036035	5	5	1.15268	4.33772	0.0251580274961301	biological_process	osteoclast development
GO:0042420	5	5	1.15268	4.33772	0.0251580274961301	biological_process	dopamine catabolic process
GO:0042531	5	5	1.15268	4.33772	0.0251580274961301	biological_process	positive regulation of tyrosine phosphorylation of STAT protein
GO:0042596	5	5	1.15268	4.33772	0.0251580274961301	biological_process	fear response
GO:0048679	5	5	1.15268	4.33772	0.0251580274961301	biological_process	regulation of axon regeneration
GO:0048845	5	5	1.15268	4.33772	0.0251580274961301	biological_process	venous blood vessel morphogenesis
GO:0048864	5	5	1.15268	4.33772	0.0251580274961301	biological_process	stem cell development
GO:0051098	5	5	1.15268	4.33772	0.0251580274961301	biological_process	regulation of binding
GO:0051138	5	5	1.15268	4.33772	0.0251580274961301	biological_process	positive regulation of NK T cell differentiation
GO:0060117	5	5	1.15268	4.33772	0.0251580274961301	biological_process	auditory receptor cell development
GO:0060964	5	5	1.15268	4.33772	0.0251580274961301	biological_process	regulation of gene silencing by miRNA
GO:0070100	5	5	1.15268	4.33772	0.0251580274961301	biological_process	negative regulation of chemokine-mediated signaling pathway
GO:0070345	5	5	1.15268	4.33772	0.0251580274961301	biological_process	negative regulation of fat cell proliferation
GO:0070513	5	5	1.15268	4.33772	0.0251580274961301	molecular_function	death domain binding
GO:0071481	5	5	1.15268	4.33772	0.0251580274961301	biological_process	cellular response to X-ray
GO:0072207	5	5	1.15268	4.33772	0.0251580274961301	biological_process	metanephric epithelium development
GO:0097109	5	5	1.15268	4.33772	0.0251580274961301	molecular_function	neuroligin family protein binding
GO:0097114	5	5	1.15268	4.33772	0.0251580274961301	biological_process	NMDA glutamate receptor clustering
GO:0097237	5	5	1.15268	4.33772	0.0251580274961301	biological_process	cellular response to toxic substance
GO:0097422	5	5	1.15268	4.33772	0.0251580274961301	cellular_component	tubular endosome
GO:0097449	5	5	1.15268	4.33772	0.0251580274961301	cellular_component	astrocyte projection
GO:1902261	5	5	1.15268	4.33772	0.0251580274961301	biological_process	positive regulation of delayed rectifier potassium channel activity
GO:0048511	46	20	10.6046	1.88597	0.0255123278158466	biological_process	rhythmic process
GO:0005125	170	56	39.191	1.4289	0.026027376874108	molecular_function	cytokine activity
GO:0071356	89	33	20.5177	1.60837	0.0265218511757112	biological_process	cellular response to tumor necrosis factor
GO:0016579	70	27	16.1375	1.67312	0.0265475966677195	biological_process	protein deubiquitination
GO:0030593	62	25	14.2932	1.74908	0.0265765067109308	biological_process	neutrophil chemotaxis
GO:0031072	40	18	9.22142	1.95198	0.0267119491100184	molecular_function	heat shock protein binding
GO:0001076	14	9	3.2275	2.78854	0.0267447046475484	molecular_function	obsolete transcription factor activity, RNA polymerase II transcription factor binding
GO:0001518	14	9	3.2275	2.78854	0.0267447046475484	cellular_component	voltage-gated sodium channel complex
GO:0001833	14	9	3.2275	2.78854	0.0267447046475484	biological_process	inner cell mass cell proliferation
GO:0003148	14	9	3.2275	2.78854	0.0267447046475484	biological_process	outflow tract septum morphogenesis
GO:0004407	14	9	3.2275	2.78854	0.0267447046475484	molecular_function	histone deacetylase activity
GO:0008180	14	9	3.2275	2.78854	0.0267447046475484	cellular_component	COP9 signalosome
GO:0008514	14	9	3.2275	2.78854	0.0267447046475484	molecular_function	organic anion transmembrane transporter activity
GO:0014850	14	9	3.2275	2.78854	0.0267447046475484	biological_process	response to muscle activity
GO:0015095	14	9	3.2275	2.78854	0.0267447046475484	molecular_function	magnesium ion transmembrane transporter activity
GO:0016239	14	9	3.2275	2.78854	0.0267447046475484	biological_process	positive regulation of macroautophagy
GO:0016627	14	9	3.2275	2.78854	0.0267447046475484	molecular_function	oxidoreductase activity, acting on the CH-CH group of donors
GO:0016810	14	9	3.2275	2.78854	0.0267447046475484	molecular_function	hydrolase activity, acting on carbon-nitrogen (but not peptide) bonds
GO:0042573	14	9	3.2275	2.78854	0.0267447046475484	biological_process	retinoic acid metabolic process
[truncated: 613 more rows]
