# Supplementary material for: Identification of DNA methylation biomarkers in amniotic fluid for prenatal detection of congenital heart disease (CHD)
Source: Clin Epigenetics. 2026 Feb 26;18:51. doi: 10.1186/s13148-026-02090-4 (PMC13041326; doi:10.1186/s13148-026-02090-4)
Supplement: Supplementary file 3 — Supplementary Material 3 [file 13148_2026_2090_MOESM3_ESM.xlsx]

## Sheet: CHD-vs-Normal.genes.KEGG_enrich
Supplementary Table 6. The KEGG enrichment analysis result
Term	Category	Observed	Expected	FoldChange	rawP	Name
hsa01100	1196	603	275.72	2.187	1.09586192112005e-48	Metabolic_pathways
hsa05200	395	238	91.0615	2.61362	2.8386862744254e-28	Pathways_in_cancer
hsa04144	250	157	57.6339	2.72409	1.70533146211748e-20	Endocytosis
hsa04510	205	138	47.2598	2.92003	3.31862682964643e-20	Focal_adhesion
hsa04010	255	156	58.7866	2.65367	1.13308617764613e-19	MAPK_signaling_pathway
hsa04151	345	187	79.5347	2.35117	5.87756402820445e-19	PI3K-Akt_signaling_pathway
hsa04921	158	113	36.4246	3.1023	3.05770568186887e-18	Oxytocin_signaling_pathway
hsa04014	224	139	51.64	2.69171	5.4641581368014e-18	Ras_signaling_pathway
hsa04015	209	129	48.1819	2.67735	9.84292297341335e-17	Rap1_signaling_pathway
hsa04020	180	114	41.4964	2.74723	1.35617497683755e-15	Calcium_signaling_pathway
hsa04024	199	120	45.8766	2.61571	3.56985319383829e-15	cAMP_signaling_pathway
hsa04022	166	106	38.2689	2.76987	8.90786695821623e-15	cGMP-PKG_signaling_pathway
hsa04810	213	124	49.1041	2.52525	1.16566592242407e-14	Regulation_of_actin_cytoskeleton
hsa05205	204	119	47.0292	2.53034	3.09456673326341e-14	Proteoglycans_in_cancer
hsa04724	113	82	26.0505	3.14773	9.42178339585622e-14	Glutamatergic_synapse
hsa04360	126	86	29.0475	2.96067	1.86074245205628e-13	Axon_guidance
hsa04270	121	84	27.8948	3.01131	2.27228784317928e-13	Vascular_smooth_muscle_contraction
hsa04611	131	87	30.2002	2.88078	4.20826282692542e-13	Platelet_activation
hsa04261	149	94	34.3498	2.73655	6.41293031844202e-13	Adrenergic_signaling_in_cardiomyocytes
hsa00230	172	102	39.6521	2.57237	9.23623007809557e-13	Purine_metabolism
hsa04120	135	87	31.1223	2.79542	1.42492686802516e-12	Ubiquitin_mediated_proteolysis
hsa05166	259	132	59.7087	2.21073	1.91966266534139e-12	HTLV-I_infection
hsa04728	130	85	29.9696	2.83621	2.00451875735597e-12	Dopaminergic_synapse
hsa04725	112	77	25.82	2.98219	3.56579688216994e-12	Cholinergic_synapse
hsa04726	113	77	26.0505	2.9558	4.20249965895587e-12	Serotonergic_synapse
hsa04750	99	71	22.823	3.1109	4.26979178921602e-12	Inflammatory_mediator_regulation_of_TRP_channels
hsa04530	135	85	31.1223	2.73116	7.53645434568151e-12	Tight_junction
hsa04713	96	69	22.1314	3.11774	8.16254086452754e-12	Circadian_entrainment
hsa04910	140	85	32.275	2.63362	2.70217015080656e-11	Insulin_signaling_pathway
hsa04390	152	89	35.0414	2.53985	4.24614370097074e-11	Hippo_signaling_pathway
hsa04919	119	76	27.4337	2.77031	6.92840246353635e-11	Thyroid_hormone_signaling_pathway
hsa04071	120	76	27.6643	2.74723	7.83168805454351e-11	Sphingolipid_signaling_pathway
hsa05231	98	67	22.5925	2.96559	8.02471921232217e-11	Choline_metabolism_in_cancer
hsa05202	178	97	41.0353	2.36382	1.05561117243931e-10	Transcriptional_misregulation_in_cancer
hsa04722	119	74	27.4337	2.69741	2.18120149168395e-10	Neurotrophin_signaling_pathway
hsa04310	139	81	32.0444	2.52774	3.4288363076155e-10	Wnt_signaling_pathway
hsa04915	100	66	23.0536	2.8629	3.69296971089931e-10	Estrogen_signaling_pathway
hsa04012	86	60	19.8261	3.02632	4.063194635101e-10	ErbB_signaling_pathway
hsa05032	90	62	20.7482	2.98821	4.13007066595523e-10	Morphine_addiction
hsa05169	199	102	45.8766	2.22336	4.7158032107734e-10	Epstein-Barr_virus_infection
hsa04141	165	90	38.0384	2.36603	4.96332003128463e-10	Protein_processing_in_endoplasmic_reticulum
hsa04152	123	74	28.3559	2.60969	6.5718261142938e-10	AMPK_signaling_pathway
hsa04916	101	65	23.2841	2.79161	8.81919002852234e-10	Melanogenesis
hsa05016	187	97	43.1101	2.25005	9.6603741141233e-10	Huntington_s_disease
hsa04723	102	65	23.5146	2.76424	1.66353437307139e-09	Retrograde_endocannabinoid_signaling
hsa04062	185	95	42.6491	2.22748	1.98298805907697e-09	Chemokine_signaling_pathway
hsa04730	60	47	13.8321	3.39789	2.32726099381624e-09	Long-term_depression
hsa04666	89	59	20.5177	2.87557	2.36231263167788e-09	Fc_gamma_R-mediated_phagocytosis
hsa04080	275	125	63.3973	1.97169	2.38775599036958e-09	Neuroactive_ligand-receptor_interaction
hsa05146	109	67	25.1284	2.66631	2.57394944095133e-09	Amoebiasis
hsa04971	75	53	17.2902	3.06533	3.98179358480674e-09	Gastric_acid_secretion
hsa04972	96	61	22.1314	2.75626	4.12225317341006e-09	Pancreatic_secretion
hsa04512	87	57	20.0566	2.84196	5.8267062801721e-09	ECM-receptor_interaction
hsa04520	68	49	15.6764	3.12572	7.49970914076851e-09	Adherens_junction
hsa05100	78	53	17.9818	2.94743	7.87482942946264e-09	Bacterial_invasion_of_epithelial_cells
hsa04720	67	48	15.4459	3.10763	1.20118038646968e-08	Long-term_potentiation
hsa04912	92	58	21.2093	2.73465	1.23803800288883e-08	GnRH_signaling_pathway
hsa00564	89	57	20.5177	2.77809	1.30961891050777e-08	Glycerophospholipid_metabolism
hsa05215	89	57	20.5177	2.77809	1.30961891050777e-08	Prostate_cancer
hsa04068	133	73	30.6612	2.38086	1.65280091454228e-08	FoxO_signaling_pathway
hsa05220	73	50	16.8291	2.97105	1.88732147255287e-08	Chronic_myeloid_leukemia
hsa04670	117	67	26.9727	2.484	2.06607392148567e-08	Leukocyte_transendothelial_migration
hsa04540	89	56	20.5177	2.72936	2.4137298302157e-08	Gap_junction
hsa04110	124	69	28.5864	2.41373	2.76270289655603e-08	Cell_cycle
hsa04976	72	49	16.5986	2.95206	2.97639948233456e-08	Bile_secretion
hsa05414	90	56	20.7482	2.69903	2.97997909281724e-08	Dilated_cardiomyopathy
hsa04114	112	64	25.82	2.4787	3.58783646020459e-08	Oocyte_meiosis
hsa05010	162	82	37.3468	2.19564	3.75161912468777e-08	Alzheimer_s_disease
hsa00240	104	61	23.9757	2.54424	3.76069920030682e-08	Pyrimidine_metabolism
hsa04662	72	48	16.5986	2.89182	6.01557268275106e-08	B_cell_receptor_signaling_pathway
hsa05412	74	49	17.0596	2.87228	7.83115787678432e-08	Arrhythmogenic_right_ventricular_cardiomyopathy_ARVC
hsa04070	82	52	18.9039	2.75075	8.37976032745127e-08	Phosphatidylinositol_signaling_system
hsa03013	169	83	38.9605	2.13036	9.92047759462501e-08	RNA_transport
hsa05214	65	45	14.9848	3.00304	1.03091801413472e-07	Glioma
hsa01130	212	97	48.8735	1.98472	1.07500546906228e-07	Biosynthesis_of_antibiotics
hsa05223	56	41	12.91	3.17584	1.21293454968414e-07	Non-small_cell_lung_cancer
hsa04660	103	59	23.7452	2.48472	1.48209688744078e-07	T_cell_receptor_signaling_pathway
hsa04550	142	73	32.736	2.22996	1.551540744531e-07	Signaling_pathways_regulating_pluripotency_of_stem_cells
hsa05203	206	94	47.4903	1.97935	1.65603852219405e-07	Viral_carcinogenesis
hsa04914	88	53	20.2871	2.6125	1.91742884619681e-07	Progesterone-mediated_oocyte_maturation
hsa04066	101	58	23.2841	2.49097	1.99935693101697e-07	HIF-1_signaling_pathway
hsa04727	89	53	20.5177	2.58314	2.21841072623827e-07	GABAergic_synapse
hsa04911	86	52	19.8261	2.62281	2.58348811889355e-07	Insulin_secretion
hsa05222	86	52	19.8261	2.62281	2.58348811889355e-07	Small_cell_lung_cancer
hsa04142	123	65	28.3559	2.2923	2.81549993569914e-07	Lysosome
hsa00561	54	39	12.4489	3.1328	3.0183724813812e-07	Glycerolipid_metabolism
hsa04664	70	45	16.1375	2.78854	4.33454686689055e-07	Fc_epsilon_RI_signaling_pathway
hsa04210	86	51	19.8261	2.57237	4.38113628883187e-07	Apoptosis
hsa05211	63	42	14.5237	2.89182	4.58594244709929e-07	Renal_cell_carcinoma
hsa04922	100	56	23.0536	2.42913	4.87525873011853e-07	Glucagon_signaling_pathway
hsa04380	131	67	30.2002	2.21853	5.65231679371515e-07	Osteoclast_differentiation
hsa05031	68	44	15.6764	2.80676	5.88601081529578e-07	Amphetamine_addiction
hsa04740	403	45	92.9058	0.484362	7.06887665503183e-07	Olfactory_transduction
hsa04974	90	52	20.7482	2.50624	7.24505561175378e-07	Protein_digestion_and_absorption
hsa05410	83	49	19.1344	2.56083	8.74591346836095e-07	Hypertrophic_cardiomyopathy_HCM
hsa04370	61	40	14.0627	2.84441	1.12336270415311e-06	VEGF_signaling_pathway
hsa04970	90	51	20.7482	2.45804	1.20688097251037e-06	Salivary_secretion
hsa05212	66	42	15.2153	2.76037	1.37067348672583e-06	Pancreatic_cancer
hsa04918	72	44	16.5986	2.65083	1.8791620600897e-06	Thyroid_hormone_synthesis
hsa04924	65	41	14.9848	2.7361	2.09423419057849e-06	Renin_secretion
hsa04668	110	57	25.3589	2.24773	2.25400219119354e-06	TNF_signaling_pathway
hsa05218	71	43	16.368	2.62707	2.82415223543669e-06	Melanoma
hsa05221	57	37	13.1405	2.81572	3.52428538784235e-06	Acute_myeloid_leukemia
hsa04514	139	66	32.0444	2.05964	3.91102934718126e-06	Cell_adhesion_molecules_CAMs
hsa05145	118	59	27.2032	2.16886	4.23772368689296e-06	Toxoplasmosis
hsa04064	90	49	20.7482	2.36165	5.4207498330847e-06	NF-kappa_B_signaling_pathway
hsa04920	70	41	16.1375	2.54067	7.26533056530664e-06	Adipocytokine_signaling_pathway
hsa05210	62	38	14.2932	2.65861	7.49209191022832e-06	Colorectal_cancer
hsa05160	133	63	30.6612	2.05471	8.3991923582917e-06	Hepatitis_C
hsa05213	52	34	11.9878	2.83621	9.69485598235425e-06	Endometrial_cancer
hsa01212	49	32	11.2962	2.8328	1.22288505852711e-05	Fatty_acid_metabolism
hsa05230	67	39	15.4459	2.52495	1.44884858997453e-05	Central_carbon_metabolism_in_cancer
hsa04923	57	35	13.1405	2.66352	2.08504836423534e-05	Regulation_of_lipolysis_in_adipocytes
hsa05012	130	60	29.9696	2.00203	2.29423832938893e-05	Parkinson_s_disease
hsa04650	134	61	30.8918	1.97464	2.91355180628919e-05	Natural_killer_cell_mediated_cytotoxicity
hsa02010	44	29	10.1436	2.85896	2.9755616839756e-05	ABC_transporters
hsa05120	68	38	15.6764	2.42402	2.98802920087635e-05	Epithelial_cell_signaling_in_Helicobacter_pylori_infection
hsa05206	297	111	68.469	1.62117	3.27466629474993e-05	MicroRNAs_in_cancer
hsa05131	65	37	14.9848	2.46917	3.28360748568126e-05	Shigellosis
hsa00310	47	30	10.8352	2.76876	4.82536716379338e-05	Lysine_degradation
hsa00970	44	28	10.1436	2.76037	5.97436785426154e-05	Aminoacyl-tRNA_biosynthesis
hsa04932	147	64	33.8887	1.88853	5.99689923933884e-05	Non-alcoholic_fatty_liver_disease_NAFLD
hsa04320	27	21	6.22446	3.37379	6.0874020181972e-05	Dorso-ventral_axis_formation
hsa00562	63	35	14.5237	2.40985	7.42628982400316e-05	Inositol_phosphate_metabolism
hsa04721	63	35	14.5237	2.40985	7.42628982400316e-05	Synaptic_vesicle_cycle
hsa05030	50	30	11.5268	2.60264	7.77976729684308e-05	Cocaine_addiction
hsa05161	146	63	33.6582	1.87176	8.09878826775332e-05	Hepatitis_B
hsa04961	48	29	11.0657	2.62071	9.93262703279184e-05	Endocrine_and_other_factor-regulated_calcium_reabsorption
hsa05142	104	49	23.9757	2.04374	0.000101931252013335	Chagas_disease_American_trypanosomiasis
hsa05164	175	71	40.3437	1.75988	0.000111111042019484	Influenza_A
hsa00410	31	22	7.1466	3.07839	0.000123568803170743	beta-Alanine_metabolism
hsa04260	74	38	17.0596	2.22748	0.000136239456962111	Cardiac_muscle_contraction
hsa04350	80	40	18.4428	2.16886	0.000144398403494668	TGF-beta_signaling_pathway
hsa05217	55	31	12.6795	2.4449	0.000145379142734695	Basal_cell_carcinoma
hsa04150	60	33	13.8321	2.38575	0.000145739094695735	mTOR_signaling_pathway
hsa04340	51	30	11.7573	2.5516	0.000147599686302368	Hedgehog_signaling_pathway
hsa04913	51	30	11.7573	2.5516	0.000147599686302368	Ovarian_steroidogenesis
hsa00280	47	28	10.8352	2.58418	0.000153546535509869	Valine_leucine_and_isoleucine_degradation
hsa00600	44	27	10.1436	2.66179	0.000172984294380566	Sphingolipid_metabolism
hsa05110	53	30	12.2184	2.45532	0.000187675537010882	Vibrio_cholerae_infection
hsa05219	38	24	8.76035	2.73962	0.000234106179544476	Bladder_cancer
hsa05034	179	71	41.2659	1.72055	0.00023600257218591	Alcoholism
hsa04962	45	26	10.3741	2.50624	0.000365377612142102	Vasopressin-regulated_water_reabsorption
hsa05152	177	69	40.8048	1.69098	0.000400987096175416	Tuberculosis
hsa00380	38	23	8.76035	2.62547	0.00045835150475965	Tryptophan_metabolism
hsa04330	48	27	11.0657	2.43997	0.000496996224211708	Notch_signaling_pathway
hsa00071	44	25	10.1436	2.46462	0.000562068569484667	Fatty_acid_degradation
hsa00565	41	24	9.45196	2.53916	0.000619696114779337	Ether_lipid_metabolism
hsa03015	90	41	20.7482	1.97608	0.000671773282129122	mRNA_surveillance_pathway
hsa00340	23	17	5.30232	3.20615	0.000701993392761183	Histidine_metabolism
hsa00500	56	29	12.91	2.24632	0.000716624858942218	Starch_and_sucrose_metabolism
hsa00190	120	50	27.6643	1.80739	0.000754168111206123	Oxidative_phosphorylation
hsa04930	48	26	11.0657	2.3496	0.000842763922886499	Type_II_diabetes_mellitus
hsa00512	31	20	7.1466	2.79853	0.000851348482012181	Mucin_type_O-Glycan_biosynthesis
hsa03460	49	26	11.2962	2.30165	0.00097793037217138	Fanconi_anemia_pathway
hsa04917	72	34	16.5986	2.04837	0.00104370040476949	Prolactin_signaling_pathway
hsa05014	51	27	11.7573	2.29644	0.00113866923611343	Amyotrophic_lateral_sclerosis_ALS
hsa00140	58	29	13.3711	2.16886	0.00131567738556309	Steroid_hormone_biosynthesis
hsa04710	30	19	6.91606	2.74723	0.00132139185705827	Circadian_rhythm
hsa04146	82	37	18.9039	1.95727	0.0013261339275204	Peroxisome
hsa03440	26	17	5.99392	2.83621	0.00135259282356281	Homologous_recombination
hsa03018	76	35	17.5207	1.99764	0.00135787957198832	RNA_degradation
hsa04960	39	22	8.99089	2.44692	0.00144397747481568	Aldosterone-regulated_sodium_reabsorption
hsa03022	45	24	10.3741	2.31345	0.00166172687674419	Basal_transcription_factors
hsa05033	40	22	9.22142	2.38575	0.00168999998956095	Nicotine_addiction
hsa03040	132	52	30.4307	1.7088	0.00169253306223172	Spliceosome
hsa05216	29	18	6.68553	2.69238	0.00205079741065627	Thyroid_cancer
hsa01200	113	46	26.0505	1.7658	0.0021005972617847	Carbon_metabolism
hsa00062	25	16	5.76339	2.77615	0.00217547483922023	Fatty_acid_elongation
hsa00270	38	21	8.76035	2.39717	0.00219834069326061	Cysteine_and_methionine_metabolism
hsa05132	85	37	19.5955	1.88819	0.00229154188205611	Salmonella_infection
hsa01040	23	15	5.30232	2.82895	0.00274201326947173	Biosynthesis_of_unsaturated_fatty_acids
hsa00532	20	14	4.61071	3.03641	0.00290874147693159	Glycosaminoglycan_biosynthesis_-_chondroitin_sulfate_dermatan_sulfate
hsa00040	36	20	8.29928	2.40985	0.00291411005106821	Pentose_and_glucuronate_interconversions
hsa05020	36	20	8.29928	2.40985	0.00291411005106821	Prion_diseases
hsa00051	32	18	7.37714	2.43997	0.00344138411948686	Fructose_and_mannose_metabolism
hsa04744	29	17	6.68553	2.5428	0.00369395721326652	Phototransduction
hsa00330	49	24	11.2962	2.1246	0.00387388610460494	Arginine_and_proline_metabolism
hsa05162	133	50	30.6612	1.63072	0.0043076509323605	Measles
hsa04621	56	26	12.91	2.01395	0.00437450714446912	NOD-like_receptor_signaling_pathway
hsa03060	22	14	5.07178	2.76037	0.00441195856625667	Protein_export
hsa00620	40	21	9.22142	2.27731	0.00445604957145767	Pyruvate_metabolism
hsa00531	19	13	4.38018	2.96792	0.00468065076714633	Glycosaminoglycan_degradation
hsa00450	15	11	3.45803	3.181	0.00474147314910603	Selenocompound_metabolism
hsa00983	46	23	10.6046	2.16886	0.00474507304313335	Drug_metabolism_-_other_enzymes
hsa00860	42	21	9.68249	2.16886	0.00545347228355932	Porphyrin_and_chlorophyll_metabolism
hsa00520	48	23	11.0657	2.07849	0.00563856200990053	Amino_sugar_and_nucleotide_sugar_metabolism
hsa04630	156	56	35.9635	1.55713	0.00610481149172743	Jak-STAT_signaling_pathway
hsa03320	69	30	15.907	1.88597	0.00624478373744735	PPAR_signaling_pathway
hsa00592	25	15	5.76339	2.60264	0.00675678296182194	alpha-Linolenic_acid_metabolism
hsa04973	45	22	10.3741	2.12067	0.00684064084991132	Carbohydrate_digestion_and_absorption
hsa00260	40	20	9.22142	2.16886	0.00717815913832598	Glycine_serine_and_threonine_metabolism
hsa04115	68	29	15.6764	1.84991	0.00856396935600135	p53_signaling_pathway
hsa04060	263	85	60.6308	1.40193	0.00875516724109845	Cytokine-cytokine_receptor_interaction
hsa00053	27	15	6.22446	2.40985	0.00887693786942788	Ascorbate_and_aldarate_metabolism
hsa00650	27	15	6.22446	2.40985	0.00887693786942788	Butanoate_metabolism
hsa04966	27	15	6.22446	2.40985	0.00887693786942788	Collecting_duct_acid_secretion
hsa04145	153	54	35.2719	1.53096	0.00944636195915176	Phagosome
hsa00534	24	14	5.53285	2.53034	0.0104037198279509	Glycosaminoglycan_biosynthesis_-_heparan_sulfate_heparin
hsa00640	28	15	6.45499	2.32378	0.0105354364636792	Propanoate_metabolism
hsa05168	182	62	41.9575	1.47769	0.0106112929716786	Herpes_simplex_infection
hsa00514	30	16	6.91606	2.31345	0.0121525116306699	Other_types_of_O-glycan_biosynthesis
hsa05340	36	18	8.29928	2.16886	0.0130096775671438	Primary_immunodeficiency
hsa05130	55	24	12.6795	1.89283	0.0132269903919057	Pathogenic_Escherichia_coli_infection
hsa03020	31	16	7.1466	2.23883	0.0133210547412408	RNA_polymerase
hsa05144	49	22	11.2962	1.94755	0.0137924142665293	Malaria
hsa05204	79	31	18.2123	1.70215	0.0143054949651501	Chemical_carcinogenesis
hsa03008	76	30	17.5207	1.71226	0.0171870963888483	Ribosome_biogenesis_in_eukaryotes
hsa00670	19	11	4.38018	2.51132	0.0181363795577321	One_carbon_pool_by_folate
hsa00350	35	17	8.06874	2.1069	0.0188751047975739	Tyrosine_metabolism
hsa00052	30	15	6.91606	2.16886	0.0198631615985195	Galactose_metabolism
hsa03030	36	17	8.29928	2.04837	0.0203924763998886	DNA_replication
hsa00510	49	21	11.2962	1.85903	0.0209444198819152	N-Glycan_biosynthesis
hsa00563	25	13	5.76339	2.25562	0.0210304877900934	GlycosylphosphatidylinositolGPI-anchor_biosynthesis
hsa00982	68	27	15.6764	1.72233	0.0242112118241234	Drug_metabolism_-_cytochrome_P450
hsa00630	28	14	6.45499	2.16886	0.0267964114766621	Glyoxylate_and_dicarboxylate_metabolism
hsa04130	34	16	7.83821	2.04128	0.02728988287318	SNARE_interactions_in_vesicular_transport
hsa00770	18	10	4.14964	2.40985	0.0288534011690514	Pantothenate_and_CoA_biosynthesis
hsa00591	29	14	6.68553	2.09408	0.0294841511305706	Linoleic_acid_metabolism
hsa01230	74	28	17.0596	1.6413	0.0302689967689111	Biosynthesis_of_amino_acids
hsa04620	105	37	24.2062	1.52853	0.0309036734136132	Toll-like_receptor_signaling_pathway
hsa05133	75	28	17.2902	1.61942	0.0318772097929088	Pertussis
hsa00010	67	26	15.4459	1.6833	0.032183800982851	Glycolysis_Gluconeogenesis
hsa00020	30	14	6.91606	2.02427	0.0330530003320004	Citrate_cycle_TCA_cycle
hsa00100	20	11	4.61071	2.38575	0.0339780748933991	Steroid_biosynthesis
hsa00590	62	24	14.2932	1.67912	0.0371587187353049	Arachidonic_acid_metabolism
hsa00061	13	8	2.99696	2.66937	0.0430396080742782	Fatty_acid_biosynthesis
hsa04640	87	31	20.0566	1.54563	0.0439927968601676	Hematopoietic_cell_lineage
hsa00360	17	9	3.9191	2.29644	0.0456647903402501	Phenylalanine_metabolism
hsa00250	35	15	8.06874	1.85903	0.0467634268607015	Alanine_aspartate_and_glutamate_metabolism
hsa00760	29	13	6.68553	1.9445	0.0486292937647948	Nicotinate_and_nicotinamide_metabolism
hsa03430	23	11	5.30232	2.07457	0.0487413054935267	Mismatch_repair
hsa04964	23	11	5.30232	2.07457	0.0487413054935267	Proximal_tubule_bicarbonate_reclamation
