# Supplementary material for: Identification of DNA methylation biomarkers in amniotic fluid for prenatal detection of congenital heart disease (CHD)
Source: Clin Epigenetics. 2026 Feb 26;18:51. doi: 10.1186/s13148-026-02090-4 (PMC13041326; doi:10.1186/s13148-026-02090-4)
Supplement: Supplementary file 4 — Supplementary Material 4 [file 13148_2026_2090_MOESM4_ESM.xlsx]

## Sheet: Sheet1
Supplementary Table 7. Primer sequences used for targeted bisulfite sequencing
Target Assay	Primer	5’→3’ sequence
ALDH3B1_12	ALDH3B1_12_F	TTTTTGTTTTAGAGTTGGGGTTGT
	ALDH3B1_12_R	CCTACCTATCCACACCCACAA
AMD1_37	AMD1_37_F	GTTTGAATTTAGGAGGTAGAGGTTGT
	AMD1_37_R	TTACACTCTAAATACCCTATAAAATAACTCTTATC
ASPA_20	ASPA_20_F	GAATTTTGTATTTTGTTTTTTGGGTAAA
	ASPA_20_R	CTCCAACCCTATTCTCTAAATCTCAA
CS_13	CS_13_F	TGGTTTAGGTGGATATTGAGATTTGT
	CS_13_R	ATAATACGATCTCAACCTCCTAAATAACTAAA
ECHS1_8	ECHS1_8_F	AGTATTGTGGAGTATTTATTTGTGTATTTGTT
	ECHS1_8_R	CAAAATACTAAAATTACAAACCTAAACCAC
FBP2_45	FBP2_45_F	TGTTGTATTGTTTTGTGAAATGAGA
	FBP2_45_R	AATTTCACCGTATTAACCAAAATAATCTC
FGFR1_43	FGFR1_43_F	TTTTAATTTATTGGGGGTAGGATATGTAA
	FGFR1_43_R	AAATAACCATTTTCCTCCCTTAACC
FGFR1_44	FGFR1_44_F	ATAGTAGAGGTTGTTGAATTTCGGTTAT
	FGFR1_44_R	TCCGCAAATATACCCTACCCTTTAC
GABRA5_19	GABRA5_19_F	GAAAAATCGTTTTCGTTAAAAGATTGTAGTAT
	GABRA5_19_R	TCACCCAACCCCGAAAAA
GGT6_24	GGT6_24_F	AAGGATGATTTTTATGGTTGTTGTTT
	GGT6_24_R	CCTCAACCTCCCAAAAATACTAAAA
GSS_30	GSS_30_F	GGGTGTGTTGGTTCGTGTTTGT
	GSS_30_R	TATCCACACCAAACTCCTCAA
HEY2_38	HEY2_38_F	AAGGGGTTGATTTTGAGGTATG
	HEY2_38_R	CATAAAATTCCGAAAATACCTAACAAAA
HIC1_27	HIC1_27_F	GTGTATTTTTATGTGGTTGATGAGGTT
	HIC1_27_R	CTAACCCGACCCTACCCATACAC
HKDC1_4	HKDC1_4_F	GGATTAGATTAAGAAGGTAAGGAGGATTTA
	HKDC1_4_R	ACTTTCCAAACACCCTCCTCA
HKDC1_5	HKDC1_5_F	GAATTTTTTGGTAGGTATTGGATG
	HKDC1_5_R	CCACCACACCCAACTAATTT
HOXA3_42	HOXA3_42_F	GTGTGTTTTGGGGTGGTTTT
	HOXA3_42_R	TCTACGATAACTACCCCTACCAAACA
L3HYPDH_17	L3HYPDH_17_F	TATGAGGTTAGGAGTTTTAGATTAGTTTG
	L3HYPDH_17_R	AAATCTCCTTCTATAACCCAAACTAAAA
LDHAL6A_10	LDHAL6A_10_F	GGGTGGATTAGTTGAGGTTAGG
	LDHAL6A_10_R	CTCACTCTATCACCCAAACTAAAAA
LDHAL6A_11	LDHAL6A_11_F	GGGTGGTTTTTTATTTTTGTGAGTGT
	LDHAL6A_11_R	CTAACCAAACAACTCAACATCCATAA
MAOA_49	MAOA_49_F	GGGTTGGTTTTTAAGAGTGGGTAT
	MAOA_49_R	AAACCTAAACAATTATACCCCCGACTTC
MEG3_18	MEG3_18_F	GTTAATTATTTTTAGAGAAATGAGCGTATTGTAG
	MEG3_18_R	CCGTCTTCCTTTTACACATCCTTTAC
GGT6_21	GGT6_21_F	GGTAGGGGAGGGGAATTGT
	GGT6_21_R	CTCACCTCCTACCTCCTAAAACA
GGT6_22	GGT6_22_F	GTTGTTTGTTTTAGAAAGTGAAATGAA
	GGT6_22_R	CCCTTACCTATCTACCTCAACCAAA
GGT6_23	GGT6_23_F	TTAGGGAAGTTTTGATTTTAGTTGTT
	GGT6_23_R	ATACAAAACCTCTACCTAAACCCTAAA
NFATC1_28	NFATC1_28_F	ATTGTAGGAGGTTGTTAGGTTTTTTGT
	NFATC1_28_R	ACTCAATAACTCTAAAACTCTCACAATAAC
NFATC1_29	NFATC1_29_F	GGGGAGGAGAAAATAGGTTGA
	NFATC1_29_R	CCCACCCCAACCTTTATACC
NFATC2_33	NFATC2_33_F	TTTTGTGGTTTTTGTGTTTGGTTC
	NFATC2_33_R	AAAACTACGCAATCAACAAACAAAAA
NOTCH1_48	NOTCH1_48_F	TTAGGTTTTTGTGTTTAGAGTAGTGTGT
	NOTCH1_48_R	CACAAACACCCCCGTTCTTAC
NOTCH1_50	NOTCH1_50_F	GTTTAGTTTTATCGTTTATTTGGAGATTG
	NOTCH1_50_R	ACCCCCTACAAACAAAACCTATTC
NOTCH1_51	NOTCH1_51_F	GATTTAGGGAGGTTAGTGGGAAT
	NOTCH1_51_R	CTTCCTTCTATTAAACAACGAAAACTCTAT
NOTCH1_52	NOTCH1_52_F	GGTTTTTAGTTTTGGGATAGATGGAAAT
	NOTCH1_52_R	CAAACAAAAAAAAAACTCCAACCTAAC
NOTCH1_53	NOTCH1_53_F	ATATGGTAGGATAGGGTAGGTTGGTTT
	NOTCH1_53_R	CAATAAAAAATAAAAACTTACCCAAAAATC
NOTCH1_54	NOTCH1_54_F	GGGTTGTAGGTATTTGTTTGGATTTT
	NOTCH1_54_R	ATCACCTCATCCCCATCAC
NOTCH1_55	NOTCH1_55_F	GAGAGGAGGATTTTTGGGTTC
	NOTCH1_55_R	AAAACACTCCTAACATCCCGAAAA
NOTCH1_56	NOTCH1_56_F	TAGGTAGGGGTTGGGTTTGT
	NOTCH1_56_R	CTCCCCCAAACCTCTCATTT
NOTCH1_57	NOTCH1_57_F	ATTAGTAATTAAGGAGTTGGTAGGTTTTT
	NOTCH1_57_R	CCTACAATTCCCAAACACACACA
PCCA_16	PCCA_16_F	GAGTGTAGTGGTATGATTCGGTTTATTG
	PCCA_16_R	TACAACTACTAACCAAACGCAATAACTCAC
PCK1_31	PCK1_31_F	GTTGATAGTTAGATGAGGAAGATTTATGTTT
	PCK1_31_R	AACTATCCCTTATCAAAATATTAAAAAACAAA
PCK1_32	PCK1_32_F	AGAGAATTTTGTTTTTTGAGGTAAGTTT
	PCK1_32_R	ACCCATCCATTCCAAATACTTA
PCNT_34	PCNT_34_F	TTTTTGAGTAGGTGGAATTATAGGTGTTTA
	PCNT_34_R	CATATATCACGTTAAAATACTAAAACCAACATAC
PCNT_35	PCNT_35_F	TTTAGGTTTTGGTGTTTTATATTTAGAGTTATTTT
	PCNT_35_R	CATTTAACAAAAACAACCTCCCAACTA
PGAM1_6	PGAM1_6_F	GGGTATTGTGGTTTACGTTGGTAA
	PGAM1_6_R	AAACTATCTCCCAAACTAAAATACAATAATA
PGAM1_7	PGAM1_7_F	GTGGTGGCGGTTGTTTGTAATTT
	PGAM1_7_R	TTCTAAACCTCCAACAAAAAAACAA
PRDM16_2	PRDM16_2_F	GAGCGGATGTGTCGTTGAAGGT
	PRDM16_2_R	CCTACAACGAATCCTTACTACACAAAAAC
PRDM16_3	PRDM16_3_F	GGTTCGTGAATATTTGGGGAGA
	PRDM16_3_R	ACCCTATCTCACGCAACCTCAA
PYCR1_25	PYCR1_25_F	GGTTTTATTGTGTTAGTTAGGATGGTTT
	PYCR1_25_R	CTTTCCACTTCTACAAAACTAAAAACTAA
PYCR1_26	PYCR1_26_F	GGAAGAAGAGTGAGATAGTATAGGTAAAGTT
	PYCR1_26_R	CCATCTATAAAAACTTTAAACCAAAAATCT
PYCR2_1	PYCR2_1_F	GAATTTGTTTAAATTAGATATAAGAAGGAT
	PYCR2_1_R	CCTATAATCCCAACTACTAAAAAAACTA
RHOBTB1_9	RHOBTB1_9_F	TATATTTAAGAGGTGGGTGATTATTTATTTG
	RHOBTB1_9_R	CAATCTCCCAAATAACTAAAACTACAAAC
RXRA_47	RXRA_47_F	AGAATTTTAGGCGTCGGTAAGTTTAGGT
	RXRA_47_R	AACCAAAATCCCTAAACAAAACCT
SARDH_46	SARDH_46_F	AGAGGGGTTGTTATTTTAAAGAAGTTA
	SARDH_46_R	ACCTATAATCCCAACTACTTAAAAAACTAA
SHH_39	SHH_39_F	TTTAGTATAGGATTAGAGAGTGAGGGTTATTT
	SHH_39_R	CCTCTCATACCCAAAACAAATATATCCTA
SHH_40	SHH_40_F	GGGGAGAGAAGGAGAGGAGTATT
	SHH_40_R	CCTAAAAAATCCCTAAACTCAACTAAACTC
SHH_41	SHH_41_F	GTGGGGGAGTAGCGTTTATTTGATTAG
	SHH_41_R	AATTTACAAATATCCCACTAAACCAAATC
TBX3_14	TBX3_14_F	GTTAGGTTTTTTATTATTTGGAGAGAAA
	TBX3_14_R	CTTTCCACAAACTAAAACTCACCAA
TBX3_15	TBX3_15_F	TGAAGGAGGAGAAAATTTTATTGA
	TBX3_15_R	TATTCTAAACTAAATAAAAAAACCAAATACA
TST_36	TST_36_F	GGGTTTTTGGGTGGTTTTTG
	TST_36_R	TTCACCATATTAATCAAACTAATCTTAAACTC
