# Supplementary material for: Identification of DNA methylation biomarkers in amniotic fluid for prenatal detection of congenital heart disease (CHD)
Source: Clin Epigenetics. 2026 Feb 26;18:51. doi: 10.1186/s13148-026-02090-4 (PMC13041326; doi:10.1186/s13148-026-02090-4)
Supplement: Supplementary file 5 — Supplementary Material 5 [file 13148_2026_2090_MOESM5_ESM.xlsx]

## Sheet: Different Target of cohort II
Target	P-value	FDR-adj P-value	C_Mean	N_Mean	Group Diff
PCNT_35	0.000309611	0.0176478	0.810245	0.742465	0.0677798
SHH_39	0.00159936	0.0455817	0.416396	0.345868	0.0705275
SARDH_46	0.00331903	0.0630616	0.929088	0.944338	-0.0152501
HOXA3_42	0.0057411	0.0818107	0.0633801	0.107774	-0.0443934
PCK1_32	0.0135764	0.154771	0.44707	0.497434	-0.0503637
ALDH3B1_12	0.0402534	0.163889	0.217883	0.299969	-0.082086
AMD1_37	0.0362607	0.163889	0.688818	0.611301	0.0775168
FGFR1_44	0.0284373	0.163889	0.0964377	0.083201	0.0132367
HEY2_38	0.0391521	0.163889	0.754652	0.786804	-0.032152
LDHAL6A_10	0.0381307	0.163889	0.216854	0.218969	-0.00211442
NOTCH1_52	0.0340536	0.163889	0.684281	0.742307	-0.0580261
NOTCH1_55	0.0256119	0.163889	0.865992	0.846824	0.0191684
RXRA_47	0.0293209	0.163889	0.184675	0.122237	0.0624376
SHH_40	0.0334364	0.163889	0.626395	0.564729	0.0616659
MYBBP1A_21	0.0535713	0.190848	0.765655	0.734613	0.0310428
SHH_41	0.0522431	0.190848	0.640472	0.583975	0.0564969
HKDC1_4	0.0606495	0.200037	0.675734	0.725882	-0.0501478
PGAM1_6	0.0631696	0.200037	0.376246	0.357673	0.0185724
MYBBP1A_22	0.069079	0.207237	0.878685	0.854281	0.0244041
ASPA_20	0.0927435	0.24552	0.595837	0.637155	-0.0413183
ECHS1_8	0.0935938	0.24552	0.271046	0.243103	0.0279436
FGFR1_43	0.0947621	0.24552	0.0959334	0.0842675	0.0116658
PRDM16_3	0.104672	0.259406	0.237626	0.287871	-0.0502453
HKDC1_5	0.110743	0.263014	0.640161	0.682125	-0.0419638
NOTCH1_56	0.117305	0.267456	0.643205	0.614182	0.029023
PYCR2_1	0.122187	0.267871	0.265625	0.301238	-0.0356132
HIC1_27	0.134552	0.280302	0.198934	0.176889	0.0220457
PCCA_16	0.137692	0.280302	0.310688	0.313529	-0.00284041
RHOBTB1_9	0.154154	0.302992	0.974778	0.972144	0.00263359
L3HYPDH_17	0.175763	0.333949	0.264731	0.259739	0.00499213
MYBBP1A_23	0.185958	0.341923	0.805243	0.818794	-0.0135509
GGT6_24	0.203719	0.351878	0.51637	0.556538	-0.0401678
NOTCH1_51	0.198422	0.351878	0.803153	0.818769	-0.0156167
MEG3_18	0.21907	0.361253	0.593865	0.552394	0.0414712
NOTCH1_57	0.22816	0.361253	0.822737	0.838449	-0.0157117
PYCR1_25	0.224433	0.361253	0.316472	0.255432	0.0610397
NOTCH1_48	0.278119	0.428453	0.790088	0.817155	-0.027067
GABRA5_19	0.304035	0.452893	0.410362	0.356388	0.0539735
LDHAL6A_11	0.309874	0.452893	0.76207	0.7482	0.0138696
GSS_30	0.369419	0.513582	0.283746	0.25885	0.0248961
PCK1_31	0.362396	0.513582	0.782891	0.801929	-0.0190374
TST_36	0.413515	0.561199	0.444026	0.463131	-0.0191058
NOTCH1_54	0.437255	0.579616	0.644129	0.635003	0.00912638
PRDM16_2	0.585369	0.758319	0.27783	0.294208	-0.0163782
MAOA_49	0.625476	0.790553	0.154833	0.182749	-0.0279159
NOTCH1_53	0.65178	0.790553	0.774599	0.793503	-0.0189042
PYCR1_26	0.65186	0.790553	0.230575	0.215899	0.0146763
NFATC1_28	0.6958	0.824552	0.19817	0.188605	0.00956576
PCNT_34	0.708825	0.824552	0.944996	0.947327	-0.00233066
NFATC2_33	0.761872	0.868534	0.416072	0.42439	-0.00831859
CS_13	0.835709	0.878867	0.384793	0.392907	-0.00811487
FBP2_45	0.804448	0.878867	0.626387	0.632573	-0.00618565
NOTCH1_50	0.786503	0.878867	0.479145	0.484923	-0.00577796
TBX3_14	0.84803	0.878867	0.363865	0.360021	0.00384382
TBX3_15	0.846035	0.878867	0.293897	0.300085	-0.00618849
NFATC1_29	0.914767	0.931102	0.108489	0.112263	-0.00377395
PGAM1_7	0.964862	0.964862	0.512854	0.511945	0.000908763

## Sheet: Different Site of cohort II
Target	Position	Type	P-value	FDR-adj P-value	C_Mean	N_Mean	Group Diff
PCNT_35	211	CG	7.22795e-05	0.0173083	0.83279	0.676283	0.156506
NOTCH1_52	109	CG	7.63203e-05	0.0173083	0.44985	0.611398	-0.161548
PCNT_35	238	CG	0.000114566	0.0173083	0.670762	0.521796	0.148965
HOXA3_42	72	CG	0.000124074	0.0173083	0.0348073	0.085773	-0.0509657
PCK1_32	158	CG	0.000181844	0.0202938	0.197352	0.270747	-0.0733954
SHH_39	116	CG	0.00033281	0.0269737	0.319322	0.212815	0.106507
PCNT_35	235	CG	0.000339929	0.0269737	0.715699	0.57569	0.140009
GSS_30	99	CG	0.000393717	0.0269737	0.456111	0.326274	0.129837
HEY2_38	70	CG	0.00043506	0.0269737	0.895025	0.950381	-0.0553561
ECHS1_8	199	CG	0.000546256	0.0295502	0.420827	0.316995	0.103832
PCNT_35	217	CG/rs75453150	0.00058253	0.0295502	0.778041	0.655495	0.122546
HOXA3_42	66	CG	0.000942709	0.037197	0.0533458	0.10615	-0.0528043
SARDH_46	134	CG	0.00102181	0.037197	0.947443	0.976176	-0.0287329
RXRA_47	123	CG/cg14236758	0.00108145	0.037197	0.158865	0.076053	0.0828118
RXRA_47	106	CG	0.00117055	0.037197	0.153484	0.0732247	0.0802589
PCNT_35	233	CG	0.00121308	0.037197	0.73621	0.584171	0.15204
RXRA_47	192	CG	0.00126458	0.037197	0.163452	0.0786472	0.0848043
PCNT_35	207	CG	0.00133712	0.037197	0.75392	0.622848	0.131073
HEY2_38	67	CG	0.00137292	0.037197	0.914873	0.953175	-0.0383024
NOTCH1_56	169	CG	0.00142325	0.037197	0.684906	0.598908	0.0859979
ECHS1_8	231	CG	0.00142511	0.037197	0.595875	0.504414	0.0914617
HOXA3_42	21	CG	0.00146655	0.037197	0.0381367	0.0886127	-0.050476
HOXA3_42	56	CG	0.00163911	0.0397662	0.0471424	0.102815	-0.0556723
PCNT_35	272	CG	0.00207331	0.0464353	0.554604	0.430666	0.123938
HKDC1_4	31	CG	0.00208043	0.0464353	0.616331	0.708947	-0.0926163
PCNT_35	257	CG	0.0026367	0.0565876	0.668802	0.547574	0.121229
HOXA3_42	24	CG	0.00295359	0.0610408	0.0387306	0.0826861	-0.0439555
RXRA_47	93	CG	0.00326664	0.0650994	0.167662	0.090822	0.07684
HOXA3_42	75	CG	0.00436629	0.0819958	0.063274	0.109781	-0.0465068
GGT6_24	100	CG	0.00440838	0.0819958	0.656363	0.725346	-0.0689832
SHH_40	212	CG	0.00483327	0.0851681	0.638832	0.551278	0.0875533
PGAM1_6	227	CG/rs183349834	0.00488419	0.0851681	0.358363	0.317773	0.04059
MYBBP1A_22	73	CG	0.00504594	0.0853223	0.887348	0.835292	0.0520565
SARDH_46	57	CG/cg21339980	0.00530804	0.0871142	0.827786	0.882415	-0.0546292
LDHAL6A_10	27	CG	0.0058864	0.0938461	0.320004	0.326553	-0.00654949
ASPA_20	65	CG	0.00697956	0.108183	0.454241	0.521815	-0.0675741
MYBBP1A_21	33	CG	0.00781694	0.117888	0.921371	0.859005	0.0623661
SHH_41	143	CG	0.00825196	0.121173	0.331174	0.255744	0.0754299
RXRA_47	82	CG	0.00906209	0.127938	0.165966	0.0951725	0.0707939
HOXA3_42	69	CG	0.00917121	0.127938	0.0610377	0.107441	-0.0464033
HOXA3_42	91	CG	0.0099565	0.130676	0.0641663	0.106913	-0.0427468
HEY2_38	185	CG	0.00996303	0.130676	0.886699	0.935142	-0.0484428
HOXA3_42	84	CG	0.0102774	0.130676	0.075994	0.122898	-0.0469045
HOXA3_42	94	CG	0.0103042	0.130676	0.0450387	0.0846503	-0.0396116
FGFR1_44	88	CG/cg13123964	0.0107497	0.13303	0.0452137	0.0258728	0.0193409
ECHS1_8	33	CG/cg09915092	0.0109666	0.13303	0.0239092	0.0561493	-0.0322402
NOTCH1_56	173	CG	0.0116802	0.138671	0.872244	0.822671	0.0495728
FGFR1_44	49	CG	0.0126319	0.144009	0.127757	0.0954564	0.032301
NOTCH1_56	83	CG	0.012646	0.144009	0.717712	0.653418	0.0642945
PGAM1_6	210	CG	0.0129382	0.14439	0.339081	0.29398	0.045101
FGFR1_44	218	CG	0.0135088	0.147633	0.0452447	0.0272133	0.0180314
AMD1_37	72	CG	0.0137579	0.147633	0.742798	0.646771	0.0960274
AMD1_37	34	CG	0.0148764	0.156623	0.784492	0.694313	0.0901783
HEY2_38	225	CG	0.015312	0.158224	0.850532	0.900493	-0.0499609
HIC1_27	139	CG	0.015959	0.161597	0.165842	0.118433	0.0474094
PCCA_16	151	CG	0.0162176	0.161597	0.059782	0.0618098	-0.00202782
SHH_40	158	CG	0.0168617	0.165067	0.566223	0.470271	0.0959514
ALDH3B1_12	217	CG	0.0176084	0.166087	0.172783	0.282489	-0.109707
NOTCH1_54	174	CG	0.0177397	0.166087	0.8778	0.831718	0.0460824
ECHS1_8	110	CG	0.0178588	0.166087	0.210856	0.166259	0.0445971
SHH_41	164	CG	0.0194384	0.174976	0.649225	0.567109	0.0821153
PCK1_32	88	CG	0.0195529	0.174976	0.406279	0.458147	-0.0518674
HOXA3_42	100	CG	0.0197554	0.174976	0.0630825	0.105014	-0.0419317
HOXA3_42	129	CG	0.0221956	0.193518	0.0648021	0.103956	-0.0391535
HOXA3_42	51	CG	0.0233276	0.200258	0.0649006	0.101355	-0.0364545
NOTCH1_55	63	CG	0.0245847	0.207852	0.80057	0.756733	0.0438364
HEY2_38	28	CG	0.0252073	0.208853	0.77367	0.845912	-0.0722424
PGAM1_6	76	CG	0.0254517	0.208853	0.45259	0.420832	0.0317578
FGFR1_43	151	CG	0.0263456	0.211187	0.173768	0.137208	0.0365596
HKDC1_5	213	CG	0.026493	0.211187	0.789484	0.855905	-0.0664211
NOTCH1_55	40	CG	0.0276691	0.216539	0.687366	0.630142	0.0572237
GSS_30	127	CG	0.0281949	0.216539	0.355009	0.285648	0.0693608
HKDC1_5	236	CG	0.0283285	0.216539	0.796787	0.849908	-0.0531202
RHOBTB1_9	58	CG	0.030927	0.233059	0.9774	0.962323	0.0150767
FGFR1_44	210	CG	0.0313252	0.233059	0.0863609	0.0617374	0.0246236
ALDH3B1_12	128	CG	0.0322364	0.236683	0.183492	0.275811	-0.0923194
ALDH3B1_12	190	CG	0.0346212	0.250892	0.240948	0.336746	-0.095798
MEG3_18	203	CG	0.035893	0.256773	0.602235	0.533839	0.068396
L3HYPDH_17	90	CG	0.0372644	0.261296	0.215359	0.19938	0.0159785
PCK1_32	136	CG	0.03798	0.261296	0.487702	0.538536	-0.0508341
AMD1_37	156	CG	0.03814	0.261296	0.615679	0.538048	0.0776309
PCCA_16	78	CG	0.0387469	0.261296	0.269424	0.275497	-0.00607257
NOTCH1_52	132	CG	0.0388666	0.261296	0.750119	0.819828	-0.0697093
PGAM1_6	147	CG	0.0418122	0.267337	0.288933	0.261301	0.0276329
ALDH3B1_12	195	CG	0.042424	0.267337	0.185787	0.278634	-0.0928471
NOTCH1_52	70	CG	0.0427732	0.267337	0.680825	0.757072	-0.0762464
PCNT_35	183	CG	0.0430927	0.267337	0.813169	0.760478	0.0526911
PYCR2_1	55	CG	0.0437153	0.267337	0.179723	0.246949	-0.0672254
NOTCH1_55	114	CG/cg09073701	0.0438259	0.267337	0.856796	0.812789	0.0440072
PCK1_32	73	CG	0.0441704	0.267337	0.628891	0.682406	-0.0535154
FGFR1_43	64	CG	0.0443654	0.267337	0.0643492	0.0454545	0.0188946
NOTCH1_57	232	CG/cg14240223	0.0448986	0.267337	0.713229	0.772109	-0.0588804
GGT6_24	144	CG	0.0450082	0.267337	0.425123	0.498031	-0.072908
SHH_41	110	CG	0.0451694	0.267337	0.467541	0.384283	0.0832584
SHH_40	180	CG	0.0455143	0.267337	0.417938	0.352347	0.0655918
PCCA_16	143	CG	0.0465515	0.270581	0.318077	0.322307	-0.00422956
HOXA3_42	123	CG	0.0480456	0.276198	0.0935378	0.130779	-0.0372414
PGAM1_7	177	CG	0.0485079	0.276198	0.347482	0.410534	-0.0630524
HIC1_27	176	CG	0.0493177	0.277972	0.358378	0.309314	0.0490633
NOTCH1_56	65	CG	0.0505631	0.282142	0.886436	0.846365	0.0400713
NOTCH1_56	125	CG	0.0528577	0.292025	0.13369	0.0640829	0.0696068
PYCR1_25	29	CG	0.054171	0.296347	0.369147	0.242469	0.126679
PGAM1_6	107	CG	0.0559928	0.298814	0.329865	0.302182	0.0276825
PYCR1_25	54	CG	0.0562942	0.298814	0.375159	0.253679	0.12148
NOTCH1_57	46	CG	0.0564918	0.298814	0.874314	0.91123	-0.0369163
SHH_41	49	CG	0.0571828	0.298814	0.851502	0.799249	0.0522532
SHH_40	104	CG	0.0581958	0.298814	0.419374	0.34945	0.0699238
LDHAL6A_11	138	CG	0.0591802	0.298814	0.87444	0.826963	0.0474771
PYCR2_1	44	CG/cg06939851	0.0592256	0.298814	0.18174	0.251391	-0.0696514
PYCR2_1	53	CG	0.0593115	0.298814	0.155366	0.210743	-0.0553773
SHH_40	72	CG	0.0594415	0.298814	0.643351	0.571842	0.0715088
PRDM16_3	202	CG/cg00761129	0.0616267	0.307033	0.234499	0.293226	-0.0587266
AMD1_37	173	CG	0.0624317	0.308291	0.614394	0.537917	0.0764769
ECHS1_8	227	CG	0.0679486	0.332591	0.351297	0.295175	0.0561217
HIC1_27	150	CG	0.0688283	0.333967	0.259715	0.225706	0.0340093
SHH_39	34	CG	0.0706399	0.335058	0.567033	0.513616	0.0534171
NOTCH1_54	237	CG	0.0708735	0.335058	0.78496	0.743746	0.0412142
PCK1_32	125	CG	0.0710239	0.335058	0.508953	0.56116	-0.0522075
SARDH_46	150	CG	0.0714551	0.335058	0.958141	0.973784	-0.0156431
NOTCH1_51	251	CG	0.0729804	0.339359	0.849885	0.884617	-0.034732
LDHAL6A_10	58	CG	0.0761832	0.3494	0.243222	0.248791	-0.00556838
ALDH3B1_12	144	CG	0.0763921	0.3494	0.166134	0.241255	-0.0751209
ECHS1_8	233	CG	0.0783737	0.351357	0.45603	0.404804	0.0512257
RXRA_47	56	CG	0.0788423	0.351357	0.205586	0.146177	0.0594084
RHOBTB1_9	127	CG	0.0798223	0.351357	0.971626	0.984404	-0.0127786
FGFR1_43	101	CG	0.0802918	0.351357	0.137437	0.108141	0.0292964
ALDH3B1_12	105	CG/cg03146865	0.080296	0.351357	0.21805	0.302467	-0.0844167
PRDM16_3	36	CG	0.0810178	0.351357	0.27126	0.328371	-0.0571115
ALDH3B1_12	84	CG	0.0813554	0.351357	0.169419	0.246423	-0.0770036
NOTCH1_51	32	CG	0.0818575	0.351357	0.942089	0.962223	-0.0201339
ALDH3B1_12	28	CG/cg18229767	0.0829906	0.353502	0.199083	0.279671	-0.0805878
FGFR1_43	213	CG/cg00400221	0.0853093	0.355278	0.0345503	0.0257116	0.00883868
PRDM16_3	57	CG	0.0861527	0.355278	0.250424	0.308917	-0.0584925
HIC1_27	92	CG	0.0868639	0.355278	0.200156	0.170301	0.0298547
HIC1_27	128	CG	0.0872469	0.355278	0.197377	0.163243	0.034134
HIC1_27	187	CG	0.0880914	0.355278	0.242363	0.203594	0.0387695
NOTCH1_51	46	CG	0.0890209	0.355278	0.965626	0.943858	0.0217684
PGAM1_6	233	CG	0.089806	0.355278	0.476407	0.452316	0.0240903
NOTCH1_54	214	CG	0.0906646	0.355278	0.659046	0.620233	0.0388129
HOXA3_42	87	CG	0.0908548	0.355278	0.142705	0.177778	-0.0350729
LDHAL6A_11	143	CG	0.0911906	0.355278	0.928418	0.898768	0.0296495
NOTCH1_50	174	CG	0.0915013	0.355278	0.245059	0.291573	-0.0465138
HIC1_27	66	CG	0.0920616	0.355278	0.131565	0.103242	0.0283229
SHH_40	229	CG	0.09231	0.355278	0.853075	0.808191	0.0448837
L3HYPDH_17	80	CG	0.0923213	0.355278	0.233706	0.225966	0.00773981
AMD1_37	164	CG/cg01879420	0.0935283	0.357457	0.609806	0.539796	0.0700099
HEY2_38	131	CG	0.094176	0.357484	0.46653	0.528478	-0.0619479
AMD1_37	80	CG	0.0957784	0.361111	0.678652	0.604345	0.0743077
PYCR2_1	178	CG	0.0976731	0.365782	0.549248	0.60705	-0.0578021
SHH_39	168	CG	0.0993075	0.368565	0.362833	0.311174	0.0516588
PRDM16_3	180	CG	0.099737	0.368565	0.234264	0.290564	-0.0562997
NFATC2_33	88	CG/rs6021247	0.100726	0.369771	0.249197	0.171311	0.0778863
FGFR1_44	141	CG/cg00400221	0.102076	0.372278	0.0360953	0.0256891	0.0104062
HEY2_38	49	CG/cg24881607	0.1037	0.374951	0.853211	0.893484	-0.0402725
PYCR2_1	61	CG	0.104462	0.374951	0.152457	0.203187	-0.0507295
PYCR2_1	36	CG	0.104825	0.374951	0.101006	0.150199	-0.0491926
L3HYPDH_17	174	CG	0.107608	0.382454	0.313392	0.304523	0.00886912
PGAM1_7	80	CG	0.109543	0.385872	0.728066	0.681528	0.0465382
RXRA_47	136	CG/cg02127980	0.110408	0.385872	0.16636	0.118397	0.047963
MYBBP1A_21	132	CG	0.110644	0.385872	0.802123	0.7536	0.0485224
PRDM16_3	30	CG	0.112702	0.390608	0.229062	0.283977	-0.0549145
HKDC1_5	164	CG	0.114449	0.394212	0.685222	0.741293	-0.0560713
PRDM16_3	128	CG	0.115795	0.394242	0.159759	0.206074	-0.0463152
HKDC1_4	62	CG	0.11587	0.394242	0.677731	0.720059	-0.0423279
FBP2_45	123	CG	0.118011	0.396757	0.416037	0.474392	-0.0583547
NOTCH1_55	198	CG	0.118032	0.396757	0.883043	0.855826	0.0272177
ALDH3B1_12	100	CG/cg22369986	0.119749	0.399174	0.180996	0.250614	-0.0696186
PCCA_16	206	CG	0.120924	0.399174	0.341977	0.345955	-0.00397814
SHH_40	59	CG	0.121712	0.399174	0.786218	0.735755	0.0504629
HEY2_38	227	CG/cg10308749	0.121965	0.399174	0.954307	0.969311	-0.0150041
PGAM1_7	64	CG	0.122328	0.399174	0.658219	0.609682	0.0485377
HKDC1_4	228	CG	0.125054	0.402631	0.614606	0.664511	-0.0499053
MEG3_18	155	CG	0.125415	0.402631	0.601833	0.549679	0.0521534
AMD1_37	42	CG	0.127446	0.402631	0.775907	0.71792	0.0579866
PYCR1_26	216	CG	0.127584	0.402631	0.268449	0.192944	0.0755042
SARDH_46	118	CG	0.12791	0.402631	0.917358	0.942742	-0.0253835
PGAM1_7	32	CG	0.128051	0.402631	0.278333	0.334452	-0.0561187
NOTCH1_48	129	CG	0.128438	0.402631	0.731846	0.769249	-0.0374033
PRDM16_3	215	CG	0.129637	0.404121	0.231425	0.279997	-0.048572
PRDM16_3	80	CG	0.13443	0.416732	0.251137	0.301509	-0.0503715
HEY2_38	174	CG	0.135439	0.417543	0.817306	0.854896	-0.0375907
RHOBTB1_9	158	CG	0.137416	0.42131	0.95272	0.936393	0.0163272
SHH_40	118	CG	0.140808	0.427403	0.611445	0.572371	0.0390739
SARDH_46	164	CG	0.140936	0.427403	0.910192	0.936979	-0.0267866
NOTCH1_54	58	CG	0.144369	0.435449	0.172485	0.204506	-0.0320214
NFATC1_28	211	CG	0.15149	0.452259	0.2123	0.162004	0.050296
PYCR2_1	154	CG	0.151564	0.452259	0.172349	0.216461	-0.0441119
PYCR1_25	99	CG	0.152545	0.452767	0.347364	0.262823	0.084541
NOTCH1_54	195	CG	0.15408	0.454904	0.797498	0.766933	0.0305651
PRDM16_3	23	CG	0.155067	0.455407	0.252772	0.301295	-0.0485225
NOTCH1_54	166	CG	0.158025	0.461665	0.925133	0.905664	0.0194691
HIC1_27	51	CG	0.161467	0.469144	0.142592	0.121866	0.0207265
HIC1_27	219	CG	0.162267	0.469144	0.164346	0.137193	0.0271533
TST_36	203	CG	0.16476	0.473899	0.703057	0.748094	-0.045037
NOTCH1_55	111	CG	0.166311	0.475904	0.91679	0.897592	0.0191984
NOTCH1_54	67	CG	0.168543	0.479833	0.223543	0.260792	-0.037249
MEG3_18	131	CG	0.174834	0.495215	0.601471	0.554951	0.0465194
MEG3_18	143	CG	0.178023	0.498041	0.59721	0.550838	0.0463716
PRDM16_3	152	CG	0.179038	0.498041	0.223797	0.264222	-0.040425
FGFR1_43	160	CG/cg13123964	0.179045	0.498041	0.0376213	0.0278986	0.00972266
NOTCH1_48	102	CG	0.179402	0.498041	0.775861	0.809765	-0.033904
MEG3_18	48	CG	0.181112	0.5003	0.580977	0.53628	0.044697
PGAM1_6	203	CG	0.183889	0.505468	0.289069	0.268697	0.0203713
NOTCH1_48	126	CG	0.185778	0.506872	0.792456	0.828253	-0.035797
NOTCH1_56	112	CG	0.186738	0.506872	0.705427	0.667648	0.0377789
MEG3_18	42	CG/cg09926418	0.187318	0.506872	0.602961	0.555644	0.0473169
FGFR1_44	29	CG	0.188445	0.506872	0.119674	0.102322	0.0173515
SHH_40	193	CG	0.189811	0.506872	0.61856	0.56219	0.0563693
GABRA5_19	144	CG	0.18985	0.506872	0.457086	0.375175	0.0819108
NOTCH1_55	175	CG	0.192075	0.509723	0.939906	0.923948	0.0159585
SHH_41	32	CG	0.192745	0.509723	0.616576	0.561486	0.0550901
GABRA5_19	99	CG	0.197317	0.518887	0.499448	0.423925	0.0755228
HKDC1_5	110	CG	0.198911	0.518887	0.545531	0.586395	-0.0408641
NOTCH1_54	76	CG	0.199	0.518887	0.173158	0.204173	-0.0310156
GABRA5_19	103	CG	0.200219	0.519466	0.446492	0.365297	0.0811952
PRDM16_3	89	CG/rs2493305	0.201084	0.519466	0.253035	0.296245	-0.0432094
HKDC1_5	204	CG	0.206267	0.530401	0.377273	0.413555	-0.0362819
PGAM1_7	71	CG	0.207736	0.531727	0.756666	0.717899	0.0387677
PRDM16_3	38	CG	0.210377	0.536028	0.260077	0.300061	-0.0399835
RHOBTB1_9	198	CG	0.212626	0.536907	0.977925	0.985754	-0.00782892
NOTCH1_55	128	CG	0.212646	0.536907	0.87118	0.853511	0.0176695
HIC1_27	205	CG	0.21374	0.537239	0.183445	0.158159	0.025286
HIC1_27	48	CG	0.215767	0.539901	0.175542	0.155115	0.0204272
MEG3_18	158	CG	0.216979	0.540509	0.597726	0.554056	0.0436705
HKDC1_4	254	CG	0.220459	0.546739	0.780827	0.82091	-0.0400834
GGT6_24	183	CG	0.225064	0.554852	0.391589	0.444778	-0.0531884
GABRA5_19	80	CG	0.225719	0.554852	0.448053	0.377944	0.0701098
ASPA_20	237	CG/cg02228185	0.227032	0.555632	0.667852	0.702194	-0.0343425
PYCR1_25	97	CG	0.228497	0.556773	0.301784	0.231571	0.0702125
MEG3_18	133	CG	0.229714	0.557307	0.600474	0.559363	0.0411104
NOTCH1_54	155	CG	0.232156	0.560793	0.636802	0.59607	0.0407324
MEG3_18	180	CG	0.235402	0.562615	0.60374	0.562747	0.040993
GABRA5_19	101	CG	0.235923	0.562615	0.452523	0.381536	0.0709868
HEY2_38	128	CG	0.235935	0.562615	0.467093	0.521343	-0.0542501
NFATC2_33	131	CG	0.239042	0.564772	0.436559	0.475388	-0.0388288
L3HYPDH_17	134	CG	0.239593	0.564772	0.312133	0.305934	0.00619915
PGAM1_6	139	CG	0.239876	0.564772	0.355825	0.33642	0.0194044
MAOA_49	79	CG	0.243102	0.569963	0.0518695	0.108372	-0.0565021
MEG3_18	186	CG	0.245296	0.5727	0.593553	0.553686	0.0398667
RHOBTB1_9	97	CG	0.249896	0.581008	0.96229	0.950762	0.0115274
FGFR1_44	53	CG	0.25432	0.588841	0.198292	0.178934	0.0193575
NOTCH1_51	231	CG	0.257142	0.589901	0.727188	0.756257	-0.0290687
NOTCH1_53	40	CG	0.25853	0.589901	0.654306	0.711502	-0.0571967
HKDC1_5	31	CG	0.258596	0.589901	0.669813	0.708616	-0.0388024
NOTCH1_53	167	CG	0.259007	0.589901	0.851049	0.889187	-0.0381379
HKDC1_5	93	CG	0.260482	0.590848	0.590923	0.627504	-0.036581
MAOA_49	217	CG	0.26299	0.594124	0.091771	0.0589026	0.0328683
ALDH3B1_12	33	CG	0.265766	0.597974	0.462138	0.505579	-0.0434409
HIC1_27	110	CG	0.267712	0.598491	0.245953	0.219206	0.0267469
SHH_41	236	CG	0.268141	0.598491	0.69707	0.658592	0.0384783
PCCA_16	234	CG	0.274778	0.606709	0.519788	0.522567	-0.00277927
PRDM16_2	156	CG	0.27576	0.606709	0.192871	0.222316	-0.0294455
SHH_41	98	CG	0.277228	0.606709	0.767632	0.73109	0.0365417
HIC1_27	121	CG	0.278441	0.606709	0.158414	0.138499	0.0199144
NOTCH1_50	142	CG	0.278527	0.606709	0.413815	0.448602	-0.0347872
MAOA_49	111	CG	0.278778	0.606709	0.157391	0.236221	-0.0788299
MYBBP1A_23	191	CG	0.280419	0.606709	0.740317	0.761024	-0.0207072
MEG3_18	227	CG	0.280521	0.606709	0.608048	0.569785	0.0382636
ECHS1_8	46	CG	0.283743	0.611308	0.0394741	0.0545583	-0.0150842
MEG3_18	113	CG	0.295161	0.633461	0.596229	0.559753	0.0364762
FGFR1_43	176	CG	0.299715	0.634697	0.0967719	0.0824938	0.0142781
HIC1_27	141	CG	0.299822	0.634697	0.183678	0.162997	0.0206807
GABRA5_19	146	CG	0.300633	0.634697	0.397006	0.340632	0.0563741
PYCR1_25	50	CG	0.301065	0.634697	0.325808	0.258772	0.0670359
NOTCH1_55	166	CG/cg14217861	0.305981	0.634697	0.746585	0.726571	0.0200131
LDHAL6A_10	154	CG	0.30721	0.634697	0.205006	0.206766	-0.00176011
NFATC2_33	147	CG	0.30727	0.634697	0.498926	0.532838	-0.0339115
TBX3_15	172	CG/cg18135946	0.308754	0.634697	0.191488	0.159408	0.0320801
PGAM1_7	94	CG	0.309057	0.634697	0.711282	0.679996	0.0312864
HKDC1_5	25	CG	0.309091	0.634697	0.762457	0.79624	-0.0337831
PGAM1_6	50	CG	0.309146	0.634697	0.889375	0.871039	0.0183356
NOTCH1_48	77	CG	0.309386	0.634697	0.808868	0.833859	-0.0249916
NOTCH1_51	106	CG	0.312936	0.638118	0.323913	0.412599	-0.0886864
PGAM1_7	127	CG	0.313341	0.638118	0.240304	0.269904	-0.0296003
FGFR1_44	133	CG	0.316076	0.641346	0.0291777	0.0223739	0.00680383
PYCR1_25	87	CG	0.31748	0.641861	0.335467	0.268929	0.0665388
HEY2_38	180	CG	0.321396	0.647433	0.766467	0.797999	-0.0315315
RXRA_47	47	CG	0.323556	0.64944	0.232144	0.191752	0.0403924
NFATC1_28	260	CG	0.324915	0.64983	0.138292	0.108697	0.0295951
NOTCH1_50	111	CG	0.328783	0.654173	0.576132	0.549029	0.0271022
MYBBP1A_21	190	CG	0.330017	0.654173	0.476648	0.451434	0.0252136
NOTCH1_50	82	CG/rs10521	0.330604	0.654173	0.0334407	0.059346	-0.0259053
PCNT_34	35	CG	0.333236	0.655436	0.924246	0.936946	-0.0126996
NOTCH1_57	155	CG	0.333772	0.655436	0.73223	0.765961	-0.0337301
NOTCH1_50	35	CG	0.335116	0.655436	0.527782	0.551732	-0.02395
PCK1_31	33	CG	0.336229	0.655436	0.794619	0.817212	-0.0225929
HIC1_27	135	CG	0.338119	0.655436	0.232799	0.213466	0.0193328
SARDH_46	198	CG	0.339233	0.655436	0.950404	0.935825	0.0145785
NFATC2_33	43	CG	0.339599	0.655436	0.483771	0.516843	-0.0330716
TBX3_15	127	CG	0.342001	0.655436	0.377793	0.422556	-0.044763
MEG3_18	69	CG/cg14759154	0.342479	0.655436	0.589926	0.556186	0.0337403
FGFR1_44	104	CG	0.342988	0.655436	0.103468	0.09231	0.0111576
PYCR1_26	149	CG	0.345314	0.657629	0.132348	0.166605	-0.0342563
FGFR1_43	68	CG	0.350657	0.665534	0.0639883	0.0553335	0.00865483
TST_36	143	CG	0.352078	0.665965	0.669162	0.696846	-0.0276843
PYCR1_26	244	CG	0.353715	0.6668	0.191303	0.236526	-0.0452232
NFATC1_28	125	CG	0.35502	0.667007	0.236537	0.272703	-0.036166
GABRA5_19	86	CG	0.357604	0.669607	0.398689	0.346274	0.0524143
HEY2_38	211	CG	0.359546	0.670993	0.616286	0.650054	-0.0337674
NOTCH1_50	79	CG	0.363932	0.671648	0.486707	0.457823	0.0288836
LDHAL6A_10	86	CG	0.364428	0.671648	0.156654	0.158185	-0.00153024
NFATC1_29	214	CG	0.366563	0.671648	0.0748055	0.108843	-0.0340373
FGFR1_44	79	CG	0.367432	0.671648	0.156074	0.171762	-0.0156883
GGT6_24	189	CG	0.3675	0.671648	0.589705	0.614268	-0.0245633
PRDM16_2	64	CG	0.368375	0.671648	0.301455	0.332251	-0.0307963
MEG3_18	104	CG	0.369485	0.671648	0.596692	0.565138	0.0315546
PGAM1_7	205	CG	0.370606	0.671648	0.711652	0.737185	-0.0255325
L3HYPDH_17	88	CG	0.371198	0.671648	0.20259	0.198309	0.00428018
MAOA_49	168	CG	0.371934	0.671648	0.192216	0.265338	-0.0731226
NOTCH1_52	143	CG	0.382102	0.685278	0.595799	0.627024	-0.0312245
NOTCH1_50	102	CG	0.384058	0.685278	0.730331	0.710203	0.0201274
RHOBTB1_9	190	CG	0.38493	0.685278	0.985236	0.980224	0.00501133
PYCR1_25	59	CG	0.386473	0.685278	0.153462	0.12695	0.0265122
NOTCH1_54	132	CG	0.38764	0.685278	0.746007	0.726393	0.0196138
NOTCH1_52	195	CG	0.389034	0.685278	0.67308	0.708908	-0.0358277
NOTCH1_48	89	CG	0.390647	0.685278	0.825095	0.846965	-0.0218701
NFATC1_29	129	CG	0.391924	0.685278	0.0558533	0.094865	-0.0390117
GSS_30	191	CG	0.395324	0.685278	0.220591	0.199263	0.0213285
SHH_40	153	CG	0.396466	0.685278	0.708931	0.67359	0.0353403
PCK1_32	98	CG	0.396865	0.685278	0.453244	0.473606	-0.0203625
PYCR1_25	218	CG/cg19202384	0.398331	0.685278	0.267287	0.320027	-0.0527398
NFATC1_28	220	CG	0.398831	0.685278	0.176436	0.148041	0.0283946
SHH_41	87	CG	0.399283	0.685278	0.743053	0.714244	0.0288084
HIC1_27	148	CG	0.400304	0.685278	0.113236	0.100128	0.013108
HKDC1_4	260	CG	0.402266	0.685278	0.689178	0.714984	-0.0258061
MAOA_49	25	CG	0.402398	0.685278	0.178543	0.242462	-0.0639187
PYCR2_1	148	CG	0.404952	0.685278	0.135567	0.161227	-0.0256602
FGFR1_43	94	CG	0.405751	0.685278	0.141591	0.127768	0.0138232
MYBBP1A_21	170	CG	0.405994	0.685278	0.888688	0.87496	0.0137278
HIC1_27	82	CG	0.406816	0.685278	0.078812	0.069532	0.00928001
HIC1_27	144	CG	0.408018	0.685278	0.205743	0.188633	0.0171099
PYCR1_26	58	CG/cg19202384	0.408884	0.685278	0.412503	0.367428	0.045075
NFATC1_28	46	CG	0.409426	0.685278	0.264407	0.232531	0.0318763
FGFR1_43	55	CG	0.410184	0.685278	0.0510587	0.043742	0.00731667
TBX3_15	97	CG	0.41304	0.686754	0.348722	0.387477	-0.0387553
GABRA5_19	139	CG	0.413985	0.686754	0.390246	0.338882	0.0513639
PCNT_34	170	CG	0.414928	0.686754	0.964771	0.972095	-0.00732396
PCNT_34	164	CG	0.416668	0.686754	0.984059	0.975878	0.00818153
PGAM1_7	88	CG/rs183349834	0.420009	0.686754	0.561219	0.534522	0.0266962
NOTCH1_56	149	CG	0.420147	0.686754	0.878495	0.860433	0.0180622
MAOA_49	198	CG	0.420479	0.686754	0.170092	0.230693	-0.0606008
NFATC2_33	155	CG	0.420914	0.686754	0.471027	0.499142	-0.0281145
PCCA_16	110	CG	0.425706	0.692548	0.348391	0.350815	-0.00242315
NOTCH1_52	138	CG	0.427442	0.693351	0.754347	0.779926	-0.0255792
PCNT_34	79	CG/rs8129435	0.434327	0.702477	0.957943	0.966515	-0.0085721
L3HYPDH_17	168	CG	0.442482	0.711086	0.294338	0.28987	0.00446778
RXRA_47	36	CG	0.444545	0.711086	0.245957	0.28865	-0.0426928
NOTCH1_55	124	CG	0.444561	0.711086	0.958714	0.952503	0.00621155
NOTCH1_48	48	CG	0.444747	0.711086	0.797437	0.818192	-0.0207544
ECHS1_8	161	CG	0.449907	0.715495	0.243469	0.225258	0.0182111
ASPA_20	201	CG	0.450279	0.715495	0.665418	0.687456	-0.0220382
LDHAL6A_11	151	CG	0.451352	0.715495	0.188052	0.194764	-0.00671178
PCNT_35	71	CG	0.454068	0.717762	0.97598	0.969782	0.00619811
LDHAL6A_10	50	CG	0.45935	0.72406	0.0894925	0.0903363	-0.000843836
MAOA_49	174	CG	0.46263	0.725263	0.192365	0.250771	-0.0584056
HKDC1_5	267	CG/rs57245644	0.463316	0.725263	0.524619	0.5649	-0.0402809
NFATC1_29	77	CG	0.464744	0.725263	0.104167	0.13936	-0.0351932
HIC1_27	185	CG	0.465492	0.725263	0.398416	0.379047	0.0193686
CS_13	89	CG	0.466859	0.725263	0.373662	0.406138	-0.0324766
HIC1_27	119	CG	0.467912	0.725263	0.277374	0.262263	0.015111
PYCR2_1	107	CG	0.470281	0.726917	0.0366039	0.0481233	-0.0115194
PYCR2_1	171	CG	0.476575	0.73461	0.722939	0.691599	0.0313398
PCNT_35	170	CG	0.482078	0.738891	0.924535	0.915686	0.00884869
NFATC1_29	49	CG	0.484261	0.738891	0.227071	0.186362	0.0407095
NOTCH1_57	182	CG	0.484622	0.738891	0.793433	0.813343	-0.0199107
GABRA5_19	162	CG	0.484649	0.738891	0.325865	0.291276	0.0345889
NOTCH1_57	37	CG	0.49361	0.748969	0.77176	0.789075	-0.0173143
HEY2_38	148	CG	0.493943	0.748969	0.744648	0.768423	-0.0237743
NOTCH1_56	107	CG	0.495532	0.749341	0.511663	0.492819	0.0188441
LDHAL6A_10	100	CG	0.499569	0.751061	0.158097	0.159583	-0.00148569
PCNT_34	154	CG	0.50105	0.751061	0.916445	0.90428	0.0121645
ECHS1_8	135	CG	0.501485	0.751061	0.0742723	0.0661362	0.00813611
MAOA_49	144	CG	0.502054	0.751061	0.186184	0.239105	-0.0529207
MAOA_49	86	CG	0.509595	0.758839	0.0681795	0.101096	-0.0329167
LDHAL6A_10	178	CG	0.509973	0.758839	0.27521	0.27661	-0.00139968
MAOA_49	129	CG	0.513278	0.761726	0.203167	0.256218	-0.0530511
NOTCH1_55	66	CG	0.515728	0.763332	0.929976	0.922571	0.00740546
SARDH_46	181	CG	0.519272	0.765282	0.95884	0.965922	-0.00708178
PRDM16_2	180	CG	0.519789	0.765282	0.272912	0.292337	-0.0194248
PRDM16_2	58	CG	0.523795	0.769151	0.272389	0.291761	-0.0193726
GABRA5_19	78	CG	0.53408	0.782195	0.413236	0.378461	0.0347747
NOTCH1_51	25	CG	0.537786	0.784279	0.917203	0.927557	-0.0103536
GSS_30	164	CG/cg16518231	0.539661	0.784279	0.23666	0.220511	0.0161488
NOTCH1_56	153	CG	0.540491	0.784279	0.590101	0.575094	0.0150069
GGT6_24	203	CG	0.541125	0.784279	0.416371	0.443952	-0.0275815
PCNT_35	36	CG	0.545324	0.788317	0.937878	0.945308	-0.00742995
NOTCH1_57	130	CG	0.547825	0.788527	0.854467	0.839037	0.0154296
RHOBTB1_9	106	CG	0.548616	0.788527	0.973516	0.970057	0.00345852
NOTCH1_57	223	CG	0.552411	0.788527	0.92432	0.933259	-0.00893931
ECHS1_8	92	CG	0.553223	0.788527	0.343131	0.358772	-0.0156412
L3HYPDH_17	176	CG	0.553943	0.788527	0.307135	0.310678	-0.00354319
NOTCH1_57	241	CG	0.554998	0.788527	0.840381	0.853272	-0.0128907
HEY2_38	138	CG	0.556489	0.788527	0.289562	0.269694	0.0198675
RHOBTB1_9	49	CG	0.556774	0.788527	0.964793	0.959886	0.00490726
TST_36	192	CG	0.55846	0.788914	0.333717	0.35219	-0.0184735
PCNT_34	74	CG	0.563222	0.793631	0.867717	0.880589	-0.0128714
PYCR1_26	231	CG/cg23002247	0.565164	0.793702	0.136681	0.116899	0.0197818
MAOA_49	251	CG	0.569076	0.793702	0.158845	0.198281	-0.0394358
PCCA_16	102	CG	0.570939	0.793702	0.300326	0.301721	-0.00139443
NOTCH1_56	127	CG	0.571195	0.793702	0.39488	0.410782	-0.0159021
TST_36	196	CG	0.571362	0.793702	0.277311	0.293873	-0.0165621
PCK1_31	110	CG	0.571807	0.793702	0.771163	0.786645	-0.0154819
TBX3_14	51	CG	0.574652	0.795672	0.365202	0.353035	0.0121672
PYCR1_25	107	CG	0.580375	0.799376	0.36746	0.327004	0.0404564
TST_36	147	CG	0.583101	0.799376	0.673343	0.688075	-0.014732
NOTCH1_48	29	CG/rs139512760	0.585955	0.799376	0.79905	0.813799	-0.0147487
GSS_30	157	CG	0.586218	0.799376	0.224201	0.210479	0.0137223
LDHAL6A_10	144	CG	0.586369	0.799376	0.240046	0.238953	0.00109314
NFATC2_33	95	CG	0.587667	0.799376	0.258817	0.272074	-0.0132568
FBP2_45	83	CG	0.589696	0.799376	0.525842	0.504878	0.0209635
NOTCH1_51	151	CG	0.593914	0.799376	0.854522	0.866553	-0.0120311
PRDM16_2	85	CG	0.595706	0.799376	0.285923	0.302742	-0.0168196
FBP2_45	153	CG/rs187979442	0.596022	0.799376	0.695607	0.708079	-0.0124726
NFATC1_28	237	CG	0.596137	0.799376	0.0667048	0.0787545	-0.0120497
GGT6_24	179	CG	0.596443	0.799376	0.506774	0.528881	-0.0221072
LDHAL6A_11	66	CG	0.598057	0.799376	0.893087	0.881235	0.0118519
NOTCH1_56	26	CG	0.599232	0.799376	0.690537	0.676397	0.0141395
HEY2_38	92	CG	0.59986	0.799376	0.935658	0.942473	-0.00681481
NFATC1_29	272	CG	0.600392	0.799376	0.0768416	0.0951633	-0.0183217
NFATC1_29	154	CG/cg11716803	0.601681	0.799376	0.0719565	0.0575826	0.0143739
PYCR1_26	219	CG	0.603267	0.799526	0.242168	0.214992	0.0271761
MAOA_49	260	CG	0.604971	0.799526	0.107153	0.135354	-0.0282006
MYBBP1A_23	77	CG	0.608309	0.799526	0.870169	0.876564	-0.00639471
MAOA_49	40	CG	0.609928	0.799526	0.151175	0.179557	-0.0283821
LDHAL6A_11	235	CG	0.610599	0.799526	0.822208	0.809429	0.0127787
LDHAL6A_10	161	CG	0.61138	0.799526	0.263955	0.264941	-0.000985508
MAOA_49	70	CG	0.611823	0.799526	0.0877074	0.0720084	0.015699
PCNT_35	97	CG/cg00879155	0.616315	0.802854	0.983982	0.980706	0.00327564
HKDC1_5	176	CG	0.618578	0.802854	0.6595	0.676932	-0.0174317
PCNT_34	166	CG	0.618687	0.802854	0.983077	0.979682	0.00339513
NOTCH1_51	193	CG	0.628273	0.813402	0.803245	0.817359	-0.0141134
HIC1_27	29	CG	0.632048	0.816141	0.173098	0.163653	0.00944535
FBP2_45	75	CG	0.633314	0.816141	0.703184	0.6918	0.0113836
NOTCH1_54	162	CG	0.635462	0.817023	0.830318	0.838253	-0.0079345
SARDH_46	158	CG	0.638827	0.819461	0.946251	0.940752	0.00549866
FBP2_45	139	CG	0.642248	0.820875	0.658198	0.670308	-0.0121103
RHOBTB1_9	69	CG	0.643664	0.820875	0.97496	0.971825	0.00313477
MAOA_49	228	CG	0.64645	0.820875	0.185345	0.21968	-0.0343347
PCNT_35	150	CG	0.646672	0.820875	0.520444	0.549392	-0.028948
NOTCH1_57	79	CG	0.647285	0.820875	0.664864	0.682313	-0.017449
NFATC1_29	75	CG	0.651279	0.822511	0.0747591	0.0640659	0.0106932
NFATC1_29	58	CG	0.651884	0.822511	0.198824	0.175213	0.0236113
PYCR1_25	103	CG	0.652997	0.822511	0.288451	0.263167	0.0252837
NFATC1_29	198	CG	0.658329	0.827359	0.0524674	0.0721362	-0.0196688
HIC1_27	39	CG	0.663536	0.83203	0.168439	0.160477	0.00796233
MAOA_49	55	CG	0.667219	0.834771	0.11781	0.1394	-0.0215896
FGFR1_43	121	CG	0.671582	0.838351	0.122442	0.116158	0.00628426
NOTCH1_56	21	CG	0.676737	0.8429	0.702629	0.691196	0.0114329
PGAM1_7	237	CG	0.679958	0.842926	0.135315	0.14375	-0.00843471
L3HYPDH_17	48	CG	0.682744	0.842926	0.291572	0.288756	0.00281602
PRDM16_2	66	CG	0.684809	0.842926	0.29456	0.307602	-0.0130413
RHOBTB1_9	102	CG	0.685363	0.842926	0.984712	0.986674	-0.00196186
LDHAL6A_11	55	CG	0.686375	0.842926	0.741698	0.728095	0.0136027
NOTCH1_51	85	CG	0.688549	0.842926	0.810856	0.821294	-0.0104374
PCNT_34	223	CG	0.690925	0.842926	0.939304	0.944378	-0.00507388
GSS_30	36	CG	0.693189	0.842926	0.230907	0.24281	-0.0119034
GSS_30	68	CG	0.694342	0.842926	0.257875	0.246306	0.0115689
PGAM1_6	219	CG	0.696568	0.842926	0.164136	0.15788	0.00625551
NOTCH1_50	148	CG	0.696607	0.842926	0.375029	0.386452	-0.0114231
CS_13	79	CG	0.697229	0.842926	0.341232	0.35757	-0.0163374
L3HYPDH_17	92	CG	0.697983	0.842926	0.212358	0.214236	-0.00187825
PGAM1_6	171	CG	0.699078	0.842926	0.248152	0.242903	0.00524895
FGFR1_43	205	CG	0.699417	0.842926	0.0155573	0.0172361	-0.00167873
GABRA5_19	187	CG	0.713372	0.857891	0.285832	0.268271	0.0175613
GABRA5_19	107	CG	0.717028	0.858672	0.409863	0.388984	0.020879
PRDM16_2	108	CG	0.717098	0.858672	0.291205	0.302847	-0.011642
PCNT_35	181	CG	0.722404	0.860226	0.967951	0.964027	0.00392358
GGT6_24	187	CG	0.722973	0.860226	0.628665	0.640509	-0.0118432
NOTCH1_50	57	CG	0.723022	0.860226	0.574337	0.564302	0.0100348
HIC1_27	200	CG	0.726754	0.862827	0.155145	0.149383	0.00576277
NOTCH1_55	133	CG	0.730364	0.865273	0.752001	0.75692	-0.00491928
MAOA_49	157	CG	0.733572	0.867232	0.147845	0.168988	-0.0211428
PGAM1_6	135	CG	0.737871	0.87047	0.318185	0.323041	-0.00485636
PRDM16_2	51	CG	0.740933	0.872237	0.294192	0.304672	-0.0104803
GSS_30	46	CG	0.747642	0.878283	0.275144	0.285056	-0.00991281
HIC1_27	78	CG	0.754708	0.884721	0.160446	0.154281	0.00616476
MEG3_18	110	CG	0.760813	0.888449	0.534896	0.523958	0.0109376
NFATC1_29	209	CG	0.76141	0.888449	0.15403	0.137851	0.0161794
HIC1_27	103	CG	0.766512	0.888449	0.200483	0.194483	0.00599963
FBP2_45	128	CG	0.767238	0.888449	0.722509	0.715191	0.0073185
NOTCH1_52	65	CG	0.767317	0.888449	0.885945	0.891993	-0.00604764
NOTCH1_55	195	CG	0.767442	0.888449	0.956557	0.959233	-0.00267695
NOTCH1_54	141	CG	0.773239	0.893307	0.898679	0.902636	-0.00395717
PYCR2_1	188	CG	0.775302	0.89384	0.534871	0.526686	0.00818515
PRDM16_2	33	CG	0.777775	0.894842	0.284323	0.293076	-0.00875324
CS_13	224	CG	0.784916	0.900217	0.466051	0.454869	0.0111819
RHOBTB1_9	113	CG	0.785818	0.900217	0.971833	0.970031	0.00180193
NOTCH1_51	164	CG/cg14225168	0.787286	0.900217	0.781015	0.773274	0.00774055
ECHS1_8	176	CG	0.793984	0.906019	0.23237	0.225611	0.00675935
NFATC1_28	239	CG	0.80109	0.912262	0.111778	0.104706	0.00707222
TST_36	133	CG	0.80429	0.91404	0.240738	0.248193	-0.00745497
PCNT_35	60	CG	0.8061	0.914235	0.938255	0.941141	-0.00288553
FBP2_45	132	CG	0.808736	0.915365	0.704343	0.710001	-0.00565799
MAOA_49	234	CG	0.813827	0.919262	0.181477	0.198365	-0.0168875
TBX3_15	166	CG/cg13829104	0.820477	0.924902	0.308189	0.298984	0.00920487
RHOBTB1_9	202	CG	0.826936	0.930303	0.97494	0.976524	-0.00158371
NFATC1_29	217	CG	0.831141	0.932046	0.0859641	0.0930051	-0.00704103
NOTCH1_51	104	CG	0.835166	0.932046	0.868191	0.873417	-0.00522661
NOTCH1_51	202	CG	0.836283	0.932046	0.699692	0.706368	-0.00667645
CS_13	117	CG	0.836618	0.932046	0.27491	0.283622	-0.00871176
RHOBTB1_9	84	CG	0.837722	0.932046	0.977953	0.976403	0.00154996
MYBBP1A_21	115	CG	0.838507	0.932046	0.739448	0.734064	0.00538391
MYBBP1A_22	222	CG	0.841319	0.933312	0.870021	0.87327	-0.00324837
GSS_30	49	CG	0.845893	0.934753	0.294578	0.288147	0.00643153
CS_13	122	CG	0.846762	0.934753	0.382023	0.390285	-0.00826223
NFATC1_28	33	CG	0.848925	0.934753	0.477495	0.487687	-0.0101921
TBX3_14	34	CG	0.849319	0.934753	0.362528	0.367007	-0.00447956
NOTCH1_50	88	CG	0.856221	0.939552	0.688734	0.693527	-0.00479224
NOTCH1_55	185	CG	0.857046	0.939552	0.958415	0.960371	-0.00195579
RHOBTB1_9	192	CG	0.859678	0.940589	0.985512	0.984694	0.000817423
PCNT_34	31	CG	0.863788	0.943236	0.967404	0.96558	0.00182391
NOTCH1_57	93	CG	0.866874	0.944758	0.853425	0.849123	0.00430153
TBX3_15	216	CG	0.869376	0.945637	0.229142	0.235382	-0.00624034
NOTCH1_53	169	CG	0.872906	0.947629	0.818441	0.825999	-0.00755836
NOTCH1_54	240	CG	0.875296	0.948379	0.918846	0.91618	0.00266639
MAOA_49	244	CG	0.878284	0.949772	0.194212	0.204927	-0.0107146
PCNT_35	86	CG	0.881606	0.95152	0.97841	0.977474	0.000936196
MAOA_49	240	CG	0.886996	0.954324	0.185187	0.195083	-0.00989634
FGFR1_44	81	CG	0.887624	0.954324	0.113458	0.111539	0.00191828
NOTCH1_56	29	CG/cg13861904	0.889596	0.954605	0.643337	0.647132	-0.00379447
TBX3_15	137	CG/cg16406892	0.893144	0.955111	0.27043	0.265635	0.00479539
CS_13	149	CG	0.893491	0.955111	0.337524	0.34327	-0.00574677
PRDM16_2	117	CG/rs2493305	0.897776	0.957856	0.288466	0.292472	-0.00400586
TST_36	179	CG	0.899877	0.958266	0.210851	0.214647	-0.0037966
NFATC2_33	111	CG	0.904276	0.959347	0.483872	0.487964	-0.0040918
NFATC2_33	102	CG	0.904331	0.959347	0.502325	0.506487	-0.00416148
CS_13	220	CG	0.908285	0.961713	0.405976	0.410755	-0.00477895
PYCR1_25	43	CG	0.912981	0.964855	0.51004	0.502184	0.00785652
NFATC1_28	162	CG	0.916019	0.96491	0.0995823	0.102317	-0.00273447
RXRA_47	110	CG	0.916491	0.96491	0.232672	0.227903	0.00476892
NOTCH1_57	188	CG	0.918787	0.965505	0.898679	0.900637	-0.00195737
NFATC2_33	77	CG	0.928296	0.971905	0.360149	0.357467	0.00268292
NOTCH1_50	106	CG	0.928361	0.971905	0.619229	0.621563	-0.00233389
MAOA_49	138	CG	0.933344	0.973783	0.20153	0.195395	0.00613568
PCCA_16	201	CG	0.933645	0.973783	0.327739	0.327558	0.000181636
LDHAL6A_11	62	CG	0.940752	0.97787	0.710914	0.708584	0.00233085
SARDH_46	189	CG	0.941069	0.97787	0.945379	0.94445	0.000928781
GSS_30	74	CG	0.943577	0.978654	0.28639	0.28401	0.0023796
HEY2_38	191	CG	0.949958	0.981649	0.717648	0.715479	0.00216991
FGFR1_43	153	CG	0.950649	0.981649	0.113619	0.114405	-0.00078588
MAOA_49	132	CG	0.951742	0.981649	0.217019	0.212351	0.00466825
MAOA_49	264	CG	0.955404	0.983608	0.218143	0.222412	-0.00426922
NOTCH1_51	177	CG	0.961111	0.986307	0.897558	0.898624	-0.00106595
MAOA_49	187	CG	0.961561	0.986307	0.103225	0.105106	-0.00188072
MAOA_49	204	CG	0.965378	0.988405	0.168485	0.171254	-0.00276912
NOTCH1_56	89	CG	0.972184	0.99355	0.592815	0.591604	0.00121098
NFATC1_29	98	CG	0.974933	0.994003	0.151754	0.153338	-0.00158405
NOTCH1_54	54	CG	0.97665	0.994003	0.373535	0.372744	0.000790797
HEY2_38	83	CG	0.979502	0.994003	0.879567	0.878931	0.000635937
FGFR1_43	125	CG	0.979753	0.994003	0.194379	0.193927	0.0004515
PGAM1_6	44	CG	0.982313	0.994757	0.401101	0.401388	-0.000287759
FBP2_45	95	CG	0.984061	0.994757	0.585378	0.585933	-0.000555177
NOTCH1_57	137	CG	0.98857	0.997509	0.951745	0.952029	-0.00028392
TBX3_15	195	CG	0.993232	0.997921	0.331514	0.331156	0.000358806
RHOBTB1_9	104	CG/rs58729805	0.993651	0.997921	0.98625	0.986205	4.44419e-05
NFATC1_29	187	CG	0.994398	0.997921	0.0818644	0.0816352	0.000229128
CS_13	212	CG	0.996133	0.997921	0.496963	0.49675	0.000212911
LDHAL6A_11	259	CG	0.999273	0.999273	0.937741	0.937763	-2.20031e-05
