# Supplementary material for: Identification of DNA methylation biomarkers in amniotic fluid for prenatal detection of congenital heart disease (CHD)
Source: Clin Epigenetics. 2026 Feb 26;18:51. doi: 10.1186/s13148-026-02090-4 (PMC13041326; doi:10.1186/s13148-026-02090-4)
Supplement: Supplementary file 6 — Supplementary Material 6 [file 13148_2026_2090_MOESM6_ESM.xlsx]

## Sheet: Sheet1
Supplementary Table 9. Primer sequences used for targeted bisulfite sequencing of CpG islands in the promoter region of PCNT and SHH
Target Assay	Primer	5’→3’ sequence	Distance to TSS
PCNT_1	PCNT_1_F	TGTTTAAGTTTGGTTTTTGGGTTT	-1651
	PCNT_1_R	TCTAAACGAAATTCCAAAACTTCCTAAAA
PCNT_2	PCNT_2_F	GTAAGTTTATTTTGTAGTTTTTTTAGTAATTGTAA	-1800
	PCNT_2_R	CACCACACAAAAAACTATAACCTAAA
PCNT_3	PCNT_3_F	GTGTGTTTTATTGATGTTTTAGGTTT	-1234
	PCNT_3_R	AAAACTCCAAAACACCCAAAC
PCNT_4	PCNT_4_F	GAATATAAGTTTGTAGAGGTGGAAATTA	-1380
	PCNT_4_R	ACCCTATCTTAATTTTTTACCACTTC
PCNT_5	PCNT_5_F	TGAGGTGGATTTTAGGGGATT	-1003
	PCNT_5_R	CTCTTCTATCTACTAAAAACCTTTTCTTTTC
PCNT_6	PCNT_6_F	TGGGAGTTTTGTTTTTGTTCGTAGTTT	715
	PCNT_6_R	CTCGATTTAATAACCACTATCCTAAATTTC
PCNT_7	PCNT_7_F	TTTTTGTTTTCGAGTTATGGGTTTTG	488
	PCNT_7_R	CCTCCCCAAAATACGCCTTC
PCNT_8	PCNT_8_F	GGGGGTTTTTTATATAGTAAGGATTGTAA	253
	PCNT_8_R	AAATATAACTACAAAACGAAACTACAAAAAC
PCNT_9	PCNT_9_F	ATTGGAAGATTTAGTTTGGGGTTT	36
	PCNT_9_R	CCTCCTAACCGCCGCCATCTTAAA
PCNT_10	PCNT_10_F	GGGGGCGGGATTTGG	-179
	PCNT_10_R	ACTACTCTATATCAACCCCGTCACC
PCNT_11	PCNT_11_F	AGGATTTTACGTTAGAGTAGTTAGAGAAGAAG	-338
	PCNT_11_R	CGAAAACGCAACCCCCTAATTAAC
PCNT_12	PCNT_12_F	GGTGACGGGGTTGATATAGAGTAGT	-468
	PCNT_12_R	CCAAACCTCCGCTTTCCGCTTACT
PCNT_13	PCNT_13_F	GGTGTAGTTTGGGCGGAGTTT	-635
	PCNT_13_R	ACCTAACCCTATCCGAATAATTACTAAACAC
PCNT_14	PCNT_14_F	GTTTTTGGGTTTTGTGTTTATTAGGA	-828
	PCNT_14_R	AACCCTTACGAATCCCCTAAAATC
SHH_1	SHH_1_F	GTTGGGGAGGGGTTGTTT	3478
	SHH_1_R	CCACCGTAAAACCCAACAAAAC
SHH_2	SHH_2_F	GGCGTGGGGAATAATTTGGTTTT	3658
	SHH_2_R	CCCTCCTCCGACCCGAACT
SHH_3	SHH_3_F	GGTTTGGGTTTTTCGGTTTTGT	3781
	SHH_3_R	ATAAAAATAACCTAACCCCCAACTCT
SHH_4	SHH_4_F	GTTTGGGTTTTGTAGTTTTGTTGT	2247
	SHH_4_R	ATACGCCCCGACCCCTAC
SHH_5	SHH_5_F	GAGGGGTTGGGTTGGAGTCGT	2368
	SHH_5_R	AAAAAAACCCCCGAACTAAAAACTCC
SHH_6	SHH_6_F	GTCGTTTGTTTGGTTTTTAGGTTTT	2564
	SHH_6_R	AAAATAACCACTACCCAAAAAAAAAAA
SHH_7	SHH_7_F	GGAATGGGAAATGGTTTTGAT	1856
	SHH_7_R	AATTCCGAAAAACCCTAACAAAAC
SHH_8	SHH_8_F	AGTTGGTTGGAGGGAGTTTTT	2008
	SHH_8_R	ACAACAAAACTACAAAACCCAAAC
SHH_9	SHH_9_F	GTTTTTGGTAGTTATAATATAGTGTTAAAGGTAGT	-42
	SHH_9_R	CTAACTACCTCGCTCTTTCTCTTCCTATATAAC
SHH_10	SHH_10_F	GGGGAGCGGTGGAGAGTTTTT	130
	SHH_10_R	ACAACAACATCTCGCCCATAAAA
SHH_11	SHH_11_F	AGGAAGGGAAAGMGTAAGAGAGAG	235
	SHH_11_R	ACCACATTAAAAATAAACTACTTATAAACTAAAAA
