# Supplementary material for: Identification of DNA methylation biomarkers in amniotic fluid for prenatal detection of congenital heart disease (CHD)
Source: Clin Epigenetics. 2026 Feb 26;18:51. doi: 10.1186/s13148-026-02090-4 (PMC13041326; doi:10.1186/s13148-026-02090-4)
Supplement: Supplementary file 7 — Supplementary Material 7 [file 13148_2026_2090_MOESM7_ESM.xlsx]

## Sheet: Sheet1
Supplementary Table 2. The subtypes of all CHD participants
CHD subtypes (Classification)	Cohort Ⅰ	Cohort Ⅱ	Cohort Ⅲ
AS (SCHD)			2
cAVSD (CCHD)	1	1
COA (SCHD)			1
DAA (SCHD)			3
D-TGA (CCHD)		2	1
D-TGA + VSD (CCHD)		1
DYS (SCHD)			1
EBS (CCHD)		2
HRHS (CCHD)		2	1
IIVC (SCHD)			1
PA + VSD (CCHD)			1
PA (SCHD)			1
PS + VSD (CCHD)		1
PS (SCHD)		4	2
RAA with Mirror-Image branching and RLDA (SCHD)		2	3
RAIS (CCHD)		1
SV (CCHD)		1	1
SV + IIVC (CCHD)		1
TOF (CCHD)		2	7
VSD (SCHD)	5	7	16
VSD + COA (SCHD)		2
VSD + DAA (SCHD)			1
VSD + MS (CCHD)		1
VSD + TA (CCHD)			2
Total	6	30	44
AS: aortic stenosis, cAVSD: complete atrioventricular septal defect, COA: coarctation of aorta, DAA: double aortic arch, D-TGA: Dextro-transposition of the great arteries, DYS: dysrhythmias, EBS: Ebstein's anomaly, HRHS: hypoplastic right heart syndrome, IIVC: interrupted inferior vena cava, PA: pulmonary atresia, PS: pulmonary stenosis, RAA: right aortic arch, RLAD: retroesophageal left ductus a…
