# Supplementary material for: Identification of DNA methylation biomarkers in amniotic fluid for prenatal detection of congenital heart disease (CHD)
Source: Clin Epigenetics. 2026 Feb 26;18:51. doi: 10.1186/s13148-026-02090-4 (PMC13041326; doi:10.1186/s13148-026-02090-4)
Supplement: Supplementary file 8 — Supplementary Material 8 [file 13148_2026_2090_MOESM8_ESM.xlsx]

## Sheet: Sheet1
Supplementary Table 3. Summary statistics for amniotic fluid WGBS
Sample	Total Number of CpGs	Proportion of CpGs covered ≥ 5×	Mean coverage per CpG	Average Methylation Level	Bisulfite Conversion Rate
CHD1	55724588	0.79	7.96	0.711	0.998
CHD2	55989960	0.81	8.45	0.722	0.997
CHD3	55717501	0.78	7.76	0.713	0.998
CHD4	55733667	0.781	7.84	0.714	0.999
CHD5	55738395	0.781	7.81	0.703	0.998
CHD6	55801469	0.818	8.34	0.724	0.998
Normal1	55900582	0.773	8.06	0.729	0.998
Normal2	55666753	0.754	7.51	0.714	0.998
Normal3	55778586	0.724	7.37	0.705	0.998
Normal4	56003102	0.812	8.54	0.71	0.998
Normal5	55856432	0.852	8.78	0.706	0.998
Normal6	55945874	0.781	8	0.717	0.998
