# Supplementary material for: Identification of DNA methylation biomarkers in amniotic fluid for prenatal detection of congenital heart disease (CHD)
Source: Clin Epigenetics. 2026 Feb 26;18:51. doi: 10.1186/s13148-026-02090-4 (PMC13041326; doi:10.1186/s13148-026-02090-4)
Supplement: Supplementary file 9 — Supplementary Material 9 [file 13148_2026_2090_MOESM9_ESM.xlsx]

## Sheet: Sheet1
Supplementary Table 1.Sample exclusion situation
Reason for Exclusion	Control Group (n)	CHD Group (n)	Total (n)
Insufficient DNA quantity/quality for TBS sequencing	14	8	22
Discovery of chromosomal abnormalities post-sampling	2	0	2
Total Excluded (n)	16	8	24
